# Supplementary material for: A complex of BRCA2 and PP2A-B56 is required for DNA repair by homologous recombination
Source: Nat Commun. 2021 Sep 30;12:5748. doi: 10.1038/s41467-021-26079-0 (PMC8484605; doi:10.1038/s41467-021-26079-0)
Supplement: Supplementary file 5 — Supplementary Data 2 [file 41467_2021_26079_MOESM5_ESM.xlsx]

## Sheet: description
B56g	Column	Description					BRCA2	Column	Description
	name	protein name						name	protein name
	accession	protein accession						accession	protein accession
	description	protein description						description	protein description
	log2 ratio +dox+biotin/+biotin	log2 ratio of B56g +biotin by B56g +dox +biotin replicates						log2 ratio BRCA2-Venus	log2 ratio of BRCA2 by Venus replicates
	pvalue	pvalue of log2 ratio						p-value	pvalue of log2 ratio
	xcorr_max	maximum xcorr parameter for protein identification						xcorr_max	maximum xcorr parameter for protein identification
	dcn_max	maximum dcn parameter for protein identification						dcn_max	maximum dcn parameter for protein identification
	ppm_min	minimum part per million parameter for protein identification						ppm_min	minimum part per million parameter for protein identification
	tp[+biotin_1]	total peptide count B56g +biotin replicate 1						tp[Venus_1]	total peptide count Venus replicate 1
	up[+biotin_1]	unique peptide count B56g +biotin replicate 1						up[Venus_1]	unique peptide count Venus replicate 1
	um[+biotin_1]	unique match count B56g +biotin replicate 1						um[Venus_1]	unique match count Venus replicate 1
	tp[+biotin_2]	total peptide count B56g +biotin replicate 2						tp[Venus_2]	total peptide count Venus replicate 2
	up[+biotin_2]	unique peptide count B56g +biotin replicate 2						up[Venus_2]	unique peptide count Venus replicate 2
	um[+biotin_2]	unique match count B56g +biotin replicate 2						um[Venus_2]	unique match count Venus replicate 2
	tp[+biotin_3]	total peptide count B56g +biotin replicate 3						tp[Venus_3]	total peptide count Venus replicate 3
	up[+biotin_3]	unique peptide count B56g +biotin replicate 3						up[Venus_3]	unique peptide count Venus replicate 3
	um[+biotin_3]	unique match count B56g +biotin replicate 3						um[Venus_3]	unique match count Venus replicate 3
	tp[+dox+biotin_1]	total peptide count B56g +dox +biotin replicate 1						tp[BRCA2_1]	total peptide count BRCA2 replicate 1
	up[+dox+biotin_1]	unique peptide count B56g +dox +biotin replicate 1						up[BRCA2_1]	unique peptide count BRCA2 replicate 1
	um[+dox+biotin_1]	unique match count B56g +dox +biotin replicate 1						um[BRCA2_1]	unique match count BRCA2 replicate 1
	tp[+dox+biotin_2]	total peptide count B56g +dox +biotin replicate 2						tp[BRCA2_2]	total peptide count BRCA2 replicate 2
	up[+dox+biotin_2]	unique peptide count B56g +dox +biotin replicate 2						up[BRCA2_2]	unique peptide count BRCA2 replicate 2
	um[+dox+biotin_2]	unique match count B56g +dox +biotin replicate 2						um[BRCA2_2]	unique match count BRCA2 replicate 2
	tp[+dox+biotin_3]	total peptide count B56g +dox +biotin replicate 3						tp[BRCA2_3]	total peptide count BRCA2 replicate 3
	up[+dox+biotin_3]	unique peptide count B56g +dox +biotin replicate 3						up[BRCA2_3]	unique peptide count BRCA2 replicate 3
	um[+dox+biotin_3]	unique match count B56g +dox +biotin replicate 3						um[BRCA2_3]	unique match count BRCA2 replicate 3
	log2 area +biotin 1	log2 transformed area B56g +biotin replicate 1						log2 area Venus 1	log2 transformed area Venus replicate 1
	log2 area +biotin 2	log2 transformed area B56g +biotin replicate 2						log2 area Venus 2	log2 transformed area Venus replicate 2
	log2 area +biotin 3	log2 transformed area B56g +biotin replicate 3						log2 area Venus 3	log2 transformed area Venus replicate 3
	log2 area +dox+biotin 1	log2 transformed area B56g +dox +biotin replicate 1						log2 area BRCA2 1	log2 transformed area BRCA2 replicate 1
	log2 area +dox+biotin 2	log2 transformed area B56g +dox +biotin replicate 2						log2 area BRCA2 2	log2 transformed area BRCA2 replicate 2
	log2 area +dox+biotin 3	log2 transformed area B56g +dox +biotin replicate 3						log2 area BRCA2 3	log2 transformed area BRCA2 replicate 3

## Sheet: Venus-BRCA2 1001-1255 vs Venus
name	accession	description	log2 ratio BRCA2-Venus	p-value	xcorr_max	dcn_max	ppm_min	tp[Venus_1]	up[Venus_1]	um[Venus_1]	tp[Venus_2]	up[Venus_2]	um[Venus_2]	tp[Venus_3]	up[Venus_3]	um[Venus_3]	tp[BRCA2_1]	up[BRCA2_1]	um[BRCA2_1]	tp[BRCA2_2]	up[BRCA2_2]	um[BRCA2_2]	tp[BRCA2_3]	up[BRCA2_3]	um[BRCA2_3]	log2 area Venus 1	log2 area Venus 2	log2 area Venus 3	log2 area BRCA2 1	log2 area BRCA2 2	log2 area BRCA2 3
BRCA2_HUMAN	P51587	Breast cancer type 2 susceptibility protein OS=Homo sapiens GN=BRCA2 PE=1 SV=2	9.98827	0.000278598	6.023	0.7896	0.31181	9	8	8	8	7	7	3	3	3	344	40	40	322	33	33	316	33	33	22.1068	21.5609	19.3768	31.0031	31.0031	31.0031
RAD51_HUMAN	Q06609	DNA repair protein RAD51 homolog 1 OS=Homo sapiens GN=RAD51 PE=1 SV=1	13.9219	2.46225e-05	5.709	0.7789	0.403531	1	1	1	0	0	0	0	0	0	28	18	18	34	19	19	32	18	18	15.056	16.5096	15.6024	30.3246	29.8523	28.7568
FHL2_HUMAN	Q14192	Four and a half LIM domains protein 2 OS=Homo sapiens GN=FHL2 PE=1 SV=3	10.1262	2.74825e-05	3.328	0.5931	1.20602	0	0	0	0	0	0	0	0	0	5	3	3	6	4	4	3	3	3	14.4714	15.3677	15.2484	25.545	25.5195	24.4017
2AAA_HUMAN	P30153	Serine/threonine-protein phosphatase 2A 65 kDa regulatory subunit A alpha isoform OS=Homo sapiens GN=PPP2R1A PE=1 SV=4	10.0716	4.98741e-05	4.436	0.7584	1.02385	0	0	0	0	0	0	0	0	0	17	15	13	16	15	13	18	15	13	14.7574	15.5904	15.4867	26.0245	25.594	24.4307
P5CR2_HUMAN	Q96C36	Pyrroline-5-carboxylate reductase 2 OS=Homo sapiens GN=PYCR2 PE=1 SV=1	9.66535	0.000967068	4.957	0.7548	1.52679	0	0	0	1	1	1	0	0	0	10	8	8	10	8	8	9	7	7	14.0185	17.2409	15.0025	25.8225	25.4798	23.9556
ADCY7_HUMAN	P51828	Adenylate cyclase type 7 OS=Homo sapiens GN=ADCY7 PE=2 SV=1	8.58633	0.0136415	2.107	0.4648	1.37114	0	0	0	0	0	0	0	0	0	3	1	1	3	1	1	1	1	1	16.7493	16.6104	16.4181	27.9459	21.1995	26.3914
COF2_HUMAN	Q9Y281	Cofilin-2 OS=Homo sapiens GN=CFL2 PE=1 SV=1	8.16691	0.000399521	2.732	0.6437	1.54332	0	0	0	0	0	0	0	0	0	2	2	0	4	4	0	3	3	0	15.2472	15.8853	14.6254	23.0677	24.6857	22.5052
MYL9_HUMAN	P24844	Myosin regulatory light polypeptide 9 OS=Homo sapiens GN=MYL9 PE=1 SV=4	7.87449	0.00168889	4.855	0.7577	1.49338	0	0	0	1	1	0	0	0	0	4	4	0	6	6	0	3	3	0	14.3282	15.5669	16.4932	24.3552	23.9893	21.6672
2A5E_HUMAN	Q16537	Serine/threonine-protein phosphatase 2A 56 kDa regulatory subunit epsilon isoform OS=Homo sapiens GN=PPP2R5E PE=1 SV=1	7.28946	0.00198964	4.276	0.6878	1.4858	0	0	0	0	0	0	0	0	0	3	3	3	7	3	2	2	2	2	17.1635	14.6399	15.8856	24.1354	23.6171	21.8049
COF1_HUMAN	P23528	Cofilin-1 OS=Homo sapiens GN=CFL1 PE=1 SV=3	6.73466	0.0262684	3.854	0.6437	1.54332	0	0	0	1	1	1	0	0	0	2	2	0	7	7	3	5	5	2	14.3907	20.545	17.0554	23.1831	25.6818	23.3301
S10A6_HUMAN	P06703	Protein S100-A6 OS=Homo sapiens GN=S100A6 PE=1 SV=1	6.66862	0.0606573	2.104	0.3674	0.88628	1	1	1	0	0	0	0	0	0	2	2	2	3	3	3	2	2	2	23.9639	15.8341	17.1495	26.6989	25.2486	25.0058
PCNP_HUMAN	Q8WW12	PEST proteolytic signal-containing nuclear protein OS=Homo sapiens GN=PCNP PE=1 SV=2	6.65829	0.000382539	3.51	0.7071	1.66902	0	0	0	0	0	0	0	0	0	3	3	3	4	3	3	3	3	3	14.424	14.859	15.0774	21.2966	22.501	20.5376
2A5G_HUMAN	Q13362	Serine/threonine-protein phosphatase 2A 56 kDa regulatory subunit gamma isoform OS=Homo sapiens GN=PPP2R5C PE=1 SV=3	6.53882	0.00182808	4.156	0.6809	1.4858	0	0	0	0	0	0	0	0	0	4	3	2	7	3	2	2	2	2	15.8805	16.4652	15.6413	23.936	22.6845	20.983
AN32A_HUMAN	P39687	Acidic leucine-rich nuclear phosphoprotein 32 family member A OS=Homo sapiens GN=ANP32A PE=1 SV=1	6.49778	0.00281376	2.711	0.6682	1.36288	0	0	0	0	0	0	0	0	0	2	2	1	4	3	2	2	2	0	17.5656	15.9908	14.556	22.7595	23.2302	21.6161
ALBU_HUMAN	P02768	Serum albumin OS=Homo sapiens GN=ALB PE=1 SV=2	6.42481	0.000737637	4.164	0.7211	1.50338	0	0	0	0	0	0	0	0	0	1	1	1	3	2	2	4	3	3	15.2963	15.3871	15.2515	20.6651	23.0204	21.5238
CALU_HUMAN	O43852	Calumenin OS=Homo sapiens GN=CALU PE=1 SV=2	6.39617	0.00591867	3.553	0.7298	1.4321	0	0	0	0	0	0	0	0	0	2	2	2	3	3	3	3	3	3	15.12	17.3378	13.923	21.6952	23.0683	20.8057
RS28_HUMAN	P62857	40S ribosomal protein S28 OS=Homo sapiens GN=RPS28 PE=1 SV=1	6.27239	0.0604917	3.157	0.6382	0.600986	1	1	1	0	0	0	1	1	1	2	2	2	2	2	2	2	2	2	22.3685	15.0902	22.1806	25.7793	26.8243	25.8528
SMCE1_HUMAN	Q969G3	SWI/SNF-related matrix-associated actin-dependent regulator of chromatin subfamily E member 1 OS=Homo sapiens GN=SMARCE1 PE=1 SV=2	6.26792	0.00579118	3.543	0.5728	2.08245	0	0	0	0	0	0	0	0	0	3	3	3	4	4	4	1	1	1	14.8386	16.0856	14.0094	22.1058	22.3759	19.2557
ML12B_HUMAN	O14950	Myosin regulatory light chain 12B OS=Homo sapiens GN=MYL12B PE=1 SV=2	6.20787	0.0535998	4.855	0.7577	1.41024	0	0	0	1	1	0	1	1	0	5	5	0	8	8	0	4	4	0	16.2349	15.5669	22.2013	24.8633	25.3278	22.4356
ML12A_HUMAN	P19105	Myosin regulatory light chain 12A OS=Homo sapiens GN=MYL12A PE=1 SV=2	6.19518	0.0535883	4.855	0.7577	1.41024	0	0	0	1	1	0	1	1	0	5	5	0	8	8	0	4	4	0	16.273	15.5669	22.2013	24.8633	25.3278	22.4356
NACP1_HUMAN	Q9BZK3	Putative nascent polypeptide-associated complex subunit alpha-like protein OS=Homo sapiens GN=NACAP1 PE=5 SV=1	5.91947	0.121992	3.253	0.6368	1.22742	0	0	0	1	1	0	0	0	0	1	1	0	3	2	1	1	1	0	14.63	23.4832	14.9738	22.5708	25.3547	22.9199
2AAB_HUMAN	P30154	Serine/threonine-protein phosphatase 2A 65 kDa regulatory subunit A beta isoform OS=Homo sapiens GN=PPP2R1B PE=1 SV=3	5.85503	0.00139841	2.999	0.5902	1.71267	0	0	0	0	0	0	0	0	0	2	2	0	2	2	0	2	2	0	16.6693	15.1544	16.7906	22.6557	22.5078	21.0159
ELOB_HUMAN	Q15370	Transcription elongation factor B polypeptide 2 OS=Homo sapiens GN=TCEB2 PE=1 SV=1	5.5545	0.092706	2.047	0.4721	1.71158	0	0	0	1	1	1	0	0	0	1	1	1	2	2	2	2	2	2	15.4287	22.907	15.486	23.2656	24.38	22.8396
INT12_HUMAN	Q96CB8	Integrator complex subunit 12 OS=Homo sapiens GN=INTS12 PE=1 SV=1	5.46717	0.0228318	3.113	0.6393	0.520092	0	0	0	0	0	0	0	0	0	2	2	2	2	2	2	2	2	2	15.7359	14.4297	15.8516	20.1577	23.5787	18.6822
PP2AA_HUMAN	P67775	Serine/threonine-protein phosphatase 2A catalytic subunit alpha isoform OS=Homo sapiens GN=PPP2CA PE=1 SV=1	5.44841	0.000990904	4.779	0.7413	1.22791	2	2	0	1	1	0	1	1	0	7	7	0	7	7	0	5	5	0	20.6867	19.4776	19.8099	26.0265	25.8862	24.4068
PP2AB_HUMAN	P62714	Serine/threonine-protein phosphatase 2A catalytic subunit beta isoform OS=Homo sapiens GN=PPP2CB PE=1 SV=1	5.44841	0.000990904	4.779	0.7413	1.22791	2	2	0	1	1	0	1	1	0	7	7	0	7	7	0	5	5	0	20.6867	19.4776	19.8099	26.0265	25.8862	24.4068
CALM_HUMAN	P62158	Calmodulin OS=Homo sapiens GN=CALM1 PE=1 SV=2	5.4024	0.100977	4.13	0.7161	1.14879	0	0	0	1	1	1	0	0	0	0	0	0	10	7	7	3	2	2	16.336	18.4783	15.6898	17.6531	25.767	23.2912
CHCH3_HUMAN	Q9NX63	Coiled-coil-helix-coiled-coil-helix domain-containing protein 3, mitochondrial OS=Homo sapiens GN=CHCHD3 PE=1 SV=1	5.22354	0.00408398	3.23	0.6489	1.66725	0	0	0	0	0	0	0	0	0	1	1	1	2	2	2	2	2	2	15.8111	13.8056	16.1414	20.2181	21.4358	19.7748
CAP2_HUMAN	P40123	Adenylyl cyclase-associated protein 2 OS=Homo sapiens GN=CAP2 PE=1 SV=1	5.21372	0.00269616	3.583	0.6316	1.78352	0	0	0	0	0	0	0	0	0	1	1	1	2	2	1	2	2	1	15.9227	17.6572	15.8152	21.0198	22.69	21.3264
ATP5I_HUMAN	P56385	ATP synthase subunit e, mitochondrial OS=Homo sapiens GN=ATP5I PE=1 SV=2	5.149	0.112698	2.167	0.413	1.53666	0	0	0	0	0	0	1	1	1	1	1	1	2	2	2	1	1	1	16.2364	14.3299	22.3834	23.1396	23.8826	21.3744
PCY1A_HUMAN	P49585	Choline-phosphate cytidylyltransferase A OS=Homo sapiens GN=PCYT1A PE=1 SV=2	5.08126	0.0515	4.266	0.6552	0.712661	0	0	0	1	1	1	0	0	0	4	4	3	3	3	2	5	5	3	14.5057	20.303	15.4702	22.6226	21.8408	21.0594
AKP8L_HUMAN	Q9ULX6	A-kinase anchor protein 8-like OS=Homo sapiens GN=AKAP8L PE=1 SV=3	5.05884	0.00376264	3.573	0.6692	1.11404	1	1	1	1	1	1	1	1	1	11	10	10	5	5	5	5	5	5	17.5741	16.7991	18.1784	23.6737	22.8727	21.1817
UBE2N_HUMAN	P61088	Ubiquitin-conjugating enzyme E2 N OS=Homo sapiens GN=UBE2N PE=1 SV=1	4.99715	0.080298	2.613	0.5587	1.79919	0	0	0	0	0	0	0	0	0	0	0	0	4	4	1	3	3	1	16.7845	15.2662	15.3319	16.8353	23.923	21.6158
SNX2_HUMAN	O60749	Sorting nexin-2 OS=Homo sapiens GN=SNX2 PE=1 SV=2	4.9696	0.0404646	2.359	0.5905	0.875126	0	0	0	1	1	1	0	0	0	2	2	1	4	4	4	1	1	1	14.3529	18.8598	14.3549	20.5124	22.1919	19.7721
SUMO2_HUMAN	P61956	Small ubiquitin-related modifier 2 OS=Homo sapiens GN=SUMO2 PE=1 SV=3	4.94768	0.186872	2.874	0.6218	1.53758	0	0	0	0	0	0	0	0	0	0	0	0	3	2	1	3	2	1	15.6521	16.5078	17.4234	15.4536	25.5059	23.4668
UE2NL_HUMAN	Q5JXB2	Putative ubiquitin-conjugating enzyme E2 N-like OS=Homo sapiens GN=UBE2NL PE=1 SV=1	4.93201	0.0728281	2.613	0.5587	1.79919	0	0	0	0	0	0	0	0	0	0	0	0	3	3	0	2	2	0	16.397	14.8424	15.7146	16.8538	23.6438	21.2525
LARP7_HUMAN	Q4G0J3	La-related protein 7 OS=Homo sapiens GN=LARP7 PE=1 SV=1	4.90929	0.00327424	2.36	0.4093	0.995771	0	0	0	0	0	0	0	0	0	6	1	1	4	1	1	7	1	1	15.05	15.4847	16.0816	20.3673	21.7365	19.2404
SF3A3_HUMAN	Q12874	Splicing factor 3A subunit 3 OS=Homo sapiens GN=SF3A3 PE=1 SV=1	4.89473	0.00246663	3.004	0.5609	1.74782	0	0	0	0	0	0	0	0	0	1	1	1	2	2	2	3	3	3	15.928	14.3624	16.0814	19.7536	21.2749	20.0275
PCY1B_HUMAN	Q9Y5K3	Choline-phosphate cytidylyltransferase B OS=Homo sapiens GN=PCYT1B PE=1 SV=1	4.89069	0.00188743	4.266	0.6528	1.87513	0	0	0	0	0	0	0	0	0	1	1	0	1	1	0	2	2	0	16.1533	14.6948	14.9372	20.9598	20.2514	19.2461
PEBP1_HUMAN	P30086	Phosphatidylethanolamine-binding protein 1 OS=Homo sapiens GN=PEBP1 PE=1 SV=3	4.80534	0.163924	3.815	0.7458	1.5821	0	0	0	0	0	0	0	0	0	0	0	0	3	3	3	3	3	3	14.6101	15.75	15.1001	14.4883	23.7598	21.6281
LGUL_HUMAN	Q04760	Lactoylglutathione lyase OS=Homo sapiens GN=GLO1 PE=1 SV=4	4.78768	0.103944	3.96	0.6442	1.50657	0	0	0	0	0	0	0	0	0	0	0	0	3	3	3	1	1	1	15.5662	14.1144	15.4026	15.7118	23.406	20.3284
TCP4_HUMAN	P53999	Activated RNA polymerase II transcriptional coactivator p15 OS=Homo sapiens GN=SUB1 PE=1 SV=3	4.77659	0.000410228	2.185	0.4888	2.17944	0	0	0	0	0	0	0	0	0	1	1	1	1	1	1	2	2	2	16.5015	16.1255	16.8766	21.8437	20.5468	21.4428
RU2A_HUMAN	P09661	U2 small nuclear ribonucleoprotein A' OS=Homo sapiens GN=SNRPA1 PE=1 SV=2	4.77349	0.0506899	4.439	0.7412	1.1659	1	1	1	0	0	0	1	1	1	7	7	7	7	7	7	7	7	7	21.2698	16.5276	21.7997	25.1654	24.9408	23.8113
PABP2_HUMAN	Q86U42	Polyadenylate-binding protein 2 OS=Homo sapiens GN=PABPN1 PE=1 SV=3	4.72517	0.0375629	2.801	0.5717	1.99206	0	0	0	0	0	0	0	0	0	1	1	1	2	2	2	1	1	1	15.0416	18.3256	13.6653	20.0764	21.7185	19.4131
STMN2_HUMAN	Q93045	Stathmin-2 OS=Homo sapiens GN=STMN2 PE=1 SV=3	4.65229	0.067924	2.066	0.2527	1.5509	0	0	0	0	0	0	0	0	0	0	0	0	2	2	0	1	1	0	15.7684	15.3258	16.7354	17.2758	23.5739	20.9369
NSE2_HUMAN	Q96MF7	E3 SUMO-protein ligase NSE2 OS=Homo sapiens GN=NSMCE2 PE=1 SV=2	4.60952	0.00750615	2.762	0.6001	1.31045	0	0	0	1	1	1	0	0	0	2	2	2	1	1	1	2	2	2	15.0996	17.4337	16.647	22.2325	20.4815	20.2949
PML_HUMAN	P29590	Protein PML OS=Homo sapiens GN=PML PE=1 SV=3	4.53664	0.011218	2.473	0.4169	1.28159	1	1	1	1	1	1	1	1	1	2	2	2	2	2	2	3	3	3	13.163	15.0395	15.1188	20.2224	17.5031	19.2058
CDC27_HUMAN	P30260	Cell division cycle protein 27 homolog OS=Homo sapiens GN=CDC27 PE=1 SV=2	4.53422	0.0363028	3.993	0.7092	1.29149	0	0	0	0	0	0	0	0	0	2	2	2	2	2	2	1	1	1	13.2998	15.4782	14.3472	20.6074	19.8147	16.3058
RS21_HUMAN	P63220	40S ribosomal protein S21 OS=Homo sapiens GN=RPS21 PE=1 SV=1	4.53329	0.141442	6.268	0.7256	1.23233	0	0	0	0	0	0	0	0	0	0	0	0	3	3	3	1	1	1	17.264	15.1947	16.2292	16.0145	23.8127	22.4606
YBOX2_HUMAN	Q9Y2T7	Y-box-binding protein 2 OS=Homo sapiens GN=YBX2 PE=1 SV=2	4.49605	0.122498	4.744	0.7649	0.356594	0	0	0	1	1	0	1	1	0	2	2	0	4	2	0	4	3	0	15.0769	21.2161	22.3231	24.0088	24.8585	23.2369
STMN1_HUMAN	P16949	Stathmin OS=Homo sapiens GN=STMN1 PE=1 SV=3	4.48476	0.179151	3.497	0.6812	1.30524	1	1	1	1	1	1	0	0	0	0	0	0	8	8	6	6	6	5	17.5617	17.9507	15.0771	16.2499	24.8365	22.9574
P5CR1_HUMAN	P32322	Pyrroline-5-carboxylate reductase 1, mitochondrial OS=Homo sapiens GN=PYCR1 PE=1 SV=2	4.44185	0.00054243	4.354	0.7754	1.0556	2	2	2	2	2	2	4	4	4	14	10	10	12	10	10	16	11	11	21.3712	21.4152	21.5618	26.5322	26.0836	25.0578
CBX3_HUMAN	Q13185	Chromobox protein homolog 3 OS=Homo sapiens GN=CBX3 PE=1 SV=4	4.4366	0.0890912	3.139	0.6684	2.00292	0	0	0	0	0	0	0	0	0	0	0	0	2	2	1	1	1	1	17.0966	13.4529	15.4179	17.0997	22.8744	19.303
SUGP2_HUMAN	Q8IX01	SURP and G-patch domain-containing protein 2 OS=Homo sapiens GN=SUGP2 PE=1 SV=2	4.42136	0.00180217	2.61	0.49	0.610436	0	0	0	0	0	0	0	0	0	2	2	2	2	2	2	4	4	4	15.0744	16.3676	15.8854	20.7065	20.6183	19.2667
CPVL_HUMAN	Q9H3G5	Probable serine carboxypeptidase CPVL OS=Homo sapiens GN=CPVL PE=1 SV=2	4.38393	0.00109348	5.271	0.7576	0.980061	8	6	6	7	5	5	7	5	5	30	15	15	35	14	14	32	15	15	25.5503	25.6188	25.2656	30.6117	30.0863	28.8887
AKAP8_HUMAN	O43823	A-kinase anchor protein 8 OS=Homo sapiens GN=AKAP8 PE=1 SV=1	4.37568	0.0222687	3.211	0.6652	1.25546	2	2	2	1	1	1	0	0	0	5	5	5	4	4	4	5	5	5	19.2687	18.0692	15.367	22.4951	22.0565	21.2803
HGB1A_HUMAN	B2RPK0	Putative high mobility group protein B1-like 1 OS=Homo sapiens GN=HMGB1P1 PE=5 SV=1	4.36861	0.124323	3.34	0.605	1.4718	0	0	0	0	0	0	0	0	0	0	0	0	2	2	0	2	2	0	16.015	16.0501	14.9262	15.675	22.9582	21.4641
KAD2_HUMAN	P54819	Adenylate kinase 2, mitochondrial OS=Homo sapiens GN=AK2 PE=1 SV=2	4.31769	0.0302291	3.08	0.5883	1.84458	0	0	0	0	0	0	0	0	0	0	0	0	2	2	2	3	2	2	15.758	14.5357	16.174	17.5181	21.6684	20.2343
ASCC3_HUMAN	Q8N3C0	Activating signal cointegrator 1 complex subunit 3 OS=Homo sapiens GN=ASCC3 PE=1 SV=3	4.31249	0.00288506	3.563	0.643	0.760468	0	0	0	1	1	1	1	1	1	4	4	4	3	3	3	1	1	1	16.0902	15.9951	16.8925	21.1448	21.3254	19.445
NUP53_HUMAN	Q8NFH5	Nucleoporin NUP53 OS=Homo sapiens GN=NUP35 PE=1 SV=1	4.28756	0.0957471	2.398	0.5008	1.00967	0	0	0	1	1	1	0	0	0	2	2	2	1	1	1	1	1	1	15.2739	20.2381	14.9505	22.7267	21.2774	19.321
EFHD2_HUMAN	Q96C19	EF-hand domain-containing protein D2 OS=Homo sapiens GN=EFHD2 PE=1 SV=1	4.28697	0.0196728	2.896	0.6095	2.11535	0	0	0	0	0	0	0	0	0	2	2	2	2	2	2	1	1	1	17.9345	14.7326	15.6645	21.0685	20.9772	19.1468
EPN4_HUMAN	Q14677	Clathrin interactor 1 OS=Homo sapiens GN=CLINT1 PE=1 SV=1	4.25145	0.0511892	3.709	0.7088	0.491798	3	2	2	2	2	2	0	0	0	6	5	5	11	9	8	6	6	6	19.9946	19.9967	15.8914	23.3616	23.8049	21.4706
RFC5_HUMAN	P40937	Replication factor C subunit 5 OS=Homo sapiens GN=RFC5 PE=1 SV=1	4.23539	0.0139961	3.331	0.6127	1.74789	0	0	0	0	0	0	0	0	0	1	1	1	5	5	5	3	3	3	16.0925	15.835	16.0596	18.5627	22.0567	20.0738
RL36A_HUMAN	P83881	60S ribosomal protein L36a OS=Homo sapiens GN=RPL36A PE=1 SV=2	4.19922	0.218498	2.609	0.5017	1.29359	0	0	0	1	1	0	0	0	0	0	0	0	1	1	0	3	3	1	15.5226	20.5608	14.1235	16.7814	22.3244	23.6987
CDC73_HUMAN	Q6P1J9	Parafibromin OS=Homo sapiens GN=CDC73 PE=1 SV=1	4.18824	0.073745	3.483	0.6031	1.3407	0	0	0	1	1	1	3	3	3	6	6	6	5	5	5	6	6	6	15.0951	17.6864	20.8474	22.6166	22.5304	21.0466
IF4H_HUMAN	Q15056	Eukaryotic translation initiation factor 4H OS=Homo sapiens GN=EIF4H PE=1 SV=5	4.17016	0.127609	2.837	0.5372	1.00121	0	0	0	0	0	0	0	0	0	0	0	0	4	3	3	3	3	3	15.2421	13.9203	16.5063	15.3521	21.93	20.8972
TPM3_HUMAN	P06753	Tropomyosin alpha-3 chain OS=Homo sapiens GN=TPM3 PE=1 SV=1	4.12454	0.0971537	2.873	0.4745	1.82578	0	0	0	0	0	0	0	0	0	0	0	0	2	2	0	4	4	3	15.8958	15.6826	15.2559	16.1449	22.6203	20.4426
RED_HUMAN	Q13123	Protein Red OS=Homo sapiens GN=IK PE=1 SV=3	4.12419	0.0549103	3.029	0.6293	1.62215	0	0	0	0	0	0	0	0	0	5	5	5	3	3	3	1	1	1	13.8264	16.3648	17.7962	21.5458	20.6352	18.179
PKP3_HUMAN	Q9Y446	Plakophilin-3 OS=Homo sapiens GN=PKP3 PE=1 SV=1	4.0922	0.0134308	3.529	0.7025	1.98389	0	0	0	0	0	0	0	0	0	3	3	3	3	3	3	2	2	2	14.1521	15.429	16.6492	20.5216	19.6832	18.3021
PPAC_HUMAN	P24666	Low molecular weight phosphotyrosine protein phosphatase OS=Homo sapiens GN=ACP1 PE=1 SV=3	4.06744	0.183428	3.849	0.7282	1.539	0	0	0	1	1	1	0	0	0	2	2	2	2	2	2	1	1	1	15.5514	21.9913	15.3994	22.6511	23.3477	19.1456
PGAM1_HUMAN	P18669	Phosphoglycerate mutase 1 OS=Homo sapiens GN=PGAM1 PE=1 SV=2	4.02715	0.114537	3.006	0.602	1.56571	0	0	0	0	0	0	0	0	0	0	0	0	2	2	0	3	3	0	16.5052	16.7469	15.6024	16.4599	22.9634	21.5126
H2AY_HUMAN	O75367	Core histone macro-H2A.1 OS=Homo sapiens GN=H2AFY PE=1 SV=4	3.99309	0.105866	4.369	0.7629	1.33492	0	0	0	0	0	0	0	0	0	0	0	0	2	2	1	2	2	1	16.1357	15.373	16.2588	16.3285	22.7869	20.6313
GLU2B_HUMAN	P14314	Glucosidase 2 subunit beta OS=Homo sapiens GN=PRKCSH PE=1 SV=2	3.98739	0.284997	4.44	0.6419	0.857257	2	1	1	3	2	2	3	1	1	2	2	2	5	5	5	0	0	0	13.9881	21.3325	13.4003	21.3912	22.9339	16.3579
RMXL2_HUMAN	O75526	RNA-binding motif protein, X-linked-like-2 OS=Homo sapiens GN=RBMXL2 PE=1 SV=3	3.97711	0.0454798	3.145	0.698	0.405173	0	0	0	1	1	0	0	0	0	1	1	0	2	2	0	2	2	0	16.3419	19.8856	16.3901	20.3608	22.8883	21.2998
SMRD1_HUMAN	Q96GM5	SWI/SNF-related matrix-associated actin-dependent regulator of chromatin subfamily D member 1 OS=Homo sapiens GN=SMARCD1 PE=1 SV=2	3.97187	0.0351334	2.632	0.5923	1.90321	0	0	0	0	0	0	0	0	0	2	2	1	2	2	2	1	1	1	16.0473	15.163	15.7482	20.5366	21.1688	17.1687
RS9_HUMAN	P46781	40S ribosomal protein S9 OS=Homo sapiens GN=RPS9 PE=1 SV=3	3.94791	0.0239961	2.715	0.5604	1.4924	1	1	1	1	1	1	1	1	1	1	1	1	9	9	9	5	5	5	19.6335	19.7313	20.7706	22.447	26.0069	23.5252
PKP2_HUMAN	Q99959	Plakophilin-2 OS=Homo sapiens GN=PKP2 PE=1 SV=2	3.93211	0.00113037	3.356	0.5763	1.12904	1	1	1	2	2	2	1	1	1	3	3	3	3	3	3	4	4	4	16.0859	15.7043	16.1322	20.4429	20.2672	19.0087
SRSF2_HUMAN	Q01130	Serine/arginine-rich splicing factor 2 OS=Homo sapiens GN=SRSF2 PE=1 SV=4	3.89946	0.127134	3.059	0.6911	1.47346	0	0	0	1	1	0	1	1	0	1	1	0	5	5	3	3	3	1	16.7931	21.7437	21.0975	21.3566	25.8392	24.1368
IF4G2_HUMAN	P78344	Eukaryotic translation initiation factor 4 gamma 2 OS=Homo sapiens GN=EIF4G2 PE=1 SV=1	3.8723	0.0259989	2.664	0.6689	1.60039	1	1	1	0	0	0	0	0	0	3	3	3	5	5	5	3	3	3	18.0136	14.9153	15.6421	20.2585	21.0232	18.9063
RALY_HUMAN	Q9UKM9	RNA-binding protein Raly OS=Homo sapiens GN=RALY PE=1 SV=1	3.82983	0.100407	2.219	0.6097	1.80198	0	0	0	0	0	0	0	0	0	1	1	1	3	3	3	0	0	0	16.4816	15.7445	15.2472	20.629	22.1023	16.2315
CAH2_HUMAN	P00918	Carbonic anhydrase 2 OS=Homo sapiens GN=CA2 PE=1 SV=2	3.81979	0.18834	3.468	0.577	1.44122	0	0	0	0	0	0	0	0	0	0	0	0	4	3	3	2	2	2	15.6602	15.3718	15.5777	14.9167	23.2004	19.952
TRI38_HUMAN	O00635	Tripartite motif-containing protein 38 OS=Homo sapiens GN=TRIM38 PE=2 SV=1	3.77155	0.0730489	2.893	0.5268	1.71579	0	0	0	1	1	1	0	0	0	3	3	3	2	1	1	1	1	1	14.0595	17.2413	15.2805	20.4359	20.6696	16.7904
SRSF8_HUMAN	Q9BRL6	Serine/arginine-rich splicing factor 8 OS=Homo sapiens GN=SRSF8 PE=1 SV=1	3.74614	0.139766	2.252	0.4121	1.47346	0	0	0	1	1	0	1	1	0	1	1	0	2	2	0	2	2	0	16.0345	21.3958	20.7495	21.0087	24.8967	23.5128
RAVR1_HUMAN	Q8IY67	Ribonucleoprotein PTB-binding 1 OS=Homo sapiens GN=RAVER1 PE=1 SV=1	3.73407	0.0606545	2.88	0.6174	1.73545	2	2	2	0	0	0	0	0	0	2	2	2	3	3	3	1	1	1	18.7363	17.4603	14.8379	21.3879	21.8293	19.0195
NACA_HUMAN	Q13765	Nascent polypeptide-associated complex subunit alpha OS=Homo sapiens GN=NACA PE=1 SV=1	3.66447	0.304481	3.904	0.7277	1.22742	0	0	0	1	1	0	2	2	2	2	2	1	4	3	2	2	2	1	15.7648	23.4832	25.8029	24.8974	26.7189	24.428
AN32B_HUMAN	Q92688	Acidic leucine-rich nuclear phosphoprotein 32 family member B OS=Homo sapiens GN=ANP32B PE=1 SV=1	3.6482	0.175238	3.298	0.5958	1.36288	0	0	0	1	1	1	0	0	0	3	3	2	1	1	0	1	1	0	17.1568	20.5494	14.8206	24.0408	20.1781	19.2525
UFL1_HUMAN	O94874	E3 UFM1-protein ligase 1 OS=Homo sapiens GN=UFL1 PE=1 SV=2	3.63615	0.028515	2.318	0.5036	1.50467	1	1	1	0	0	0	1	1	1	3	3	3	3	3	3	3	3	3	16.5152	15.2449	18.4539	20.995	20.857	19.2705
TCRG1_HUMAN	O14776	Transcription elongation regulator 1 OS=Homo sapiens GN=TCERG1 PE=1 SV=2	3.61993	0.0434732	1.772	0.4299	1.74857	0	0	0	0	0	0	0	0	0	0	0	0	2	2	2	2	2	2	15.3846	14.1792	16.0236	16.7744	20.6269	19.0459
AINX_HUMAN	Q16352	Alpha-internexin OS=Homo sapiens GN=INA PE=1 SV=2	3.61002	0.255999	1.89	0.4746	0.962911	1	1	0	2	2	0	0	0	0	2	2	0	2	2	0	1	1	0	22.22	23.1968	15.1803	25.1509	24.4847	21.7917
ANR28_HUMAN	O15084	Serine/threonine-protein phosphatase 6 regulatory ankyrin repeat subunit A OS=Homo sapiens GN=ANKRD28 PE=1 SV=5	3.58836	0.115156	4.353	0.6727	0.74949	2	2	2	1	1	1	0	0	0	4	4	4	4	4	3	4	4	3	21.0489	16.5077	15.8605	22.3809	21.8299	19.9714
PGAM2_HUMAN	P15259	Phosphoglycerate mutase 2 OS=Homo sapiens GN=PGAM2 PE=1 SV=3	3.55002	0.209017	3.006	0.602	1.56571	0	0	0	0	0	0	0	0	0	0	0	0	2	2	0	3	3	0	16.6041	15.4181	16.8856	15.268	22.8703	21.4195
PSMD8_HUMAN	P48556	26S proteasome non-ATPase regulatory subunit 8 OS=Homo sapiens GN=PSMD8 PE=1 SV=2	3.50392	0.22159	2.211	0.4631	0.755828	1	1	1	1	1	1	2	2	2	3	3	3	5	4	4	4	4	4	20.3371	13.7206	21.3233	22.3867	22.3684	21.1377
SRP54_HUMAN	P61011	Signal recognition particle 54 kDa protein OS=Homo sapiens GN=SRP54 PE=1 SV=1	3.50133	0.109195	2.593	0.6128	0.993091	1	1	1	0	0	0	0	0	0	2	2	2	2	2	2	2	2	2	17.9743	16.0963	13.8924	20.692	20.747	17.028
GSTP1_HUMAN	P09211	Glutathione S-transferase P OS=Homo sapiens GN=GSTP1 PE=1 SV=2	3.49166	0.207565	3.868	0.6443	2.05864	0	0	0	0	0	0	0	0	0	0	0	0	2	2	2	2	2	2	18.0051	15.5816	14.2195	15.624	22.6299	20.0274
HNRPM_HUMAN	P52272	Heterogeneous nuclear ribonucleoprotein M OS=Homo sapiens GN=HNRNPM PE=1 SV=3	3.48159	0.00329752	5.12	0.7728	0.475997	10	10	10	17	17	17	17	17	17	53	43	43	69	58	58	63	56	56	23.3644	23.5807	23.9986	27.6799	27.6244	26.0841
RS10L_HUMAN	Q9NQ39	Putative 40S ribosomal protein S10-like OS=Homo sapiens GN=RPS10P5 PE=5 SV=1	3.46647	0.402602	3.83	0.7123	1.06914	2	2	0	0	0	0	0	0	0	0	0	0	4	4	0	3	3	0	23.2079	15.1697	15.5383	16.2266	24.5397	23.549
HNRH3_HUMAN	P31942	Heterogeneous nuclear ribonucleoprotein H3 OS=Homo sapiens GN=HNRNPH3 PE=1 SV=2	3.45529	0.0249229	4.745	0.7017	0.657943	1	1	1	1	1	1	2	2	2	2	2	2	6	6	6	4	4	4	17.7718	18.4577	19.8118	20.9988	23.6416	21.7668
NFL_HUMAN	P07196	Neurofilament light polypeptide OS=Homo sapiens GN=NEFL PE=1 SV=3	3.45268	0.252107	1.89	0.4746	0.962911	1	1	0	2	2	0	0	0	0	2	2	0	2	2	0	1	1	0	22.068	23.0448	15.5004	24.9989	24.3327	21.6397
TCTP_HUMAN	P13693	Translationally-controlled tumor protein OS=Homo sapiens GN=TPT1 PE=1 SV=1	3.45029	0.101211	2.053	0.2893	1.43707	0	0	0	0	0	0	0	0	0	0	0	0	1	1	1	2	2	1	15.9174	16.0956	16.1082	16.4252	21.9606	20.0864
ALDOC_HUMAN	P09972	Fructose-bisphosphate aldolase C OS=Homo sapiens GN=ALDOC PE=1 SV=2	3.41522	0.0727569	3.841	0.4299	1.25395	1	1	1	0	0	0	0	0	0	1	1	1	2	2	1	2	2	0	19.2052	15.7498	16.3629	18.9059	22.1153	20.5425
FUBP3_HUMAN	Q96I24	Far upstream element-binding protein 3 OS=Homo sapiens GN=FUBP3 PE=1 SV=2	3.41144	0.112897	1.949	0.3694	1.60024	0	0	0	0	0	0	0	0	0	0	0	0	1	1	0	2	2	1	13.8658	16.5188	16.1052	16.1154	21.0984	19.5102
LAP2B_HUMAN	P42167	Lamina-associated polypeptide 2, isoforms beta/gamma OS=Homo sapiens GN=TMPO PE=1 SV=2	3.38661	0.0653291	5.172	0.7317	0.183012	1	1	0	2	2	0	0	0	0	1	1	0	4	4	0	4	4	1	20.0228	19.133	16.3754	20.6903	23.3416	21.6592
MYL6_HUMAN	P60660	Myosin light polypeptide 6 OS=Homo sapiens GN=MYL6 PE=1 SV=2	3.33708	0.347121	3.376	0.6847	1.45813	1	1	0	0	0	0	1	1	0	2	2	1	3	3	2	3	3	2	22.9372	13.7735	23.2151	23.1965	24.1515	22.589
ZCCHL_HUMAN	Q96H79	Zinc finger CCCH-type antiviral protein 1-like OS=Homo sapiens GN=ZC3HAV1L PE=1 SV=2	3.31136	0.186963	3.611	0.6212	1.83897	0	0	0	1	1	1	0	0	0	2	2	2	0	0	0	2	2	2	15.4933	15.5127	14.292	21.3752	14.4941	19.3627
CRBN_HUMAN	Q96SW2	Protein cereblon OS=Homo sapiens GN=CRBN PE=1 SV=1	3.27038	0.0759623	3.387	0.5155	1.49966	0	0	0	1	1	1	0	0	0	1	1	1	1	1	1	2	2	2	13.7861	18.386	15.4859	19.5661	18.5947	19.3083
NFM_HUMAN	P07197	Neurofilament medium polypeptide OS=Homo sapiens GN=NEFM PE=1 SV=3	3.26364	0.247266	1.89	0.4746	0.962911	1	1	0	2	2	0	0	0	0	2	2	0	2	2	0	1	1	0	21.5073	22.4841	15.5068	24.4382	23.7719	21.079
CYTB_HUMAN	P04080	Cystatin-B OS=Homo sapiens GN=CSTB PE=1 SV=2	3.25107	0.201462	3.972	0.7075	1.46789	0	0	0	0	0	0	0	0	0	0	0	0	1	1	1	3	3	3	17.4602	16.574	17.2068	16.1101	22.6005	22.2836
PTMA_HUMAN	P06454	Prothymosin alpha OS=Homo sapiens GN=PTMA PE=1 SV=2	3.24923	0.244728	4.352	0.7252	1.87011	0	0	0	1	1	1	0	0	0	0	0	0	2	1	1	1	1	1	16.77	18.7289	16.6041	16.2537	23.9767	21.6203
IF4B_HUMAN	P23588	Eukaryotic translation initiation factor 4B OS=Homo sapiens GN=EIF4B PE=1 SV=2	3.24138	0.000570111	3.416	0.7137	0.894375	0	0	0	0	0	0	1	1	1	2	2	2	2	2	2	3	3	3	15.0179	15.9153	15.662	18.4374	18.8033	19.0786
EIF3J_HUMAN	O75822	Eukaryotic translation initiation factor 3 subunit J OS=Homo sapiens GN=EIF3J PE=1 SV=2	3.23501	0.0852274	2.566	0.6212	2.01441	0	0	0	1	1	1	0	0	0	1	1	1	2	2	2	2	2	2	15.9343	19.8071	16.1427	20.6156	21.633	19.3405
CAP1_HUMAN	Q01518	Adenylyl cyclase-associated protein 1 OS=Homo sapiens GN=CAP1 PE=1 SV=5	3.23026	0.00547249	4.194	0.6896	0.97934	3	3	3	1	1	1	2	2	2	11	8	8	12	11	10	13	12	11	21.388	20.0243	21.2876	24.3898	24.6502	23.3507
MMS19_HUMAN	Q96T76	MMS19 nucleotide excision repair protein homolog OS=Homo sapiens GN=MMS19 PE=1 SV=2	3.22041	0.123684	3.81	0.6843	1.41827	2	2	2	0	0	0	0	0	0	2	2	2	2	2	2	1	1	1	19.3812	15.1319	14.4408	20.4201	19.7943	18.4007
DCTP1_HUMAN	Q9H773	dCTP pyrophosphatase 1 OS=Homo sapiens GN=DCTPP1 PE=1 SV=1	3.18753	0.154995	2.88	0.5997	1.41616	0	0	0	0	0	0	1	1	1	1	1	1	2	2	2	1	1	1	14.951	14.8538	20.0177	19.6992	20.9476	18.7383
ADDG_HUMAN	Q9UEY8	Gamma-adducin OS=Homo sapiens GN=ADD3 PE=1 SV=1	3.1853	0.127917	2.93	0.6166	2.55929	0	0	0	0	0	0	0	0	0	1	1	1	2	2	2	0	0	0	15.4911	13.1991	15.7056	19.0101	19.8319	15.1097
GRPE1_HUMAN	Q9HAV7	GrpE protein homolog 1, mitochondrial OS=Homo sapiens GN=GRPEL1 PE=1 SV=2	3.17811	0.00209334	4.363	0.7144	1.03596	3	3	3	3	2	2	4	3	3	11	10	10	10	9	9	13	10	10	22.1815	21.9469	22.856	26.0577	25.6213	24.8399
TRIO_HUMAN	O75962	Triple functional domain protein OS=Homo sapiens GN=TRIO PE=1 SV=2	3.16697	0.0119605	3.356	0.6576	1.24195	0	0	0	0	0	0	1	1	0	5	5	4	5	5	5	5	5	4	14.7793	15.9628	15.8434	18.6998	17.6207	19.766
LMNA_HUMAN	P02545	Prelamin-A/C OS=Homo sapiens GN=LMNA PE=1 SV=1	3.15726	0.00486033	5.714	0.7779	0.947762	20	16	15	14	14	12	14	14	12	66	45	44	57	47	46	53	42	40	24.3689	23.984	24.3809	28.068	27.8145	26.3233
ODR4_HUMAN	Q5SWX8	Protein odr-4 homolog OS=Homo sapiens GN=ODR4 PE=2 SV=1	3.14379	0.261128	3.691	0.6676	0.733541	4	4	4	0	0	0	2	2	2	5	4	4	2	2	2	2	2	2	21.1503	13.3343	18.8576	22.0951	20.756	19.9225
FA98A_HUMAN	Q8NCA5	Protein FAM98A OS=Homo sapiens GN=FAM98A PE=1 SV=1	3.14278	0.157738	3.798	0.7212	2.23852	0	0	0	1	1	1	0	0	0	1	1	1	2	2	2	0	0	0	15.3318	16.5739	15.0307	19.819	21.167	15.3787
PDCD5_HUMAN	O14737	Programmed cell death protein 5 OS=Homo sapiens GN=PDCD5 PE=1 SV=3	3.13631	0.27846	3.383	0.6179	0.81096	0	0	0	1	1	1	0	0	0	0	0	0	2	2	2	1	1	1	15.0548	18.2224	14.0701	14.7595	22.0539	19.9428
CND2_HUMAN	Q15003	Condensin complex subunit 2 OS=Homo sapiens GN=NCAPH PE=1 SV=3	3.1344	0.0173012	3.707	0.7165	0.531946	1	1	1	1	1	1	1	1	1	5	5	5	4	4	4	4	4	4	18.6807	18.0551	18.7346	22.5101	22.273	20.0905
IMA1_HUMAN	P52294	Importin subunit alpha-1 OS=Homo sapiens GN=KPNA1 PE=1 SV=3	3.10194	0.0775627	2.968	0.7082	1.82454	0	0	0	0	0	0	0	0	0	1	1	1	2	2	1	0	0	0	17.0044	17.0133	15.4236	19.7305	21.5876	17.429
HSPB8_HUMAN	Q9UJY1	Heat shock protein beta-8 OS=Homo sapiens GN=HSPB8 PE=1 SV=1	3.0763	0.0126808	2.943	0.6211	1.15418	2	2	2	1	1	1	3	3	3	9	8	8	8	8	8	8	8	8	23.2026	22.4472	24.049	27.0189	26.6742	25.2346
CTGF_HUMAN	P29279	Connective tissue growth factor OS=Homo sapiens GN=CTGF PE=1 SV=2	3.05371	0.155917	2.697	0.5695	1.92824	0	0	0	0	0	0	0	0	0	2	2	2	2	2	2	0	0	0	17.0618	15.308	15.8445	20.9969	20.5875	15.791
SON_HUMAN	P18583	Protein SON OS=Homo sapiens GN=SON PE=1 SV=4	3.04765	0.0048194	2.335	0.5884	1.4285	3	3	3	4	4	4	2	2	2	6	6	6	9	9	9	8	8	8	19.237	19.7119	19.6821	23.1864	23.0253	21.5623
ACD11_HUMAN	Q709F0	Acyl-CoA dehydrogenase family member 11 OS=Homo sapiens GN=ACAD11 PE=1 SV=2	3.03286	0.0815844	2.172	0.5193	1.78248	0	0	0	0	0	0	0	0	0	1	1	1	3	3	3	1	1	1	15.7567	17.4669	17.551	20.2517	21.8254	17.7961
RANG_HUMAN	P43487	Ran-specific GTPase-activating protein OS=Homo sapiens GN=RANBP1 PE=1 SV=1	2.99313	0.489958	2.34	0.5661	1.6098	1	1	1	0	0	0	0	0	0	0	0	0	2	2	2	2	2	2	21.2382	14.2555	16.4534	13.6861	24.6073	22.6331
NMT1_HUMAN	P30419	Glycylpeptide N-tetradecanoyltransferase 1 OS=Homo sapiens GN=NMT1 PE=1 SV=2	2.99074	0.265282	3.636	0.6221	1.15993	0	0	0	1	1	1	2	2	2	1	1	1	2	2	2	2	2	2	12.4848	18.2167	19.3384	19.3101	21.4036	18.2984
IMA7_HUMAN	O60684	Importin subunit alpha-7 OS=Homo sapiens GN=KPNA6 PE=1 SV=1	2.98549	0.244083	3.786	0.6676	0.849165	0	0	0	0	0	0	0	0	0	1	1	0	2	2	0	0	0	0	14.6896	14.8183	15.8584	19.1803	21.1885	13.954
TBG2_HUMAN	Q9NRH3	Tubulin gamma-2 chain OS=Homo sapiens GN=TUBG2 PE=1 SV=1	2.9738	0.0668522	2.874	0.6571	1.0943	2	2	0	0	0	0	1	1	0	2	2	0	2	2	0	1	1	0	19.4417	16.2763	18.3015	21.9299	21.5067	19.5043
TPM4_HUMAN	P67936	Tropomyosin alpha-4 chain OS=Homo sapiens GN=TPM4 PE=1 SV=3	2.95755	0.322747	2.274	0.4745	1.8641	0	0	0	0	0	0	0	0	0	0	0	0	3	3	1	1	1	0	15.5033	15.5968	17.0062	14.1506	22.9512	19.8772
DBPA_HUMAN	P16989	DNA-binding protein A OS=Homo sapiens GN=CSDA PE=1 SV=4	2.93814	0.0570956	4.744	0.7649	0.356594	1	1	1	1	1	0	2	2	1	2	2	0	5	3	1	4	3	0	19.2574	21.1336	22.7093	23.9263	24.834	23.1544
VPS35_HUMAN	Q96QK1	Vacuolar protein sorting-associated protein 35 OS=Homo sapiens GN=VPS35 PE=1 SV=2	2.91682	0.330408	3.354	0.6637	1.02642	1	1	1	2	1	1	4	2	2	2	2	2	4	3	3	2	2	2	19.1547	11.1915	18.7008	19.9106	19.6625	18.2243
NKRF_HUMAN	O15226	NF-kappa-B-repressing factor OS=Homo sapiens GN=NKRF PE=1 SV=2	2.90917	0.0660754	3.638	0.6498	0.958576	1	1	1	1	1	1	0	0	0	3	3	3	2	2	2	2	2	2	17.9675	16.8255	14.2412	19.9572	19.0262	18.7783
NOP58_HUMAN	Q9Y2X3	Nucleolar protein 58 OS=Homo sapiens GN=NOP58 PE=1 SV=1	2.86341	0.0226688	2.886	0.544	1.51266	1	1	1	1	1	1	0	0	0	2	2	2	2	2	2	1	1	1	17.8548	16.0829	17.229	20.0351	20.8981	18.8237
RCN1_HUMAN	Q15293	Reticulocalbin-1 OS=Homo sapiens GN=RCN1 PE=1 SV=1	2.85931	0.0129975	4.833	0.7378	0.652658	2	2	2	3	2	2	3	2	2	9	7	7	15	11	11	10	8	8	22.5359	22.2851	22.9807	25.9749	26.2149	24.1899
HNRDL_HUMAN	O14979	Heterogeneous nuclear ribonucleoprotein D-like OS=Homo sapiens GN=HNRPDL PE=1 SV=3	2.84806	0.207418	2.404	0.5148	0.984827	2	2	2	0	0	0	2	2	2	3	3	3	2	2	2	3	3	3	21.4523	15.6343	20.9066	22.2722	22.804	21.4612
FL2D_HUMAN	Q15007	Pre-mRNA-splicing regulator WTAP OS=Homo sapiens GN=WTAP PE=1 SV=2	2.84706	0.0403196	3.197	0.6684	1.68551	0	0	0	0	0	0	0	0	0	1	1	1	2	2	2	1	1	1	17.1991	15.7626	16.4598	19.6612	20.6055	17.696
PPIB_HUMAN	P23284	Peptidyl-prolyl cis-trans isomerase B OS=Homo sapiens GN=PPIB PE=1 SV=2	2.84295	0.163092	2.963	0.704	0.966426	1	1	1	1	1	1	1	1	1	3	3	3	3	3	3	4	4	4	17.8484	19.0988	23.117	22.3972	23.8619	22.3339
TOP2A_HUMAN	P11388	DNA topoisomerase 2-alpha OS=Homo sapiens GN=TOP2A PE=1 SV=3	2.82646	0.0364694	2.919	0.5486	1.29664	1	1	0	1	1	1	2	2	1	2	2	1	5	5	3	5	5	1	16.0688	16.8491	17.8269	18.8387	21.2502	19.1353
AMRA1_HUMAN	Q9C0C7	Activating molecule in BECN1-regulated autophagy protein 1 OS=Homo sapiens GN=AMBRA1 PE=1 SV=2	2.81349	0.0045523	4.4	0.6516	0.762123	0	0	0	1	1	1	0	0	0	3	3	3	3	3	3	4	4	4	15.9053	15.0929	15.9641	19.0255	18.6878	17.6895
CD2A1_HUMAN	P42771	Cyclin-dependent kinase inhibitor 2A, isoforms 1/2/3 OS=Homo sapiens GN=CDKN2A PE=1 SV=2	2.80984	0.181575	3.808	0.6358	1.34859	1	1	0	2	2	1	0	0	0	3	3	2	3	3	2	3	3	2	19.6536	21.392	15.856	22.3383	22.4063	20.5865
RICTR_HUMAN	Q6R327	Rapamycin-insensitive companion of mTOR OS=Homo sapiens GN=RICTOR PE=1 SV=1	2.79291	0.027444	4.734	0.6536	1.47761	0	0	0	0	0	0	0	0	0	4	4	4	2	2	2	1	1	1	15.4759	14.8047	14.6559	18.6689	18.4358	16.2107
TBG1_HUMAN	P23258	Tubulin gamma-1 chain OS=Homo sapiens GN=TUBG1 PE=1 SV=2	2.77132	0.0522379	2.874	0.6571	1.0943	2	2	0	0	0	0	1	1	0	2	2	0	3	3	1	1	1	0	19.4417	17.5268	18.3015	21.9299	22.1497	19.5043
CATC_HUMAN	P53634	Dipeptidyl peptidase 1 OS=Homo sapiens GN=CTSC PE=1 SV=2	2.76539	0.323519	2.867	0.5792	1.16109	0	0	0	1	1	1	0	0	0	2	2	2	1	1	1	0	0	0	14.1482	20.473	15.546	21.322	20.7071	16.4342
GNL3_HUMAN	Q9BVP2	Guanine nucleotide-binding protein-like 3 OS=Homo sapiens GN=GNL3 PE=1 SV=2	2.7615	0.0612848	4.377	0.695	1.56795	1	1	1	0	0	0	1	1	1	3	3	3	4	4	4	3	3	3	18.9471	16.0648	18.682	20.0976	21.7531	20.1278
KPYR_HUMAN	P30613	Pyruvate kinase isozymes R/L OS=Homo sapiens GN=PKLR PE=1 SV=2	2.76098	0.366914	2.926	0.5386	1.13908	2	2	0	0	0	0	1	1	0	2	2	1	2	2	0	1	1	0	22.8893	14.7339	22.4749	22.9556	23.7208	21.7046
YBOX1_HUMAN	P67809	Nuclease-sensitive element-binding protein 1 OS=Homo sapiens GN=YBX1 PE=1 SV=3	2.75579	0.0255287	5.803	0.7762	0.356594	4	4	4	5	5	4	7	7	6	6	6	4	10	8	6	12	11	8	21.5254	22.4478	23.7005	25.2546	26.1769	24.5095
SNX6_HUMAN	Q9UNH7	Sorting nexin-6 OS=Homo sapiens GN=SNX6 PE=1 SV=1	2.73023	0.107203	3.182	0.5836	1.33904	0	0	0	1	1	1	1	1	1	3	3	3	1	1	1	2	2	2	15.1643	17.5725	18.2964	21.5262	19.2222	18.4755
BIG2_HUMAN	Q9Y6D5	Brefeldin A-inhibited guanine nucleotide-exchange protein 2 OS=Homo sapiens GN=ARFGEF2 PE=1 SV=3	2.7193	0.0744226	2.492	0.5305	1.44667	0	0	0	0	0	0	1	1	1	2	2	1	1	1	0	2	2	2	13.2508	14.3338	16.0598	18.7049	17.094	16.0034
SMU1_HUMAN	Q2TAY7	WD40 repeat-containing protein SMU1 OS=Homo sapiens GN=SMU1 PE=1 SV=2	2.71534	0.133238	4.618	0.6397	1.03562	1	1	1	2	2	2	0	0	0	3	3	3	4	4	4	4	4	4	19.383	19.737	15.521	21.3836	21.4968	19.9066
SFPQ_HUMAN	P23246	Splicing factor, proline- and glutamine-rich OS=Homo sapiens GN=SFPQ PE=1 SV=2	2.71157	0.0120845	4.369	0.7481	1.394	5	5	5	3	3	3	4	4	4	8	8	7	15	14	13	11	11	10	22.0284	21.7982	20.8547	24.2915	25.1424	23.3822
FEN1_HUMAN	P39748	Flap endonuclease 1 OS=Homo sapiens GN=FEN1 PE=1 SV=1	2.70772	0.033893	5.008	0.7115	1.15982	0	0	0	0	0	0	1	1	1	1	1	1	5	4	4	3	3	3	17.1303	17.02	17.6854	18.659	21.5112	19.7887
RHG17_HUMAN	Q68EM7	Rho GTPase-activating protein 17 OS=Homo sapiens GN=ARHGAP17 PE=1 SV=1	2.70479	0.029853	3.794	0.616	1.45608	1	1	0	1	1	0	2	2	1	4	4	3	6	6	5	4	4	3	19.1348	18.7866	20.2675	22.6684	22.8996	20.7353
LAP2A_HUMAN	P42166	Lamina-associated polypeptide 2, isoform alpha OS=Homo sapiens GN=TMPO PE=1 SV=2	2.69468	0.0393084	5.172	0.7487	0.183012	3	3	2	2	2	0	4	4	4	6	5	4	11	10	6	7	7	4	20.7506	18.5674	20.3856	22.2891	23.7272	21.7714
1433E_HUMAN	P62258	14-3-3 protein epsilon OS=Homo sapiens GN=YWHAE PE=1 SV=1	2.69437	0.337649	3.499	0.6813	1.18489	2	2	1	1	1	1	2	2	1	2	2	1	9	8	7	7	7	6	23.3509	16.5713	23.5238	22.1742	25.4379	23.9169
IF2B1_HUMAN	Q9NZI8	Insulin-like growth factor 2 mRNA-binding protein 1 OS=Homo sapiens GN=IGF2BP1 PE=1 SV=2	2.68383	0.210814	2.51	0.6108	1.10198	0	0	0	1	1	1	0	0	0	0	0	0	3	3	2	2	2	1	15.926	17.0725	15.0842	15.4619	21.2504	19.4218
MSH2_HUMAN	P43246	DNA mismatch repair protein Msh2 OS=Homo sapiens GN=MSH2 PE=1 SV=1	2.66581	0.100486	2.518	0.5469	1.26686	2	2	2	0	0	0	0	0	0	3	3	3	4	4	4	2	2	2	19.0249	16.9056	15.6953	20.5897	20.7357	18.2978
LRC40_HUMAN	Q9H9A6	Leucine-rich repeat-containing protein 40 OS=Homo sapiens GN=LRRC40 PE=1 SV=1	2.65918	0.0119327	2.583	0.4636	1.91568	0	0	0	0	0	0	0	0	0	2	2	2	2	2	2	2	2	2	17.1566	16.6535	17.1307	20.0786	20.3602	18.4797
2A5D_HUMAN	Q14738	Serine/threonine-protein phosphatase 2A 56 kDa regulatory subunit delta isoform OS=Homo sapiens GN=PPP2R5D PE=1 SV=1	2.64984	0.289367	1.99	0.5385	1.4858	0	0	0	0	0	0	0	0	0	1	1	0	4	1	0	0	0	0	16.6802	15.4287	15.3101	22.6752	16.8149	15.8785
CDC37_HUMAN	Q16543	Hsp90 co-chaperone Cdc37 OS=Homo sapiens GN=CDC37 PE=1 SV=1	2.63503	0.404958	2.142	0.5384	1.41341	2	2	2	0	0	0	2	2	2	2	2	2	3	3	3	1	1	1	20.8846	16.1372	20.7417	26.0174	21.8269	17.8244
PLST_HUMAN	P13797	Plastin-3 OS=Homo sapiens GN=PLS3 PE=1 SV=4	2.60738	0.133479	3.645	0.5938	1.53533	0	0	0	1	1	1	1	1	0	1	1	1	4	4	3	1	1	0	14.9463	18.396	17.6982	19.9763	20.9784	17.9079
PSMD4_HUMAN	P55036	26S proteasome non-ATPase regulatory subunit 4 OS=Homo sapiens GN=PSMD4 PE=1 SV=1	2.60055	0.117773	5.216	0.8023	0.864345	1	1	1	1	1	1	1	1	1	1	1	1	4	4	2	3	3	3	17.0141	19.0703	19.8914	19.5188	22.9461	21.3125
TOP1_HUMAN	P11387	DNA topoisomerase 1 OS=Homo sapiens GN=TOP1 PE=1 SV=2	2.59278	0.0614935	2.871	0.6287	0.826552	1	1	1	2	2	2	1	1	1	1	1	1	2	2	1	1	1	1	15.2402	17.1733	16.4721	18.3133	20.5283	17.8223
AHNK_HUMAN	Q09666	Neuroblast differentiation-associated protein AHNAK OS=Homo sapiens GN=AHNAK PE=1 SV=2	2.5756	0.0415028	4.728	0.7067	0.323882	5	5	5	3	3	3	5	5	5	15	13	13	16	15	15	10	10	10	17.6596	16.0265	17.8798	20.495	20.3175	18.4802
ADNP_HUMAN	Q9H2P0	Activity-dependent neuroprotector homeobox protein OS=Homo sapiens GN=ADNP PE=1 SV=1	2.55858	0.109966	3.035	0.6517	1.4522	0	0	0	1	1	1	1	1	1	5	5	5	1	1	1	5	5	5	15.6092	15.9361	16.2183	20.5203	16.2481	18.6709
EIF3E_HUMAN	P60228	Eukaryotic translation initiation factor 3 subunit E OS=Homo sapiens GN=EIF3E PE=1 SV=1	2.54578	0.00436386	2.619	0.6179	0.533616	2	1	1	3	2	2	2	1	1	7	7	7	8	7	7	11	10	10	20.5423	20.7269	20.5623	23.7563	23.3999	22.3127
PARK7_HUMAN	Q99497	Protein DJ-1 OS=Homo sapiens GN=PARK7 PE=1 SV=2	2.54512	0.0914476	3.459	0.6843	1.32462	1	1	1	2	2	2	1	1	1	2	2	2	4	4	4	4	4	4	20.686	20.9927	18.2686	21.8014	24.0528	21.7284
TOP2B_HUMAN	Q02880	DNA topoisomerase 2-beta OS=Homo sapiens GN=TOP2B PE=1 SV=3	2.53593	0.00224277	2.919	0.504	1.29664	1	1	0	0	0	0	1	1	0	1	1	0	2	2	0	4	4	0	15.9327	16.397	15.8058	17.9655	19.0209	18.7569
RFC4_HUMAN	P35249	Replication factor C subunit 4 OS=Homo sapiens GN=RFC4 PE=1 SV=2	2.51224	0.002401	3.002	0.6679	1.25403	3	3	3	4	4	4	1	1	1	3	3	3	9	8	8	7	7	7	20.4029	20.711	20.1016	22.7539	23.5403	22.4581
RS7_HUMAN	P62081	40S ribosomal protein S7 OS=Homo sapiens GN=RPS7 PE=1 SV=1	2.50984	0.227983	3.956	0.7124	1.21722	4	4	4	3	3	3	4	4	4	4	4	4	4	4	4	5	5	5	24.7012	24.5495	24.3738	25.7074	30.5445	24.9022
AFAP1_HUMAN	Q8N556	Actin filament-associated protein 1 OS=Homo sapiens GN=AFAP1 PE=1 SV=2	2.50686	0.0720797	3.052	0.6851	0.905998	0	0	0	0	0	0	1	1	1	1	1	1	2	2	2	1	1	1	16.807	15.4659	17.6499	19.5577	20.3056	17.5802
NDUS1_HUMAN	P28331	NADH-ubiquinone oxidoreductase 75 kDa subunit, mitochondrial OS=Homo sapiens GN=NDUFS1 PE=1 SV=3	2.49642	0.0651023	4.165	0.6774	1.83934	0	0	0	0	0	0	0	0	0	2	2	2	1	1	1	1	1	1	14.6381	16.4944	14.8916	19.3369	17.5749	16.6015
UB2L3_HUMAN	P68036	Ubiquitin-conjugating enzyme E2 L3 OS=Homo sapiens GN=UBE2L3 PE=1 SV=1	2.48581	0.262833	4.566	0.6165	1.39355	0	0	0	1	1	1	0	0	0	1	1	1	2	2	2	1	1	1	17.212	21.3891	15.9051	19.7826	22.5603	19.6207
PAP1L_HUMAN	Q4VXU2	Polyadenylate-binding protein 1-like OS=Homo sapiens GN=PABPC1L PE=2 SV=1	2.46987	0.303926	2.343	0.589	1.02275	0	0	0	0	0	0	2	2	0	0	0	0	3	3	0	1	1	0	16.0388	15.4736	19.9141	16.9962	22.4042	19.4357
HMGB1_HUMAN	P09429	High mobility group protein B1 OS=Homo sapiens GN=HMGB1 PE=1 SV=3	2.44613	0.356522	3.34	0.605	1.4718	0	0	0	0	0	0	0	0	0	0	0	0	2	2	0	2	2	0	16.8738	18.3416	17.2778	15.4094	22.9582	21.4641
KCRB_HUMAN	P12277	Creatine kinase B-type OS=Homo sapiens GN=CKB PE=1 SV=1	2.42076	0.471654	4.417	0.736	0.559213	0	0	0	0	0	0	1	1	1	0	0	0	7	6	6	2	2	2	16.4499	14.9876	20.0919	14.9488	24.1059	19.7369
PDIA3_HUMAN	P30101	Protein disulfide-isomerase A3 OS=Homo sapiens GN=PDIA3 PE=1 SV=4	2.40259	0.0981662	3.466	0.7363	1.27778	1	1	1	1	1	1	1	1	1	2	2	2	7	7	7	5	5	5	17.8428	19.7388	19.4554	19.9762	23.2084	21.0601
RL6_HUMAN	Q02878	60S ribosomal protein L6 OS=Homo sapiens GN=RPL6 PE=1 SV=3	2.3737	0.0410547	3.827	0.6847	1.2244	1	1	1	2	2	2	2	2	2	2	2	2	7	7	7	6	6	6	21.4192	20.6575	21.89	22.4511	24.9221	23.7145
ROA3_HUMAN	P51991	Heterogeneous nuclear ribonucleoprotein A3 OS=Homo sapiens GN=HNRNPA3 PE=1 SV=2	2.37343	0.00934641	4.591	0.726	0.439295	3	3	3	5	5	5	3	3	3	6	5	5	11	9	9	14	11	11	22.0915	22.3885	21.7903	23.6839	25.324	24.3826
RL29_HUMAN	P47914	60S ribosomal protein L29 OS=Homo sapiens GN=RPL29 PE=1 SV=2	2.33126	0.30842	3.13	0.6786	1.56733	1	1	1	0	0	0	1	1	1	1	1	1	2	2	2	2	2	2	22.9961	17.4911	23.3967	22.8393	24.819	23.2194
DNJB4_HUMAN	Q9UDY4	DnaJ homolog subfamily B member 4 OS=Homo sapiens GN=DNAJB4 PE=1 SV=1	2.329	0.172562	3.087	0.6232	0.47025	4	4	4	0	0	0	2	2	2	3	3	3	3	3	3	4	4	4	20.735	16.6318	20.6045	22.2779	21.769	20.9115
LUC7L_HUMAN	Q9NQ29	Putative RNA-binding protein Luc7-like 1 OS=Homo sapiens GN=LUC7L PE=1 SV=1	2.32471	0.211507	1.826	0.4874	1.66741	0	0	0	0	0	0	0	0	0	0	0	0	2	2	0	2	2	0	16.9032	16.5443	15.1789	15.7234	20.7088	19.1682
RL32_HUMAN	P62910	60S ribosomal protein L32 OS=Homo sapiens GN=RPL32 PE=1 SV=2	2.31948	0.467302	1.667	0.4343	1.26228	1	1	1	0	0	0	0	0	0	0	0	0	2	2	2	1	1	1	21.8543	16.1166	17.2024	16.241	23.838	22.0528
BCLF1_HUMAN	Q9NYF8	Bcl-2-associated transcription factor 1 OS=Homo sapiens GN=BCLAF1 PE=1 SV=2	2.29522	0.299755	3.152	0.7218	1.29774	0	0	0	2	2	2	1	1	1	0	0	0	6	6	6	6	6	6	15.6033	18.5743	17.0539	16.0084	21.7333	20.3754
MDHM_HUMAN	P40926	Malate dehydrogenase, mitochondrial OS=Homo sapiens GN=MDH2 PE=1 SV=3	2.28833	0.256154	6.874	0.7582	1.3193	1	1	1	1	1	1	2	2	2	1	1	1	8	7	7	6	6	6	18.4235	19.7272	20.6628	18.9341	24.437	22.3073
GSHR_HUMAN	P00390	Glutathione reductase, mitochondrial OS=Homo sapiens GN=GSR PE=1 SV=2	2.25666	0.167478	5.012	0.6309	1.19385	0	0	0	3	3	3	0	0	0	1	1	1	2	2	2	1	1	1	16.0725	20.0312	16.1995	19.6054	20.3001	19.1676
G3BP2_HUMAN	Q9UN86	Ras GTPase-activating protein-binding protein 2 OS=Homo sapiens GN=G3BP2 PE=1 SV=2	2.24851	0.207522	3.682	0.6585	1.49462	0	0	0	0	0	0	1	1	1	2	2	2	1	1	1	1	1	1	18.0808	15.019	19.771	20.9664	19.4785	19.1716
KIF2C_HUMAN	Q99661	Kinesin-like protein KIF2C OS=Homo sapiens GN=KIF2C PE=1 SV=2	2.24747	0.18537	2.618	0.6271	1.17758	0	0	0	1	1	1	2	2	2	4	4	3	2	2	1	1	1	1	16.063	17.1568	18.7453	21.2064	20.2023	17.2988
LMNB1_HUMAN	P20700	Lamin-B1 OS=Homo sapiens GN=LMNB1 PE=1 SV=2	2.24088	0.0219429	5.204	0.7653	0.327505	16	14	12	16	15	12	16	15	12	37	33	30	34	30	27	34	31	28	24.2597	23.9121	24.3591	27.0251	27.0112	25.2172
CALR_HUMAN	P27797	Calreticulin OS=Homo sapiens GN=CALR PE=1 SV=1	2.21503	0.0168552	3.163	0.7097	1.07508	1	1	1	2	2	2	2	2	2	6	5	5	5	4	4	5	5	5	20.0933	20.4806	20.5385	23.1434	23.115	21.499
RL1D1_HUMAN	O76021	Ribosomal L1 domain-containing protein 1 OS=Homo sapiens GN=RSL1D1 PE=1 SV=3	2.21223	0.235579	1.67	0.4006	2.16954	0	0	0	0	0	0	0	0	0	0	0	0	2	2	2	1	1	1	15.3955	16.6237	15.9313	15.5868	20.9369	18.0635
H11_HUMAN	Q02539	Histone H1.1 OS=Homo sapiens GN=HIST1H1A PE=1 SV=3	2.2078	0.300014	2.787	0.5362	1.51391	1	1	0	1	1	0	3	2	0	1	1	0	3	2	0	2	2	0	20.8635	20.6787	21.7632	19.7394	25.7565	24.4329
DESP_HUMAN	P15924	Desmoplakin OS=Homo sapiens GN=DSP PE=1 SV=3	2.20128	0.0241439	5.254	0.7268	0.040584	14	14	14	14	14	14	14	14	14	51	50	50	41	38	38	45	45	45	21.2586	20.9274	21.3733	24.2753	23.6647	22.2231
DLDH_HUMAN	P09622	Dihydrolipoyl dehydrogenase, mitochondrial OS=Homo sapiens GN=DLD PE=1 SV=2	2.19965	0.176212	3.697	0.7154	1.2403	0	0	0	0	0	0	1	1	1	0	0	0	3	3	3	2	2	2	15.8064	15.4201	17.8181	16.4605	20.2748	18.9083
NU214_HUMAN	P35658	Nuclear pore complex protein Nup214 OS=Homo sapiens GN=NUP214 PE=1 SV=2	2.19663	0.0218073	5.037	0.7655	1.11162	6	6	6	7	6	6	10	10	10	14	14	14	17	16	16	18	15	15	21.2777	20.9701	21.9125	24.3937	23.7819	22.5747
RCN2_HUMAN	Q14257	Reticulocalbin-2 OS=Homo sapiens GN=RCN2 PE=1 SV=1	2.19439	0.142988	4.456	0.7747	0.883341	1	1	1	1	1	1	3	3	3	2	2	2	5	5	5	4	4	4	18.3639	20.4034	22.3134	22.5723	23.2263	21.8652
SKP2_HUMAN	Q13309	S-phase kinase-associated protein 2 OS=Homo sapiens GN=SKP2 PE=1 SV=2	2.16916	0.0666853	2.734	0.6833	1.44821	0	0	0	0	0	0	1	1	1	2	2	2	2	2	2	1	1	1	18.606	16.7622	18.4406	20.9784	20.4716	18.8663
RS10_HUMAN	P46783	40S ribosomal protein S10 OS=Homo sapiens GN=RPS10 PE=1 SV=1	2.15831	0.146673	3.83	0.7123	1.06914	5	5	3	1	1	1	1	1	1	2	2	2	10	9	5	5	5	2	23.7159	20.2919	21.1471	22.9749	25.0624	23.5925
ELAV1_HUMAN	Q15717	ELAV-like protein 1 OS=Homo sapiens GN=ELAVL1 PE=1 SV=2	2.15596	0.0242391	3.278	0.6901	0.862018	1	1	1	1	1	1	1	1	1	1	1	1	4	4	4	3	3	3	20.3445	19.512	20.7658	21.8726	23.3379	21.8797
RAGP1_HUMAN	P46060	Ran GTPase-activating protein 1 OS=Homo sapiens GN=RANGAP1 PE=1 SV=1	2.14384	0.260667	3.602	0.7477	1.02073	3	3	3	0	0	0	1	1	1	3	3	3	4	4	4	3	3	3	20.2963	15.0688	19.2993	20.5827	20.8119	19.7014
NOLC1_HUMAN	Q14978	Nucleolar and coiled-body phosphoprotein 1 OS=Homo sapiens GN=NOLC1 PE=1 SV=2	2.13685	0.0991542	2.144	0.5042	1.97162	0	0	0	0	0	0	0	0	0	0	0	0	2	2	2	1	1	1	15.8425	15.6252	15.7029	16.3838	19.7586	17.4388
SYSC_HUMAN	P49591	Serine--tRNA ligase, cytoplasmic OS=Homo sapiens GN=SARS PE=1 SV=3	2.12871	0.22097	3.491	0.6608	1.68044	0	0	0	1	1	1	1	1	1	2	2	2	1	1	1	2	2	2	14.6614	18.6472	18.3958	20.2466	19.8753	17.9687
NXF1_HUMAN	Q9UBU9	Nuclear RNA export factor 1 OS=Homo sapiens GN=NXF1 PE=1 SV=1	2.12062	0.0712967	3.229	0.6683	1.89158	0	0	0	0	0	0	1	1	1	3	3	3	2	2	2	2	2	2	17.3475	16.639	18.6058	20.8017	19.6085	18.5438
DPOLA_HUMAN	P09884	DNA polymerase alpha catalytic subunit OS=Homo sapiens GN=POLA1 PE=1 SV=2	2.11793	0.551187	4.854	0.7433	0.589822	4	4	4	5	5	5	5	5	5	2	2	2	3	3	3	1	1	1	20.0714	19.949	20.9311	25.8186	25.5379	15.9489
ANXA5_HUMAN	P08758	Annexin A5 OS=Homo sapiens GN=ANXA5 PE=1 SV=2	2.11519	0.34485	2.121	0.2996	1.32971	0	0	0	0	0	0	0	0	0	0	0	0	3	3	3	1	1	1	15.9389	14.482	15.7036	14.2486	20.9078	17.3137
RUVB2_HUMAN	Q9Y230	RuvB-like 2 OS=Homo sapiens GN=RUVBL2 PE=1 SV=3	2.07956	0.0157809	6.647	0.7955	0.670633	18	15	15	17	15	15	16	15	15	33	28	28	31	28	28	32	27	27	24.8098	24.8349	24.8371	27.4369	27.4095	25.8741
IASPP_HUMAN	Q8WUF5	RelA-associated inhibitor OS=Homo sapiens GN=PPP1R13L PE=1 SV=4	2.07009	0.134365	2.149	0.6286	1.84932	0	0	0	0	0	0	0	0	0	2	2	2	0	0	0	1	1	1	16.1534	15.8146	14.092	19.2186	16.3658	16.6859
HDGF_HUMAN	P51858	Hepatoma-derived growth factor OS=Homo sapiens GN=HDGF PE=1 SV=1	2.05979	0.090834	3.918	0.713	0.919966	2	2	2	2	2	2	1	1	1	1	1	1	4	4	4	5	5	5	19.6078	19.6913	19.0058	19.765	22.8111	21.9081
DIAP1_HUMAN	O60610	Protein diaphanous homolog 1 OS=Homo sapiens GN=DIAPH1 PE=1 SV=2	2.05346	0.0119054	4.364	0.6722	0.541265	3	3	3	3	3	3	3	3	3	9	9	9	9	8	8	12	12	11	19.9259	19.3297	19.9617	22.5029	21.8321	21.0426
AATM_HUMAN	P00505	Aspartate aminotransferase, mitochondrial OS=Homo sapiens GN=GOT2 PE=1 SV=3	2.04683	0.203532	3.164	0.6409	1.81528	0	0	0	0	0	0	0	0	0	0	0	0	2	2	2	2	2	2	15.1614	16.5563	17.5976	16.62	20.5789	18.2569
HORN_HUMAN	Q86YZ3	Hornerin OS=Homo sapiens GN=HRNR PE=1 SV=2	2.04638	0.138283	4.691	0.7709	0.724463	5	4	4	4	3	3	6	5	5	7	6	6	2	1	1	6	5	5	19.3121	19.2878	20.2683	23.2258	22.1349	19.6466
MATR3_HUMAN	P43243	Matrin-3 OS=Homo sapiens GN=MATR3 PE=1 SV=2	2.04556	0.0468587	4.555	0.6835	0.621089	11	9	9	9	8	8	13	9	9	28	18	18	27	17	17	25	18	18	23.6175	22.9736	23.7812	26.3066	26.0443	24.1581
NBN_HUMAN	O60934	Nibrin OS=Homo sapiens GN=NBN PE=1 SV=1	2.04136	0.0971814	2.362	0.6087	1.40674	1	1	1	1	1	1	1	1	1	2	2	2	2	2	2	2	2	2	19.3498	16.9015	17.6763	20.5729	20.6821	18.7967
PABP1_HUMAN	P11940	Polyadenylate-binding protein 1 OS=Homo sapiens GN=PABPC1 PE=1 SV=2	2.03815	0.0802514	3.878	0.7182	0.957691	3	3	0	2	2	0	7	7	1	4	4	1	13	12	3	9	9	2	20.3348	20.2732	21.8398	22.0682	24.2693	22.2247
PABP4_HUMAN	Q13310	Polyadenylate-binding protein 4 OS=Homo sapiens GN=PABPC4 PE=1 SV=1	2.03739	0.0309192	3.878	0.7182	0.802281	2	2	1	2	2	1	3	3	1	5	5	2	7	7	3	5	5	2	20.4081	20.626	20.4919	22.4426	23.6691	21.5265
H1T_HUMAN	P22492	Histone H1t OS=Homo sapiens GN=HIST1H1T PE=1 SV=4	2.03504	0.324072	2.787	0.5362	1.51391	1	1	0	1	1	0	3	2	0	1	1	0	3	2	0	1	1	0	21.153	20.9682	22.0527	20.0289	26.046	24.2041
NTKL_HUMAN	Q96KG9	N-terminal kinase-like protein OS=Homo sapiens GN=SCYL1 PE=1 SV=1	2.0349	0.222258	2.335	0.5058	1.93672	0	0	0	0	0	0	0	0	0	2	2	2	2	2	2	0	0	0	16.1606	16.4354	17.0024	19.8181	20.0876	15.7974
AAR2_HUMAN	Q9Y312	Protein AAR2 homolog OS=Homo sapiens GN=AAR2 PE=1 SV=2	2.02494	0.24859	3.577	0.6352	0.70571	1	1	1	0	0	0	0	0	0	2	2	2	1	1	1	1	1	1	19.0015	16.2964	14.5092	19.7194	18.9462	17.2165
LC7L2_HUMAN	Q9Y383	Putative RNA-binding protein Luc7-like 2 OS=Homo sapiens GN=LUC7L2 PE=1 SV=2	2.01995	0.153811	3.125	0.6435	1.66741	0	0	0	0	0	0	0	0	0	0	0	0	3	3	1	2	2	0	17.3899	17.0486	17.2346	17.2611	21.2296	19.2422
CH10_HUMAN	P61604	10 kDa heat shock protein, mitochondrial OS=Homo sapiens GN=HSPE1 PE=1 SV=2	1.99935	0.226143	3.372	0.68	1.06967	3	3	3	2	2	2	2	2	2	2	2	2	9	8	8	7	6	6	23.4444	22.7064	23.119	22.5743	27.3417	25.352
BAG3_HUMAN	O95817	BAG family molecular chaperone regulator 3 OS=Homo sapiens GN=BAG3 PE=1 SV=3	1.97256	0.0250142	4.428	0.7364	0.649879	9	9	9	9	8	8	13	12	12	14	12	12	15	13	13	20	17	17	22.409	22.4098	23.4911	25.2013	25.1518	23.8745
ARHG2_HUMAN	Q92974	Rho guanine nucleotide exchange factor 2 OS=Homo sapiens GN=ARHGEF2 PE=1 SV=4	1.96077	0.0252219	3.113	0.619	1.52717	0	0	0	0	0	0	0	0	0	1	1	1	1	1	1	3	3	3	15.6588	16.3247	14.7424	18.1272	17.0036	17.4775
FBRL_HUMAN	P22087	rRNA 2'-O-methyltransferase fibrillarin OS=Homo sapiens GN=FBL PE=1 SV=2	1.94038	0.550923	5.099	0.6794	0.97424	1	1	1	2	2	1	0	0	0	0	0	0	2	2	2	3	3	3	17.743	21.9621	14.6984	15.8816	22.6313	21.7118
CISY_HUMAN	O75390	Citrate synthase, mitochondrial OS=Homo sapiens GN=CS PE=1 SV=2	1.89756	0.118086	1.593	0.3872	1.87287	0	0	0	0	0	0	0	0	0	0	0	0	1	1	1	3	3	3	16.3298	18.1636	18.0957	17.9476	20.3002	20.0339
PSD11_HUMAN	O00231	26S proteasome non-ATPase regulatory subunit 11 OS=Homo sapiens GN=PSMD11 PE=1 SV=3	1.89071	0.384671	3.054	0.5366	0.950618	1	1	1	1	1	1	0	0	0	1	1	1	0	0	0	2	2	2	18.3955	18.9474	15.3341	21.2654	16.3025	20.7812
RL38_HUMAN	P63173	60S ribosomal protein L38 OS=Homo sapiens GN=RPL38 PE=1 SV=2	1.88878	0.0500504	4.658	0.7101	1.17335	3	2	2	3	2	2	3	2	2	4	2	2	5	3	3	6	4	4	26.1374	25.6117	25.7834	28.9222	27.6452	26.6316
CDC5L_HUMAN	Q99459	Cell division cycle 5-like protein OS=Homo sapiens GN=CDC5L PE=1 SV=2	1.88538	0.0881031	3.351	0.5974	0.721714	3	3	3	2	2	2	1	1	1	2	2	2	4	4	4	6	6	6	19.4226	17.0094	19.1948	19.7678	20.8738	20.6413
CYC_HUMAN	P99999	Cytochrome c OS=Homo sapiens GN=CYCS PE=1 SV=2	1.86756	0.629689	1.938	0.5741	0.425612	1	1	1	1	1	1	0	0	0	0	0	0	2	2	2	1	1	1	19.6142	20.3564	13.4002	14.1951	23.626	21.1523
DDX47_HUMAN	Q9H0S4	Probable ATP-dependent RNA helicase DDX47 OS=Homo sapiens GN=DDX47 PE=1 SV=1	1.83526	0.153285	2.634	0.6241	1.47897	0	0	0	1	1	1	1	1	1	2	2	2	2	2	2	2	2	2	16.4752	19.72	18.1832	20.3234	20.5088	19.0519
SRSF1_HUMAN	Q07955	Serine/arginine-rich splicing factor 1 OS=Homo sapiens GN=SRSF1 PE=1 SV=2	1.83517	0.212205	2.759	0.6462	1.27941	2	2	2	2	2	2	1	1	1	1	1	1	7	6	6	7	7	7	21.7484	22.4451	20.4174	21.4905	25.2493	23.3766
SET_HUMAN	Q01105	Protein SET OS=Homo sapiens GN=SET PE=1 SV=3	1.81305	0.0606402	3.61	0.7166	1.22141	2	2	2	2	2	2	2	2	2	4	3	3	4	3	3	4	3	3	22.9363	24.0784	23.1541	25.7348	25.8795	23.9936
ARHG1_HUMAN	Q92888	Rho guanine nucleotide exchange factor 1 OS=Homo sapiens GN=ARHGEF1 PE=1 SV=2	1.79963	0.240254	4.385	0.6956	1.30224	0	0	0	1	1	1	1	1	1	4	4	4	3	3	3	2	2	2	16.133	17.8215	18.0284	20.9997	19.3767	17.0054
SMCA1_HUMAN	P28370	Probable global transcription activator SNF2L1 OS=Homo sapiens GN=SMARCA1 PE=1 SV=2	1.79549	0.247173	3.088	0.5832	1.28433	0	0	0	4	3	0	1	1	0	1	1	0	2	1	0	1	1	0	16.5677	19.4313	16.7696	19.0762	21.1671	17.9118
MARH7_HUMAN	Q9H992	E3 ubiquitin-protein ligase MARCH7 OS=Homo sapiens GN=MARCH7 PE=1 SV=1	1.7947	0.256267	1.886	0.5341	1.42752	0	0	0	0	0	0	0	0	0	2	2	2	0	0	0	1	1	1	15.421	15.2608	15.7472	19.8403	15.2761	16.6968
OGT1_HUMAN	O15294	UDP-N-acetylglucosamine--peptide N-acetylglucosaminyltransferase 110 kDa subunit OS=Homo sapiens GN=OGT PE=1 SV=3	1.78314	0.0542247	4.371	0.7185	0.626469	2	2	2	1	1	1	4	4	4	7	7	7	9	9	9	9	9	9	20.747	19.737	21.1306	22.8825	22.7867	21.2949
PSD13_HUMAN	Q9UNM6	26S proteasome non-ATPase regulatory subunit 13 OS=Homo sapiens GN=PSMD13 PE=1 SV=2	1.77525	0.00651274	2.383	0.4948	1.43889	1	1	1	1	1	1	1	1	1	3	3	3	4	4	4	4	4	4	19.0916	19.5843	19.3453	21.1166	21.6526	20.5777
U3IP2_HUMAN	O43818	U3 small nucleolar RNA-interacting protein 2 OS=Homo sapiens GN=RRP9 PE=1 SV=1	1.77277	0.332194	2.426	0.4176	1.65974	0	0	0	1	1	1	0	0	0	0	0	0	3	2	2	1	1	1	16.0011	18.1469	14.3175	16.1227	20.1078	17.5533
EIF3A_HUMAN	Q14152	Eukaryotic translation initiation factor 3 subunit A OS=Homo sapiens GN=EIF3A PE=1 SV=1	1.77075	0.0496761	4.382	0.6958	0.51307	9	8	8	6	6	6	13	11	11	21	19	19	23	21	21	22	21	21	21.2346	20.8862	22.1457	23.7715	23.6389	22.1683
BAG5_HUMAN	Q9UL15	BAG family molecular chaperone regulator 5 OS=Homo sapiens GN=BAG5 PE=1 SV=1	1.75481	0.166964	3.903	0.6679	1.50223	2	2	2	0	0	0	1	1	1	3	3	3	1	1	1	3	3	3	20.0565	17.0898	19.6753	21.4734	19.8724	20.7403
ARPC4_HUMAN	P59998	Actin-related protein 2/3 complex subunit 4 OS=Homo sapiens GN=ARPC4 PE=1 SV=3	1.74296	0.402532	2.553	0.5474	1.31821	2	2	2	0	0	0	2	2	2	2	2	2	1	1	1	3	3	3	22.0653	16.5795	21.8063	22.9442	21.4542	21.2814
GRP78_HUMAN	P11021	78 kDa glucose-regulated protein OS=Homo sapiens GN=HSPA5 PE=1 SV=2	1.74034	0.0201549	6.221	0.7991	0.200299	125	61	60	100	59	58	102	54	53	233	66	65	193	64	63	196	65	64	31.0715	30.8258	31.2216	33.4373	32.9864	31.9163
CSTF3_HUMAN	Q12996	Cleavage stimulation factor subunit 3 OS=Homo sapiens GN=CSTF3 PE=1 SV=1	1.72744	0.209003	3.157	0.6879	0.809271	1	1	1	1	1	1	1	1	1	2	2	2	2	2	2	1	1	1	17.6856	17.8473	17.6096	20.363	20.811	17.1509
KDM3B_HUMAN	Q7LBC6	Lysine-specific demethylase 3B OS=Homo sapiens GN=KDM3B PE=1 SV=2	1.72699	0.159406	2.49	0.4847	1.48196	2	2	2	0	0	0	0	0	0	1	1	1	3	3	3	0	0	0	18.0019	15.2822	16.2715	18.01	19.396	17.3305
SQSTM_HUMAN	Q13501	Sequestosome-1 OS=Homo sapiens GN=SQSTM1 PE=1 SV=1	1.70849	0.0517873	5.848	0.7413	0.943991	2	2	2	2	2	2	2	2	2	3	3	3	3	3	3	2	2	2	21.2666	21.3889	21.7237	23.7803	23.7719	21.9525
PACN2_HUMAN	Q9UNF0	Protein kinase C and casein kinase substrate in neurons protein 2 OS=Homo sapiens GN=PACSIN2 PE=1 SV=2	1.70766	0.0668658	3.335	0.6459	0.416336	1	1	1	1	1	1	2	2	2	3	3	3	3	3	2	4	4	4	19.4747	19.0502	20.6692	22.1536	21.6417	20.5217
RL36L_HUMAN	Q969Q0	60S ribosomal protein L36a-like OS=Homo sapiens GN=RPL36AL PE=1 SV=3	1.70186	0.550651	2.609	0.5017	1.29359	1	1	1	1	1	0	0	0	0	0	0	0	1	1	0	2	2	0	18.3319	20.5608	17.3439	15.6159	22.3244	23.4019
TPIS_HUMAN	P60174	Triosephosphate isomerase OS=Homo sapiens GN=TPI1 PE=1 SV=3	1.68131	0.447135	3.372	0.6503	0.827246	1	1	1	1	1	1	1	1	1	0	0	0	2	2	2	2	2	2	19.0723	17.8399	19.8585	16.9772	23.4451	21.3923
CPSF7_HUMAN	Q8N684	Cleavage and polyadenylation specificity factor subunit 7 OS=Homo sapiens GN=CPSF7 PE=1 SV=1	1.68087	0.148353	3.714	0.7146	1.31257	2	2	2	1	1	1	2	2	2	3	3	3	3	3	3	2	2	2	20.3364	18.6691	20.5229	22.5297	21.9433	20.098
GFAP_HUMAN	P14136	Glial fibrillary acidic protein OS=Homo sapiens GN=GFAP PE=1 SV=1	1.67845	0.0494594	3.556	0.6271	1.54664	1	1	0	1	1	0	1	1	0	2	2	0	2	2	0	2	2	0	21.8961	21.1391	22.2525	24.0815	23.7969	22.4447
SRP72_HUMAN	O76094	Signal recognition particle 72 kDa protein OS=Homo sapiens GN=SRP72 PE=1 SV=3	1.67671	0.0628174	1.949	0.4657	2.46864	1	1	1	1	1	1	0	0	0	2	2	2	0	0	0	2	2	2	14.4517	16.0478	14.5292	17.4281	16.0565	16.5742
VIME_HUMAN	P08670	Vimentin OS=Homo sapiens GN=VIM PE=1 SV=4	1.63963	0.0300188	9.262	0.7926	0.453698	34	28	23	34	29	22	33	27	21	50	40	33	57	45	37	55	43	36	26.9559	26.816	27.0486	29.1529	28.9874	27.599
IF2B3_HUMAN	O00425	Insulin-like growth factor 2 mRNA-binding protein 3 OS=Homo sapiens GN=IGF2BP3 PE=1 SV=2	1.63702	0.132666	2.51	0.6108	1.50891	1	1	1	0	0	0	1	1	1	1	1	1	3	3	2	1	1	0	18.1856	16.6281	18.7391	18.8006	20.6758	18.9876
SRC8_HUMAN	Q14247	Src substrate cortactin OS=Homo sapiens GN=CTTN PE=1 SV=2	1.62561	0.00978649	4.225	0.7409	0.471167	3	3	3	4	4	4	5	5	5	4	4	4	5	5	5	9	9	9	19.6593	19.776	20.3312	21.4427	22.0822	21.1184
ATPG_HUMAN	P36542	ATP synthase subunit gamma, mitochondrial OS=Homo sapiens GN=ATP5C1 PE=1 SV=1	1.62429	0.112415	3.206	0.733	1.21681	3	3	3	5	5	5	2	2	2	6	6	6	4	4	4	5	5	5	23.1038	23.3297	21.9468	25.3485	24.803	23.1017
RL13_HUMAN	P26373	60S ribosomal protein L13 OS=Homo sapiens GN=RPL13 PE=1 SV=4	1.61994	0.118865	3.189	0.5863	0.94938	1	1	1	4	4	4	3	3	3	5	5	5	7	7	7	6	6	6	21.9553	23.8506	23.524	24.4124	25.841	23.9364
RL10A_HUMAN	P62906	60S ribosomal protein L10a OS=Homo sapiens GN=RPL10A PE=1 SV=2	1.60955	0.0600173	4.514	0.668	0.74901	6	5	5	5	3	3	8	5	5	10	7	7	12	10	10	11	10	10	23.9366	22.8273	24.075	25.4592	25.9039	24.3045
CIAO1_HUMAN	O76071	Probable cytosolic iron-sulfur protein assembly protein CIAO1 OS=Homo sapiens GN=CIAO1 PE=1 SV=1	1.60749	0.0265187	3.634	0.5944	1.3355	1	1	1	1	1	1	1	1	1	1	1	1	2	2	2	3	3	3	20.1042	20.9391	21.0231	22.5028	22.8001	21.5859
EIF3L_HUMAN	Q9Y262	Eukaryotic translation initiation factor 3 subunit L OS=Homo sapiens GN=EIF3L PE=1 SV=1	1.60577	0.0840415	4.289	0.7529	0.642193	3	3	3	1	1	1	2	2	2	3	3	3	3	3	3	4	4	4	20.4291	18.4168	19.4436	21.259	21.5779	20.2699
H15_HUMAN	P16401	Histone H1.5 OS=Homo sapiens GN=HIST1H1B PE=1 SV=3	1.59492	0.249177	2.322	0.5362	1.51391	1	1	0	1	1	0	2	1	0	1	1	0	2	1	0	1	1	0	20.6225	20.4377	19.0425	19.4984	22.9255	22.4635
RL19_HUMAN	P84098	60S ribosomal protein L19 OS=Homo sapiens GN=RPL19 PE=1 SV=1	1.58619	0.161979	2.863	0.6738	1.50567	1	1	1	2	2	2	1	1	1	1	1	1	2	2	2	2	2	2	20.4571	22.7999	22.5993	22.8789	24.6174	23.1187
RL21_HUMAN	P46778	60S ribosomal protein L21 OS=Homo sapiens GN=RPL21 PE=1 SV=2	1.58551	0.11541	4.153	0.7072	1.16787	1	1	1	3	3	3	4	4	3	5	5	5	6	5	5	5	4	4	23.2398	24.1111	24.6821	25.8978	26.5771	24.3147
CSDE1_HUMAN	O75534	Cold shock domain-containing protein E1 OS=Homo sapiens GN=CSDE1 PE=1 SV=2	1.57493	0.103959	4.366	0.6843	0.458564	2	2	2	3	3	3	4	4	4	7	7	7	9	8	8	6	6	6	19.6878	19.542	20.7951	22.1896	22.2528	20.3073
AMPM2_HUMAN	P50579	Methionine aminopeptidase 2 OS=Homo sapiens GN=METAP2 PE=1 SV=1	1.57406	0.375959	4.558	0.7308	0.614312	0	0	0	2	2	2	2	2	2	2	2	2	2	2	2	1	1	1	15.2313	19.4138	19.3227	20.0944	20.5572	18.0383
FKBP4_HUMAN	Q02790	Peptidyl-prolyl cis-trans isomerase FKBP4 OS=Homo sapiens GN=FKBP4 PE=1 SV=3	1.54121	0.123398	4.12	0.7812	1.17676	1	1	1	4	4	4	2	2	2	2	2	2	11	11	11	8	8	8	19.2183	20.1521	19.4929	20.08	22.5816	20.8253
H1X_HUMAN	Q92522	Histone H1x OS=Homo sapiens GN=H1FX PE=1 SV=1	1.53626	0.580914	3.491	0.6677	1.34067	1	1	1	1	1	1	0	0	0	0	0	0	2	2	2	1	1	1	18.5749	18.6881	14.6266	15.4421	22.9163	18.14
SEH1_HUMAN	Q96EE3	Nucleoporin SEH1 OS=Homo sapiens GN=SEH1L PE=1 SV=3	1.52982	0.564722	5.02	0.6916	1.33037	2	2	2	0	0	0	0	0	0	0	0	0	1	1	1	2	2	2	20.5419	15.0664	15.3222	15.2335	20.673	19.6135
VIGLN_HUMAN	Q00341	Vigilin OS=Homo sapiens GN=HDLBP PE=1 SV=2	1.52221	0.240965	2.54	0.5964	0.890305	1	1	1	0	0	0	3	3	3	2	2	2	1	1	1	3	3	3	16.5126	15.3385	17.8768	18.7489	16.4528	19.0928
RS26_HUMAN	P62854	40S ribosomal protein S26 OS=Homo sapiens GN=RPS26 PE=1 SV=3	1.51926	0.0840661	1.978	0.4588	1.43513	1	1	0	1	1	0	1	1	0	2	2	0	3	3	0	2	2	0	23.4802	23.4167	23.8125	25.0819	26.2231	23.9623
RS26L_HUMAN	Q5JNZ5	Putative 40S ribosomal protein S26-like 1 OS=Homo sapiens GN=RPS26P11 PE=5 SV=1	1.51926	0.084066	1.978	0.4588	1.43513	1	1	0	1	1	0	1	1	0	2	2	0	3	3	0	2	2	0	23.0652	23.0017	23.3975	24.6669	25.808	23.5472
1433G_HUMAN	P61981	14-3-3 protein gamma OS=Homo sapiens GN=YWHAG PE=1 SV=2	1.51639	0.301642	3.336	0.533	1.33812	2	2	0	1	1	0	2	2	0	3	3	2	4	4	2	5	5	3	23.1937	19.9197	23.409	22.6705	24.7567	23.6444
RS17_HUMAN	P08708	40S ribosomal protein S17 OS=Homo sapiens GN=RPS17 PE=1 SV=2	1.51208	0.0730926	2.91	0.5399	0.329043	2	1	0	2	1	0	2	2	0	3	2	0	4	3	0	5	4	0	22.028	22.9601	22.6761	23.503	25.1905	23.5069
RS17L_HUMAN	P0CW22	40S ribosomal protein S17-like OS=Homo sapiens GN=RPS17L PE=3 SV=1	1.51208	0.0730926	2.91	0.5399	0.329043	2	1	0	2	1	0	2	2	0	3	2	0	4	3	0	5	4	0	22.028	22.9601	22.6761	23.503	25.1905	23.5069
PAF1_HUMAN	Q8N7H5	RNA polymerase II-associated factor 1 homolog OS=Homo sapiens GN=PAF1 PE=1 SV=2	1.49979	0.164148	3.074	0.5747	0.502356	3	3	3	1	1	1	1	1	1	5	4	4	5	4	4	5	4	4	21.2058	18.7705	20.5257	22.2039	22.1316	20.6659
RS19_HUMAN	P39019	40S ribosomal protein S19 OS=Homo sapiens GN=RPS19 PE=1 SV=2	1.4991	0.0455733	4.214	0.6891	0.90046	6	6	6	7	7	7	6	6	6	12	10	10	12	11	11	10	10	10	24.6891	24.3738	24.6363	26.5177	26.6381	25.0407
ZO1_HUMAN	Q07157	Tight junction protein ZO-1 OS=Homo sapiens GN=TJP1 PE=1 SV=3	1.48759	0.217703	3.132	0.6504	1.23441	1	1	1	0	0	0	2	2	1	2	2	1	1	1	0	2	2	1	16.9454	14.1114	16.8788	18.1563	17.4891	16.7529
NUDC_HUMAN	Q9Y266	Nuclear migration protein nudC OS=Homo sapiens GN=NUDC PE=1 SV=1	1.48645	0.08086	5.838	0.6857	0.452456	18	17	17	11	9	9	17	15	15	33	22	22	26	22	22	27	20	20	25.3351	24.4862	25.5591	27.2922	27.0236	25.524
TCPA_HUMAN	P17987	T-complex protein 1 subunit alpha OS=Homo sapiens GN=TCP1 PE=1 SV=1	1.48023	0.0537129	4.666	0.751	0.263787	7	7	7	10	9	9	9	9	9	17	14	14	20	17	17	17	14	14	23.8496	24.0757	23.956	25.8062	26.1435	24.3724
P66B_HUMAN	Q8WXI9	Transcriptional repressor p66-beta OS=Homo sapiens GN=GATAD2B PE=1 SV=1	1.46675	0.328344	3.881	0.7132	1.0304	2	2	1	1	1	0	1	1	1	2	2	1	1	1	0	1	1	1	19.2699	17.8191	16.3589	20.5271	20.0522	17.2689
PESC_HUMAN	O00541	Pescadillo homolog OS=Homo sapiens GN=PES1 PE=1 SV=1	1.46296	0.292757	2.469	0.5854	0.890976	2	2	2	1	1	1	2	2	2	2	2	2	6	6	6	2	2	2	19.0632	16.7185	19.375	19.5852	21.4708	18.4895
E2AK2_HUMAN	P19525	Interferon-induced, double-stranded RNA-activated protein kinase OS=Homo sapiens GN=EIF2AK2 PE=1 SV=2	1.46069	0.218511	3.58	0.6757	1.43642	1	1	1	1	1	1	2	2	2	3	3	3	1	1	1	2	2	2	17.4427	18.2321	19.0778	21.3829	18.3797	19.3721
H2B2C_HUMAN	Q6DN03	Putative histone H2B type 2-C OS=Homo sapiens GN=HIST2H2BC PE=5 SV=3	1.44273	0.18739	2.557	0.6082	0.823716	7	2	0	7	4	0	6	2	0	10	2	0	6	4	0	18	3	0	22.5074	23.1216	22.0785	23.1314	25.7244	23.1799
H2B2D_HUMAN	Q6DRA6	Putative histone H2B type 2-D OS=Homo sapiens GN=HIST2H2BD PE=5 SV=3	1.44273	0.18739	2.557	0.6082	0.823716	7	2	0	7	4	0	6	2	0	10	2	0	6	4	0	18	3	0	22.6143	23.2285	22.1854	23.2383	25.8313	23.2868
DDX42_HUMAN	Q86XP3	ATP-dependent RNA helicase DDX42 OS=Homo sapiens GN=DDX42 PE=1 SV=1	1.43763	0.121458	2.226	0.5319	1.08651	1	1	1	1	1	1	1	1	1	1	1	1	2	2	2	0	0	0	16.1885	15.8748	15.5186	17.4981	18.4109	15.9856
OSB11_HUMAN	Q9BXB4	Oxysterol-binding protein-related protein 11 OS=Homo sapiens GN=OSBPL11 PE=1 SV=2	1.42915	0.274403	3.286	0.6543	1.46913	0	0	0	1	1	1	0	0	0	3	3	3	3	3	3	1	1	1	16.6759	17.8958	17.0441	20.0819	19.2758	16.5456
ECHB_HUMAN	P55084	Trifunctional enzyme subunit beta, mitochondrial OS=Homo sapiens GN=HADHB PE=1 SV=3	1.4291	0.318113	2.435	0.6271	0.722266	4	4	4	1	1	1	4	4	4	2	2	2	3	3	3	5	5	5	21.5487	17.9105	21.5371	21.1101	22.141	22.0325
RMXL1_HUMAN	Q96E39	RNA binding motif protein, X-linked-like-1 OS=Homo sapiens GN=RBMXL1 PE=1 SV=1	1.41861	0.115798	3.145	0.698	0.405173	4	4	0	7	7	0	5	5	0	2	2	0	11	10	0	11	11	0	21.4128	22.3715	22.2277	22.3199	24.5453	23.4027
CRKL_HUMAN	P46109	Crk-like protein OS=Homo sapiens GN=CRKL PE=1 SV=1	1.39504	0.059386	4.498	0.7751	1.62803	2	2	2	3	3	3	2	2	2	5	5	5	6	5	5	6	6	6	22.3138	23.0102	22.8922	24.8274	24.3845	23.1895
PERI_HUMAN	P41219	Peripherin OS=Homo sapiens GN=PRPH PE=1 SV=2	1.39393	0.0671439	3.103	0.5765	1.12752	3	2	0	4	3	0	5	3	0	4	3	0	4	3	0	6	4	0	25.0778	24.8912	25.1821	27.1488	26.8286	25.3554
R13AX_HUMAN	Q6NVV1	Putative 60S ribosomal protein L13a-like MGC87657 OS=Homo sapiens PE=5 SV=1	1.39318	0.0988945	2.207	0.6619	0.733953	1	1	0	3	3	0	3	3	0	3	3	0	4	3	0	4	4	0	23.2268	24.6525	25.0414	25.9747	26.1105	25.015
THIO_HUMAN	P10599	Thioredoxin OS=Homo sapiens GN=TXN PE=1 SV=3	1.39053	0.293549	3.921	0.6612	0.261912	6	5	5	5	4	4	6	5	5	6	5	5	6	6	6	8	6	6	27.2244	26.9774	27.4346	30.7573	28.1889	26.8618
RL13A_HUMAN	P40429	60S ribosomal protein L13a OS=Homo sapiens GN=RPL13A PE=1 SV=2	1.37817	0.046268	3.546	0.6619	0.733953	5	5	4	5	5	2	6	6	3	7	7	4	10	9	6	10	10	6	23.2224	23.6655	24.118	25.1663	25.6862	24.2878
NU153_HUMAN	P49790	Nuclear pore complex protein Nup153 OS=Homo sapiens GN=NUP153 PE=1 SV=2	1.36946	0.245949	3.489	0.7484	1.2566	0	0	0	1	1	1	2	2	2	1	1	1	2	2	2	0	0	0	14.7413	13.0939	16.1384	16.7339	16.268	15.08
TRI26_HUMAN	Q12899	Tripartite motif-containing protein 26 OS=Homo sapiens GN=TRIM26 PE=2 SV=1	1.3596	0.136855	2.61	0.6506	1.07953	0	0	0	0	0	0	1	1	1	0	0	0	1	1	1	2	2	2	15.8879	15.5235	17.8093	17.5265	17.649	18.124
CHIP_HUMAN	Q9UNE7	E3 ubiquitin-protein ligase CHIP OS=Homo sapiens GN=STUB1 PE=1 SV=2	1.35733	0.0679968	4.583	0.7391	1.18281	3	3	3	2	2	2	4	4	4	6	6	6	7	6	6	7	7	7	21.8641	21.0793	22.2817	23.6883	23.3176	22.2911
DUT_HUMAN	P33316	Deoxyuridine 5'-triphosphate nucleotidohydrolase, mitochondrial OS=Homo sapiens GN=DUT PE=1 SV=4	1.34969	0.186581	3.662	0.7062	0.977665	3	3	3	1	1	1	1	1	1	2	2	2	4	3	3	3	2	2	21.0442	18.893	19.4223	20.2276	22.1201	21.061
DESM_HUMAN	P17661	Desmin OS=Homo sapiens GN=DES PE=1 SV=3	1.33611	0.0859283	4.238	0.621	0.453698	6	4	0	7	5	0	7	4	0	6	5	0	7	6	0	7	4	0	25.3055	25.3842	25.4816	27.417	27.2035	25.5592
H2A1A_HUMAN	Q96QV6	Histone H2A type 1-A OS=Homo sapiens GN=HIST1H2AA PE=1 SV=3	1.31642	0.0922277	2.398	0.462	1.04333	2	2	0	2	2	0	2	2	0	3	3	0	4	3	0	3	3	0	27.0347	27.3252	27.0473	28.1968	29.577	27.5827
H2A1B_HUMAN	P04908	Histone H2A type 1-B/E OS=Homo sapiens GN=HIST1H2AB PE=1 SV=2	1.31642	0.0922277	2.398	0.462	1.04333	2	2	0	2	2	0	2	2	0	3	3	0	4	3	0	3	3	0	27.0347	27.3252	27.0473	28.1968	29.577	27.5827
H2A1C_HUMAN	Q93077	Histone H2A type 1-C OS=Homo sapiens GN=HIST1H2AC PE=1 SV=3	1.31642	0.0922277	2.398	0.462	1.04333	2	2	0	2	2	0	2	2	0	3	3	0	4	3	0	3	3	0	27.0347	27.3252	27.0473	28.1968	29.577	27.5827
H2A3_HUMAN	Q7L7L0	Histone H2A type 3 OS=Homo sapiens GN=HIST3H2A PE=1 SV=3	1.31642	0.0922277	2.398	0.462	1.04333	2	2	0	2	2	0	2	2	0	3	3	0	4	3	0	3	3	0	27.0347	27.3252	27.0473	28.1968	29.577	27.5827
H2AX_HUMAN	P16104	Histone H2A.x OS=Homo sapiens GN=H2AFX PE=1 SV=2	1.31642	0.0922278	2.398	0.462	1.04333	2	2	0	2	2	0	2	2	0	3	3	0	4	3	0	3	3	0	26.6722	26.9626	26.6847	27.8342	29.2144	27.2202
DCTN1_HUMAN	Q14203	Dynactin subunit 1 OS=Homo sapiens GN=DCTN1 PE=1 SV=3	1.30471	0.0221646	4.938	0.7088	0.962655	7	6	6	6	5	5	5	5	5	6	5	5	11	10	10	13	12	12	20.8406	20.666	20.5696	21.7169	22.6935	21.58
SMCA5_HUMAN	O60264	SWI/SNF-related matrix-associated actin-dependent regulator of chromatin subfamily A member 5 OS=Homo sapiens GN=SMARCA5 PE=1 SV=1	1.30364	0.307413	3.54	0.6757	1.28433	2	2	2	7	6	3	3	3	2	5	4	3	6	5	4	5	4	3	17.7591	20.4691	19.0439	20.5443	21.6898	18.9489
PARP1_HUMAN	P09874	Poly [ADP-ribose] polymerase 1 OS=Homo sapiens GN=PARP1 PE=1 SV=4	1.3008	0.28983	4.868	0.7199	0.91541	3	3	3	5	5	5	1	1	1	3	3	3	14	12	12	7	7	7	20.9717	21.131	18.8203	21.1345	23.1034	20.5875
TIF1B_HUMAN	Q13263	Transcription intermediary factor 1-beta OS=Homo sapiens GN=TRIM28 PE=1 SV=5	1.30001	0.0638807	6.37	0.7617	0.492217	19	18	18	15	15	15	16	16	15	21	20	20	25	25	25	28	28	28	25.0293	24.602	25.1363	26.6973	26.7173	25.2531
TRA2B_HUMAN	P62995	Transformer-2 protein homolog beta OS=Homo sapiens GN=TRA2B PE=1 SV=1	1.29755	0.333692	3.381	0.748	1.56027	2	2	2	2	2	2	2	2	2	1	1	1	4	4	4	4	3	3	20.9315	20.4548	20.6817	20.1054	24.1419	21.7133
CLCA_HUMAN	P09496	Clathrin light chain A OS=Homo sapiens GN=CLTA PE=1 SV=1	1.29523	0.485448	2.386	0.483	0.990768	2	1	1	0	0	0	2	2	2	2	1	1	1	1	1	1	1	1	21.8684	17.1754	22.2806	22.0224	22.2528	20.9349
RBMX_HUMAN	P38159	RNA-binding motif protein, X chromosome OS=Homo sapiens GN=RBMX PE=1 SV=3	1.29247	0.202488	3.46	0.698	0.405173	7	6	2	10	9	2	8	7	2	2	2	0	16	15	4	17	16	4	22.1486	22.7752	22.7596	22.4048	25.2557	23.9003
H2A1_HUMAN	P0C0S8	Histone H2A type 1 OS=Homo sapiens GN=HIST1H2AG PE=1 SV=2	1.29031	0.0972841	2.582	0.5136	0.752255	3	3	0	3	3	0	2	2	0	3	3	0	4	3	0	3	3	0	27.0738	27.3645	27.0473	28.1968	29.577	27.5827
H2A1D_HUMAN	P20671	Histone H2A type 1-D OS=Homo sapiens GN=HIST1H2AD PE=1 SV=2	1.29031	0.0972841	2.582	0.5136	0.752255	3	3	0	3	3	0	2	2	0	3	3	0	4	3	0	3	3	0	27.0738	27.3645	27.0473	28.1968	29.577	27.5827
H2A1H_HUMAN	Q96KK5	Histone H2A type 1-H OS=Homo sapiens GN=HIST1H2AH PE=1 SV=3	1.29031	0.0972841	2.582	0.5136	0.752255	3	3	0	3	3	0	2	2	0	3	3	0	4	3	0	3	3	0	27.0738	27.3645	27.0473	28.1968	29.577	27.5827
H2A1J_HUMAN	Q99878	Histone H2A type 1-J OS=Homo sapiens GN=HIST1H2AJ PE=1 SV=3	1.29031	0.0972841	2.582	0.5136	0.752255	3	3	0	3	3	0	2	2	0	3	3	0	4	3	0	3	3	0	27.0738	27.3645	27.0473	28.1968	29.577	27.5827
H2A2A_HUMAN	Q6FI13	Histone H2A type 2-A OS=Homo sapiens GN=HIST2H2AA3 PE=1 SV=3	1.29031	0.0972841	2.582	0.5136	0.752255	3	3	0	3	3	0	2	2	0	3	3	0	4	3	0	3	3	0	27.0738	27.3645	27.0473	28.1968	29.577	27.5827
H2A2C_HUMAN	Q16777	Histone H2A type 2-C OS=Homo sapiens GN=HIST2H2AC PE=1 SV=4	1.29031	0.0972844	2.582	0.5136	0.752255	3	3	0	3	3	0	2	2	0	3	3	0	4	3	0	3	3	0	27.2962	27.5869	27.2697	28.4191	29.7994	27.8051
H2AJ_HUMAN	Q9BTM1	Histone H2A.J OS=Homo sapiens GN=H2AFJ PE=1 SV=1	1.29031	0.0972844	2.582	0.5136	0.752255	3	3	0	3	3	0	2	2	0	3	3	0	4	3	0	3	3	0	27.2962	27.5869	27.2697	28.4191	29.7994	27.8051
RL26L_HUMAN	Q9UNX3	60S ribosomal protein L26-like 1 OS=Homo sapiens GN=RPL26L1 PE=1 SV=1	1.28498	0.0582881	2.916	0.6044	1.29184	2	2	0	2	2	0	2	2	0	3	3	0	5	5	0	4	3	0	23.557	23.5447	23.1742	24.6256	25.5677	23.9375
PRDX6_HUMAN	P30041	Peroxiredoxin-6 OS=Homo sapiens GN=PRDX6 PE=1 SV=3	1.28031	0.599977	2.538	0.563	1.97989	1	1	1	1	1	1	1	1	1	0	0	0	3	3	3	2	2	2	19.4105	18.8449	20.0636	16.383	23.741	22.0359
PLRG1_HUMAN	O43660	Pleiotropic regulator 1 OS=Homo sapiens GN=PLRG1 PE=1 SV=1	1.27807	0.249955	4.826	0.7472	1.36368	4	4	4	2	2	2	4	4	4	8	8	8	9	9	9	5	5	5	22.2182	20.9143	22.1114	23.8982	23.8613	21.3187
HS74L_HUMAN	O95757	Heat shock 70 kDa protein 4L OS=Homo sapiens GN=HSPA4L PE=1 SV=3	1.26969	0.0495376	5.947	0.7804	0.632608	17	15	12	20	18	14	22	18	14	37	29	24	36	30	23	39	34	27	24.1032	24.2751	24.8453	26.2573	25.8572	24.9182
RS16_HUMAN	P62249	40S ribosomal protein S16 OS=Homo sapiens GN=RPS16 PE=1 SV=2	1.26356	0.0391024	2.967	0.6261	1.11592	3	3	3	4	3	3	4	4	4	5	5	5	6	6	6	9	7	7	24.1201	24.5264	24.2823	25.7719	26.1469	24.8006
NOP56_HUMAN	O00567	Nucleolar protein 56 OS=Homo sapiens GN=NOP56 PE=1 SV=4	1.25021	0.530828	2.735	0.5938	1.95199	1	1	1	0	0	0	1	1	1	0	0	0	2	2	2	1	1	1	17.4701	15.2223	18.1826	15.6356	21.1178	17.8721
RU2B_HUMAN	P08579	U2 small nuclear ribonucleoprotein B'' OS=Homo sapiens GN=SNRPB2 PE=1 SV=1	1.23919	0.203889	2.661	0.6219	1.22518	1	1	1	1	1	1	1	1	1	3	3	2	1	1	1	2	2	1	20.5218	20.2748	21.2019	23.3816	20.7968	21.5377
TERA_HUMAN	P55072	Transitional endoplasmic reticulum ATPase OS=Homo sapiens GN=VCP PE=1 SV=4	1.21095	0.200279	2.719	0.6065	1.12695	1	1	1	2	2	2	3	3	3	3	3	3	4	4	4	4	4	4	18.0148	19.4112	20.2687	19.9297	21.3176	20.0802
41_HUMAN	P11171	Protein 4.1 OS=Homo sapiens GN=EPB41 PE=1 SV=4	1.20799	0.27939	1.896	0.3555	1.28693	0	0	0	0	0	0	0	0	0	0	0	0	2	2	1	1	1	1	17.53	15.5659	14.9835	16.7246	18.3981	16.5806
SSBP_HUMAN	Q04837	Single-stranded DNA-binding protein, mitochondrial OS=Homo sapiens GN=SSBP1 PE=1 SV=1	1.20454	0.760749	2.227	0.4962	1.31565	0	0	0	1	1	1	1	1	1	1	1	1	0	0	0	2	2	2	12.6604	22.1474	21.7505	21.5485	16.0737	22.5497
HNRCL_HUMAN	O60812	Heterogeneous nuclear ribonucleoprotein C-like 1 OS=Homo sapiens GN=HNRNPCL1 PE=1 SV=1	1.17922	0.138289	3.302	0.6925	0.52205	4	4	0	7	6	0	7	6	0	8	7	0	9	7	0	8	7	0	23.4783	24.2954	24.3444	24.6212	26.3641	24.6706
NUP54_HUMAN	Q7Z3B4	Nucleoporin p54 OS=Homo sapiens GN=NUP54 PE=1 SV=2	1.17861	0.0896278	3.508	0.6899	0.106927	4	4	4	2	2	2	4	4	4	6	6	6	5	5	5	4	4	4	20.6502	19.8412	20.9617	22.3986	21.6078	20.9825
SENP1_HUMAN	Q9P0U3	Sentrin-specific protease 1 OS=Homo sapiens GN=SENP1 PE=1 SV=2	1.17674	0.450224	2.726	0.6369	1.39571	1	1	1	1	1	1	1	1	1	3	3	3	1	1	1	1	1	1	17.8237	16.8824	18.1226	21.4326	16.9398	17.9865
TAGL2_HUMAN	P37802	Transgelin-2 OS=Homo sapiens GN=TAGLN2 PE=1 SV=3	1.17279	0.722254	2.816	0.6651	1.29366	1	1	1	2	2	1	0	0	0	0	0	0	3	3	2	6	6	5	21.6278	22.2687	15.3071	16.659	22.9066	23.1564
RUVB1_HUMAN	Q9Y265	RuvB-like 1 OS=Homo sapiens GN=RUVBL1 PE=1 SV=1	1.16591	0.159044	4.928	0.7479	0.809329	12	11	11	9	9	9	7	7	7	17	15	15	19	16	16	12	12	12	26.0842	25.6369	25.6115	27.7093	27.4852	25.6359
RL18_HUMAN	Q07020	60S ribosomal protein L18 OS=Homo sapiens GN=RPL18 PE=1 SV=2	1.15647	0.325056	3.153	0.6762	1.76337	2	2	2	2	2	2	2	2	2	2	2	2	4	3	3	3	3	3	22.4772	22.5582	23.3724	22.3658	25.7775	23.734
RS12_HUMAN	P25398	40S ribosomal protein S12 OS=Homo sapiens GN=RPS12 PE=1 SV=3	1.15129	0.101895	2.319	0.5509	1.45263	1	1	1	1	1	1	2	2	2	3	2	2	3	2	2	3	2	2	24.0046	24.2257	24.5872	25.6379	26.1931	24.4404
XRCC6_HUMAN	P12956	X-ray repair cross-complementing protein 6 OS=Homo sapiens GN=XRCC6 PE=1 SV=2	1.14803	0.0740618	4.15	0.6923	0.942603	7	7	7	6	6	6	3	3	3	7	7	7	11	11	11	12	12	12	22.2463	22.1675	21.2971	22.9002	23.7517	22.5032
PABP3_HUMAN	Q9H361	Polyadenylate-binding protein 3 OS=Homo sapiens GN=PABPC3 PE=1 SV=2	1.14443	0.544178	3.197	0.6738	0.957691	2	2	0	1	1	0	5	5	0	1	1	0	4	4	0	4	4	0	19.0187	17.2845	21.0077	17.7885	22.4568	20.4989
RL30_HUMAN	P62888	60S ribosomal protein L30 OS=Homo sapiens GN=RPL30 PE=1 SV=2	1.1405	0.0968525	3.883	0.6637	0.537158	3	3	3	5	5	5	3	3	3	6	6	6	6	5	5	4	4	4	24.1531	24.9873	24.9399	26.2725	26.3019	24.9274
SMCA4_HUMAN	P51532	Transcription activator BRG1 OS=Homo sapiens GN=SMARCA4 PE=1 SV=2	1.13851	0.301286	4.074	0.7643	1.06132	1	1	1	1	1	1	2	2	2	2	2	1	2	2	2	3	3	2	15.7481	16.3038	18.5144	17.3413	18.8718	17.7687
H2AV_HUMAN	Q71UI9	Histone H2A.V OS=Homo sapiens GN=H2AFV PE=1 SV=3	1.13053	0.126883	3.014	0.5307	0.499989	3	3	0	3	3	0	3	3	0	3	3	0	4	3	0	3	3	0	27.2828	27.5804	27.3089	28.3276	29.609	27.6271
H2AZ_HUMAN	P0C0S5	Histone H2A.Z OS=Homo sapiens GN=H2AFZ PE=1 SV=2	1.13053	0.126883	3.014	0.5307	0.499989	3	3	0	3	3	0	3	3	0	3	3	0	4	3	0	3	3	0	27.2828	27.5804	27.3089	28.3276	29.609	27.6271
DYN3_HUMAN	Q9UQ16	Dynamin-3 OS=Homo sapiens GN=DNM3 PE=1 SV=4	1.12652	0.526549	2.701	0.5771	0.739245	1	1	0	0	0	0	2	2	0	2	2	0	1	1	0	1	1	0	17.6782	15.7723	20.1129	20.2038	19.8108	16.9285
BZW1_HUMAN	Q7L1Q6	Basic leucine zipper and W2 domain-containing protein 1 OS=Homo sapiens GN=BZW1 PE=1 SV=1	1.12339	0.10545	2.383	0.508	1.35463	1	1	1	1	1	1	2	2	2	2	2	2	2	2	2	3	3	3	19.2341	18.7459	20.2511	20.9572	20.7052	19.9387
ILK_HUMAN	Q13418	Integrin-linked protein kinase OS=Homo sapiens GN=ILK PE=1 SV=2	1.11226	0.372485	3.537	0.6665	1.20723	1	1	1	1	1	1	1	1	1	3	3	3	3	3	3	1	1	1	18.8581	17.7959	20.4539	20.9969	20.8887	18.5591
F208A_HUMAN	Q9UK61	Protein FAM208A OS=Homo sapiens GN=FAM208A PE=1 SV=3	1.10802	0.375642	3.349	0.5213	1.15599	1	1	1	0	0	0	1	1	1	0	0	0	1	1	1	2	2	2	15.652	15.8169	16.0052	19.1168	16.1635	15.5179
PSA1_HUMAN	P25786	Proteasome subunit alpha type-1 OS=Homo sapiens GN=PSMA1 PE=1 SV=1	1.10788	0.107091	3.92	0.7417	0.845516	6	6	6	4	4	4	7	7	7	7	6	6	7	7	7	8	7	7	22.4262	21.8147	22.5946	23.8211	23.9095	22.4286
PLEC_HUMAN	Q15149	Plectin OS=Homo sapiens GN=PLEC PE=1 SV=3	1.10172	0.177564	5.708	0.7881	0.434782	143	127	121	120	106	100	155	138	132	194	165	159	198	169	162	184	161	155	25.2103	24.7405	25.3266	27.0011	26.6734	24.9082
IF4E_HUMAN	P06730	Eukaryotic translation initiation factor 4E OS=Homo sapiens GN=EIF4E PE=1 SV=2	1.09415	0.170864	2.6	0.524	1.43264	1	1	1	1	1	1	1	1	1	2	2	2	2	2	2	2	2	2	20.6568	20.6967	20.5283	22.1515	22.5769	20.4358
PRDX3_HUMAN	P30048	Thioredoxin-dependent peroxide reductase, mitochondrial OS=Homo sapiens GN=PRDX3 PE=1 SV=3	1.08306	0.278127	3.256	0.739	0.697557	1	1	1	1	1	1	1	1	1	3	3	3	3	3	3	1	1	1	21.1932	21.1782	21.7288	22.7587	23.7333	20.8573
LMNB2_HUMAN	Q03252	Lamin-B2 OS=Homo sapiens GN=LMNB2 PE=1 SV=3	1.06497	0.10554	2.943	0.6446	0.991689	2	2	0	3	3	0	4	4	1	4	4	1	9	8	5	8	7	4	22.4589	22.0432	22.5311	22.8	24.374	23.0541
RS14_HUMAN	P62263	40S ribosomal protein S14 OS=Homo sapiens GN=RPS14 PE=1 SV=3	1.05891	0.12131	4.774	0.6781	1.08554	3	2	2	4	3	3	4	3	3	6	5	5	6	5	5	6	5	5	25.8197	25.843	26.5627	27.4947	27.7272	26.1804
RS11_HUMAN	P62280	40S ribosomal protein S11 OS=Homo sapiens GN=RPS11 PE=1 SV=3	1.05304	0.235863	2.903	0.6042	1.40282	1	1	1	2	2	2	2	2	2	4	3	3	5	4	4	4	3	3	23.2489	24.4312	24.69	25.2176	26.2147	24.0969
TCPB_HUMAN	P78371	T-complex protein 1 subunit beta OS=Homo sapiens GN=CCT2 PE=1 SV=4	1.04705	0.178536	5.273	0.6981	0.679648	7	6	6	9	7	7	9	7	7	11	10	10	19	15	15	13	13	13	22.7297	22.3828	23.0606	23.7578	24.8382	22.7182
PSD12_HUMAN	O00232	26S proteasome non-ATPase regulatory subunit 12 OS=Homo sapiens GN=PSMD12 PE=1 SV=3	1.04605	0.0444683	3.206	0.6183	0.68912	2	2	2	2	2	2	2	2	2	3	3	3	2	2	2	5	5	5	19.5534	19.6619	19.9457	21.4506	20.44	20.4084
PDIA1_HUMAN	P07237	Protein disulfide-isomerase OS=Homo sapiens GN=P4HB PE=1 SV=3	1.0449	0.287528	4.51	0.7265	1.04976	4	4	4	3	3	3	1	1	1	6	6	6	5	5	5	5	5	5	21.3028	20.4761	19.0516	21.1113	22.349	20.5049
H2A2B_HUMAN	Q8IUE6	Histone H2A type 2-B OS=Homo sapiens GN=HIST2H2AB PE=1 SV=3	1.02926	0.124562	2.398	0.4248	1.56308	1	1	0	1	1	0	1	1	0	2	2	0	3	2	0	2	2	0	26.837	27.1184	26.8653	27.6902	28.9827	27.2356
SRRM2_HUMAN	Q9UQ35	Serine/arginine repetitive matrix protein 2 OS=Homo sapiens GN=SRRM2 PE=1 SV=2	1.02731	0.301868	2.22	0.586	1.6026	0	0	0	1	1	1	0	0	0	0	0	0	3	3	3	2	2	2	15.0822	15.8785	16.9937	15.8327	18.1424	17.0611
HS105_HUMAN	Q92598	Heat shock protein 105 kDa OS=Homo sapiens GN=HSPH1 PE=1 SV=1	1.02048	0.0838308	4.897	0.7462	0.106292	22	20	17	23	21	18	23	21	18	29	24	21	33	27	22	38	31	26	25.2347	25.2495	25.5586	27.0107	26.5491	25.5443
CTND1_HUMAN	O60716	Catenin delta-1 OS=Homo sapiens GN=CTNND1 PE=1 SV=1	1.01832	0.377052	4.078	0.6749	1.28764	2	2	2	2	2	2	5	5	5	7	6	6	4	4	4	3	3	3	18.6058	18.7455	20.8022	21.317	20.9545	18.9369
KIF23_HUMAN	Q02241	Kinesin-like protein KIF23 OS=Homo sapiens GN=KIF23 PE=1 SV=3	1.018	0.252267	3.149	0.6656	0.404234	1	1	1	1	1	1	0	0	0	1	1	1	2	2	2	2	2	2	16.9223	16.5451	16.52	16.8159	19.175	17.0505
GLE1_HUMAN	Q53GS7	Nucleoporin GLE1 OS=Homo sapiens GN=GLE1 PE=1 SV=2	1.01007	0.284149	3.731	0.6989	1.1161	2	2	2	2	2	2	3	3	3	4	4	4	5	5	5	3	3	3	18.6161	18.6882	19.5684	20.8282	20.6179	18.4568
IFIT1_HUMAN	P09914	Interferon-induced protein with tetratricopeptide repeats 1 OS=Homo sapiens GN=IFIT1 PE=1 SV=2	1.00612	0.213094	4.684	0.794	0.597696	6	6	5	4	4	3	5	5	4	8	7	6	7	6	5	5	5	5	21.559	21.202	21.8318	23.5535	22.7448	21.3128
TR150_HUMAN	Q9Y2W1	Thyroid hormone receptor-associated protein 3 OS=Homo sapiens GN=THRAP3 PE=1 SV=2	0.999833	0.506418	4.456	0.6393	1.74568	0	0	0	0	0	0	0	0	0	1	1	1	3	2	2	1	1	1	17.1409	17.326	15.5263	17.826	19.7385	15.4284
RCC2_HUMAN	Q9P258	Protein RCC2 OS=Homo sapiens GN=RCC2 PE=1 SV=2	0.998575	0.309034	3.235	0.6563	0.737913	1	1	1	3	3	3	1	1	1	2	2	2	4	4	4	2	2	2	18.9628	19.5477	19.1169	20.4694	21.5134	18.6403
LA_HUMAN	P05455	Lupus La protein OS=Homo sapiens GN=SSB PE=1 SV=2	0.995484	0.246175	3.501	0.6278	1.50864	1	1	1	1	1	1	1	1	1	1	1	1	2	2	2	1	1	1	19.0189	17.1202	18.9132	19.0302	20.1367	18.8719
ROA2_HUMAN	P22626	Heterogeneous nuclear ribonucleoproteins A2/B1 OS=Homo sapiens GN=HNRNPA2B1 PE=1 SV=2	0.994343	0.104805	5.633	0.8102	0.455562	21	12	11	21	14	13	25	14	13	36	13	12	36	22	21	46	19	18	25.5013	25.9183	26.0293	26.3168	27.7045	26.4107
EXOC4_HUMAN	Q96A65	Exocyst complex component 4 OS=Homo sapiens GN=EXOC4 PE=1 SV=1	0.991851	0.169236	3.737	0.6636	1.24377	2	2	2	2	2	2	2	2	2	3	3	3	3	3	3	3	3	3	17.6447	18.3547	17.8945	19.5666	19.4533	17.8496
1433S_HUMAN	P31947	14-3-3 protein sigma OS=Homo sapiens GN=SFN PE=1 SV=1	0.989402	0.527689	3.064	0.5548	1.33812	2	2	0	1	1	0	2	2	0	2	2	1	3	3	1	2	2	0	23.1937	19.9197	23.409	21.5489	24.5835	23.3582
FUBP1_HUMAN	Q96AE4	Far upstream element-binding protein 1 OS=Homo sapiens GN=FUBP1 PE=1 SV=3	0.985375	0.724823	2.08	0.5229	0.258275	3	3	3	1	1	1	0	0	0	0	0	0	3	3	2	2	2	1	19.8487	18.5836	15.2346	14.6637	22.1773	19.782
ATX2L_HUMAN	Q8WWM7	Ataxin-2-like protein OS=Homo sapiens GN=ATXN2L PE=1 SV=2	0.983853	0.144145	6.429	0.7535	1.23045	8	7	7	8	7	7	7	6	6	10	9	9	11	11	11	10	10	10	21.5996	21.1431	21.986	23.1893	22.8852	21.6059
RL26_HUMAN	P61254	60S ribosomal protein L26 OS=Homo sapiens GN=RPL26 PE=1 SV=1	0.969626	0.10861	2.916	0.6044	1.29184	3	3	1	3	3	1	3	3	1	4	4	1	6	6	1	5	4	1	24.3496	24.299	24.3758	25.3428	26.1096	24.4809
RS5_HUMAN	P46782	40S ribosomal protein S5 OS=Homo sapiens GN=RPS5 PE=1 SV=4	0.969383	0.136623	2.559	0.5213	1.27309	2	2	2	2	2	2	1	1	1	4	3	3	2	2	2	2	2	2	22.6368	22.7322	22.6952	24.3585	23.9742	22.6397
SRSF4_HUMAN	Q08170	Serine/arginine-rich splicing factor 4 OS=Homo sapiens GN=SRSF4 PE=1 SV=2	0.96622	0.343323	3.098	0.6682	1.55454	2	2	0	3	3	1	1	1	0	1	1	0	4	3	1	3	3	1	21.0984	21.4185	20.0757	20.8884	23.4288	21.1741
PSA6_HUMAN	P60900	Proteasome subunit alpha type-6 OS=Homo sapiens GN=PSMA6 PE=1 SV=1	0.965859	0.0299649	3.805	0.6386	0.546303	4	4	4	3	3	3	4	4	4	5	4	4	3	3	3	7	6	6	23.2218	22.9888	23.5283	24.6626	24.1653	23.8087
PSMD3_HUMAN	O43242	26S proteasome non-ATPase regulatory subunit 3 OS=Homo sapiens GN=PSMD3 PE=1 SV=2	0.964266	0.17265	3.814	0.689	0.791321	16	10	10	11	10	10	10	10	10	21	12	12	11	10	10	16	12	12	22.8554	23.2685	23.0136	24.5935	24.5646	22.8722
TR16L_HUMAN	Q309B1	Tripartite motif-containing protein 16-like protein OS=Homo sapiens GN=TRIM16L PE=2 SV=3	0.960007	0.671136	2.889	0.5711	0.601457	0	0	0	3	3	0	2	2	0	1	1	0	2	2	0	1	1	0	15.0252	21.5558	20.3356	20.5209	20.5867	18.6891
MYO1A_HUMAN	Q9UBC5	Unconventional myosin-Ia OS=Homo sapiens GN=MYO1A PE=1 SV=1	0.959629	0.453251	3.98	0.6475	1.33715	0	0	0	0	0	0	1	1	0	2	2	0	2	2	0	2	2	0	15.87	17.3614	19.5518	19.141	18.8291	17.692
RL5_HUMAN	P46777	60S ribosomal protein L5 OS=Homo sapiens GN=RPL5 PE=1 SV=3	0.950413	0.134559	3.158	0.6422	1.18839	4	3	3	7	4	4	5	3	3	6	4	4	9	7	7	9	9	9	22.8326	22.8998	23.0303	23.3185	24.8786	23.4169
PRS4_HUMAN	P62191	26S protease regulatory subunit 4 OS=Homo sapiens GN=PSMC1 PE=1 SV=1	0.949509	0.22547	4.942	0.7685	0.440161	4	4	3	8	6	5	9	8	8	7	7	7	11	10	9	8	7	6	21.6607	22.8435	23.2314	23.6976	24.236	22.6506
HNRPC_HUMAN	P07910	Heterogeneous nuclear ribonucleoproteins C1/C2 OS=Homo sapiens GN=HNRNPC PE=1 SV=4	0.944082	0.211705	5.418	0.7846	0.438718	9	8	4	12	10	4	14	12	6	13	12	5	25	16	9	15	13	6	24.4479	24.9878	25.2945	25.296	27.0248	25.2415
IF5A1_HUMAN	P63241	Eukaryotic translation initiation factor 5A-1 OS=Homo sapiens GN=EIF5A PE=1 SV=2	0.942828	0.623714	3.364	0.6686	0.861892	3	2	0	1	1	0	3	3	0	1	1	0	7	6	2	4	4	1	23.7183	22.1389	23.8508	21.1086	26.9351	24.4927
RAD50_HUMAN	Q92878	DNA repair protein RAD50 OS=Homo sapiens GN=RAD50 PE=1 SV=1	0.938409	0.107972	3.031	0.5482	0.54954	3	3	3	4	4	4	2	2	2	5	5	5	5	5	5	5	5	5	18.938	18.3749	18.7711	20.3613	19.6415	18.8964
IF2A_HUMAN	P05198	Eukaryotic translation initiation factor 2 subunit 1 OS=Homo sapiens GN=EIF2S1 PE=1 SV=3	0.930827	0.149928	4.783	0.7574	0.4237	5	5	5	6	6	6	4	4	4	6	6	6	7	7	7	10	10	10	23.521	22.8181	22.5009	24.1744	24.424	23.034
1433F_HUMAN	Q04917	14-3-3 protein eta OS=Homo sapiens GN=YWHAH PE=1 SV=4	0.928284	0.566926	3.243	0.629	1.33812	2	2	0	1	1	0	2	2	0	1	1	0	3	3	1	3	3	1	23.1937	19.9197	23.409	21.2947	24.6242	23.3884
RS20_HUMAN	P60866	40S ribosomal protein S20 OS=Homo sapiens GN=RPS20 PE=1 SV=1	0.917468	0.226977	4.369	0.696	0.995757	2	2	2	3	2	2	3	2	2	6	3	3	5	3	3	6	3	3	25.7798	26.3881	26.4388	27.4002	28.0032	25.9557
OGFR_HUMAN	Q9NZT2	Opioid growth factor receptor OS=Homo sapiens GN=OGFR PE=1 SV=3	0.909636	0.281902	4.401	0.7332	1.02232	3	3	3	4	4	4	4	4	4	7	6	6	6	6	6	6	6	6	20.59	20.5756	20.7081	22.3875	22.1353	20.0797
SRSF6_HUMAN	Q13247	Serine/arginine-rich splicing factor 6 OS=Homo sapiens GN=SRSF6 PE=1 SV=2	0.907284	0.351404	3.192	0.6682	1.35283	3	3	1	2	2	0	1	1	0	1	1	0	4	3	1	3	3	1	21.263	21.1239	20.0757	20.8884	23.2765	21.0195
SRSF7_HUMAN	Q16629	Serine/arginine-rich splicing factor 7 OS=Homo sapiens GN=SRSF7 PE=1 SV=1	0.900517	0.310689	3.334	0.7409	0.46516	3	3	2	3	3	2	1	1	0	2	2	1	5	5	4	3	3	2	21.9268	21.9905	21.9463	21.873	24.3875	22.3047
ACAP2_HUMAN	Q15057	Arf-GAP with coiled-coil, ANK repeat and PH domain-containing protein 2 OS=Homo sapiens GN=ACAP2 PE=1 SV=3	0.893242	0.190167	3.513	0.7033	0.975277	3	3	3	2	2	2	3	3	3	3	3	3	3	3	3	4	4	4	18.805	18.1481	19.427	20.1908	20.038	18.8311
PRS8_HUMAN	P62195	26S protease regulatory subunit 8 OS=Homo sapiens GN=PSMC5 PE=1 SV=1	0.890467	0.123675	5.201	0.7489	0.417374	11	10	8	10	9	7	11	9	8	14	11	10	17	14	12	18	14	12	23.9667	23.7027	23.711	25.0847	25.1805	23.7865
EIF3D_HUMAN	O15371	Eukaryotic translation initiation factor 3 subunit D OS=Homo sapiens GN=EIF3D PE=1 SV=1	0.882624	0.180213	4.668	0.6889	1.35153	1	1	1	1	1	1	3	3	3	3	3	3	3	3	3	6	6	6	20.5051	20.1754	21.6156	21.2183	22.2883	21.4373
SF3A1_HUMAN	Q15459	Splicing factor 3A subunit 1 OS=Homo sapiens GN=SF3A1 PE=1 SV=1	0.881783	0.201588	4.395	0.7072	1.28101	6	6	6	4	4	4	5	5	5	7	7	7	12	11	11	12	12	12	21.8328	21.2206	21.8242	22.5661	23.414	21.5429
HNRH2_HUMAN	P55795	Heterogeneous nuclear ribonucleoprotein H2 OS=Homo sapiens GN=HNRNPH2 PE=1 SV=1	0.88118	0.2862	4.76	0.7011	0.651354	5	4	0	4	3	0	8	6	0	6	4	0	7	5	0	7	6	1	24.1698	24.0361	25.3048	25.5164	26.3395	24.2984
CAZA1_HUMAN	P52907	F-actin-capping protein subunit alpha-1 OS=Homo sapiens GN=CAPZA1 PE=1 SV=3	0.87616	0.285494	4.215	0.7302	1.35588	2	2	2	3	3	3	2	2	2	3	3	3	4	4	4	3	3	3	21.4842	21.6086	21.9029	23.1278	23.3498	21.1465
PHB2_HUMAN	Q99623	Prohibitin-2 OS=Homo sapiens GN=PHB2 PE=1 SV=2	0.874123	0.234296	5.853	0.6802	0.715935	15	15	15	15	15	15	17	14	14	23	19	19	20	18	18	21	18	18	26.2129	26.3821	26.2252	27.9911	27.5183	25.9332
KHDR1_HUMAN	Q07666	KH domain-containing, RNA-binding, signal transduction-associated protein 1 OS=Homo sapiens GN=KHDRBS1 PE=1 SV=1	0.865931	0.256017	4.264	0.7163	0.251606	6	5	3	2	2	1	2	2	1	2	2	1	3	3	2	5	4	3	21.8949	20.5786	21.7034	21.4136	23.1724	22.1888
SAMH1_HUMAN	Q9Y3Z3	SAM domain and HD domain-containing protein 1 OS=Homo sapiens GN=SAMHD1 PE=1 SV=2	0.857419	0.288595	2.928	0.6716	1.75092	2	2	2	2	2	2	1	1	1	3	3	3	2	2	2	3	3	3	19.8614	20.0058	18.5184	21.1276	20.4744	19.3559
NONO_HUMAN	Q15233	Non-POU domain-containing octamer-binding protein OS=Homo sapiens GN=NONO PE=1 SV=4	0.856949	0.186527	4.925	0.7923	0.301959	27	16	15	21	16	15	25	16	15	31	19	17	25	20	18	30	21	20	25.0147	25.1209	25.2874	26.497	26.5628	24.9341
ACINU_HUMAN	Q9UKV3	Apoptotic chromatin condensation inducer in the nucleus OS=Homo sapiens GN=ACIN1 PE=1 SV=2	0.855915	0.243478	2.359	0.6291	1.21732	0	0	0	1	1	1	1	1	1	2	2	2	2	2	2	2	2	2	15.7884	16.9719	16.8103	17.5886	18.1303	16.4194
SHIP2_HUMAN	O15357	Phosphatidylinositol 3,4,5-trisphosphate 5-phosphatase 2 OS=Homo sapiens GN=INPPL1 PE=1 SV=2	0.854579	0.460039	3.536	0.6861	1.03404	5	5	5	5	5	5	1	1	1	4	4	4	5	5	5	6	6	5	20.1552	20.0691	17.3139	20.6846	20.306	19.1114
ACTN2_HUMAN	P35609	Alpha-actinin-2 OS=Homo sapiens GN=ACTN2 PE=1 SV=1	0.847244	0.243086	3.381	0.7019	1.11595	2	2	0	3	3	0	2	2	0	2	2	0	6	6	0	4	4	0	20.053	20.7892	20.3187	21.2192	22.2474	20.2361
STIP1_HUMAN	P31948	Stress-induced-phosphoprotein 1 OS=Homo sapiens GN=STIP1 PE=1 SV=1	0.844687	0.623534	3.249	0.6651	0.915425	3	3	3	2	2	2	6	6	6	2	2	2	9	9	9	11	11	11	19.7553	18.4554	21.7722	18.3364	22.4083	21.7723
RUXF_HUMAN	P62306	Small nuclear ribonucleoprotein F OS=Homo sapiens GN=SNRPF PE=1 SV=1	0.84222	0.193659	3.078	0.6442	1.03205	1	1	1	1	1	1	1	1	1	1	1	1	1	1	1	2	2	2	21.952	23.0389	22.4489	22.4983	23.9963	23.4719
DJB11_HUMAN	Q9UBS4	DnaJ homolog subfamily B member 11 OS=Homo sapiens GN=DNAJB11 PE=1 SV=1	0.841569	0.197602	3.935	0.7318	1.50222	4	4	4	4	4	4	5	5	5	5	5	5	7	7	7	4	4	4	23.1346	22.5735	23.4777	24.4194	24.3412	22.9499
THOC4_HUMAN	Q86V81	THO complex subunit 4 OS=Homo sapiens GN=ALYREF PE=1 SV=3	0.840717	0.123403	4.767	0.7478	1.06605	1	1	1	2	2	2	2	2	2	2	2	2	2	2	2	3	3	3	21.4754	21.9098	21.9471	22.9815	23.0623	21.8107
H31_HUMAN	P68431	Histone H3.1 OS=Homo sapiens GN=HIST1H3A PE=1 SV=2	0.838729	0.348457	2.64	0.5716	1.26806	5	4	0	7	6	0	6	6	0	4	4	0	9	6	0	5	4	0	27.8466	28.0144	27.9448	28.1512	30.3409	27.8299
H31T_HUMAN	Q16695	Histone H3.1t OS=Homo sapiens GN=HIST3H3 PE=1 SV=3	0.838729	0.348457	2.64	0.5716	1.26806	5	4	0	7	6	0	6	6	0	4	4	0	9	6	0	5	4	0	27.8466	28.0144	27.9448	28.1512	30.3409	27.8299
H32_HUMAN	Q71DI3	Histone H3.2 OS=Homo sapiens GN=HIST2H3A PE=1 SV=3	0.838729	0.348457	2.64	0.5716	1.26806	5	4	0	7	6	0	6	6	0	4	4	0	9	6	0	5	4	0	27.8466	28.0144	27.9448	28.1512	30.3409	27.8299
H33_HUMAN	P84243	Histone H3.3 OS=Homo sapiens GN=H3F3A PE=1 SV=2	0.838586	0.348428	2.136	0.4142	1.26806	5	4	0	6	5	0	6	6	0	4	4	0	7	5	0	5	4	0	27.8466	28.0143	27.9448	28.1512	30.3403	27.8299
GRP75_HUMAN	P38646	Stress-70 protein, mitochondrial OS=Homo sapiens GN=HSPA9 PE=1 SV=2	0.82505	0.167089	6.741	0.7799	0.069737	99	56	55	105	57	56	98	51	51	158	64	63	140	62	61	145	63	62	31.0643	30.7767	30.8553	32.4319	31.9358	30.8038
BI2L1_HUMAN	Q9UHR4	Brain-specific angiogenesis inhibitor 1-associated protein 2-like protein 1 OS=Homo sapiens GN=BAIAP2L1 PE=1 SV=2	0.82474	0.319754	3.752	0.6874	0.894352	4	4	4	2	2	2	5	5	5	4	4	4	6	6	6	4	4	4	20.5603	20.0535	21.274	22.1129	22.0639	20.1852
DPOD1_HUMAN	P28340	DNA polymerase delta catalytic subunit OS=Homo sapiens GN=POLD1 PE=1 SV=2	0.822871	0.505628	3.134	0.6455	1.20134	3	3	3	2	2	2	1	1	1	3	3	3	6	6	6	2	2	2	18.9393	19.0434	17.2621	19.8888	20.4904	17.3342
DDX3X_HUMAN	O00571	ATP-dependent RNA helicase DDX3X OS=Homo sapiens GN=DDX3X PE=1 SV=3	0.816912	0.230717	5.705	0.6746	0.225566	13	13	2	11	11	2	13	13	2	19	17	4	20	18	5	17	17	4	24.5124	24.4249	24.696	25.9194	25.9489	24.2157
PRS6B_HUMAN	P43686	26S protease regulatory subunit 6B OS=Homo sapiens GN=PSMC4 PE=1 SV=2	0.805493	0.133063	4.366	0.7006	1.01672	7	7	6	8	7	6	8	7	7	7	6	6	12	9	8	12	10	9	22.8437	23.0141	23.1832	24.026	24.415	23.0165
BAG2_HUMAN	O95816	BAG family molecular chaperone regulator 2 OS=Homo sapiens GN=BAG2 PE=1 SV=1	0.801072	0.19934	4.903	0.7836	0.288938	12	10	10	12	10	10	15	13	13	15	11	11	16	13	13	14	10	10	27.6016	27.624	27.8482	29.1738	28.8218	27.4814
SR140_HUMAN	O15042	U2 snRNP-associated SURP motif-containing protein OS=Homo sapiens GN=U2SURP PE=1 SV=2	0.792856	0.564598	2.358	0.5008	0.723513	1	1	1	0	0	0	1	1	1	3	3	3	1	1	1	0	0	0	17.4671	16.1901	19.5568	20.0103	18.3058	17.2764
RS15A_HUMAN	P62244	40S ribosomal protein S15a OS=Homo sapiens GN=RPS15A PE=1 SV=2	0.784704	0.304734	4.381	0.6597	1.04932	5	5	5	5	5	5	5	5	5	5	5	5	6	5	5	5	5	5	25.1054	25.1775	25.5618	26.872	26.5512	24.7756
RL23_HUMAN	P62829	60S ribosomal protein L23 OS=Homo sapiens GN=RPL23 PE=1 SV=1	0.782372	0.371708	4.06	0.7508	0.988776	4	4	4	2	2	2	2	2	2	4	4	4	4	4	4	3	3	3	26.0326	24.8421	25.4984	26.8419	27.0303	24.8481
IF5A2_HUMAN	Q9GZV4	Eukaryotic translation initiation factor 5A-2 OS=Homo sapiens GN=EIF5A2 PE=1 SV=3	0.773838	0.65456	3.022	0.6686	0.861892	3	2	0	1	1	0	2	2	0	1	1	0	3	2	0	2	2	0	23.7183	22.1389	23.2836	21.1086	26.4133	23.9403
PA2G4_HUMAN	Q9UQ80	Proliferation-associated protein 2G4 OS=Homo sapiens GN=PA2G4 PE=1 SV=3	0.77268	0.244641	3.767	0.6844	0.765637	9	9	9	11	10	10	13	11	11	8	6	6	12	12	12	14	13	13	23.2288	23.4314	24.1516	23.7437	25.3479	24.0382
PPIA_HUMAN	P62937	Peptidyl-prolyl cis-trans isomerase A OS=Homo sapiens GN=PPIA PE=1 SV=2	0.766935	0.351166	4.159	0.7117	1.19261	5	5	4	6	6	5	4	4	3	5	4	4	13	9	7	9	7	6	24.8767	24.9281	24.8772	24.6646	27.0765	25.2416
RS25_HUMAN	P62851	40S ribosomal protein S25 OS=Homo sapiens GN=RPS25 PE=1 SV=1	0.759536	0.413361	3.117	0.6083	1.09831	1	1	1	2	2	2	3	3	3	3	3	3	5	5	5	3	3	3	24.5154	24.9377	25.9356	26.0808	27.0267	24.5598
GBF1_HUMAN	Q92538	Golgi-specific brefeldin A-resistance guanine nucleotide exchange factor 1 OS=Homo sapiens GN=GBF1 PE=1 SV=2	0.758808	0.51798	4.091	0.7656	0.480489	4	4	4	2	2	2	3	3	3	2	2	2	1	1	1	2	2	2	19.1105	16.1497	18.2575	19.7815	18.2745	17.738
SRP14_HUMAN	P37108	Signal recognition particle 14 kDa protein OS=Homo sapiens GN=SRP14 PE=1 SV=2	0.752705	0.365248	4.373	0.5706	0.723491	1	1	1	2	1	1	2	1	1	3	2	2	2	1	1	3	2	2	21.2383	22.2594	22.3458	23.7495	22.8302	21.522
SYDC_HUMAN	P14868	Aspartate--tRNA ligase, cytoplasmic OS=Homo sapiens GN=DARS PE=1 SV=2	0.747529	0.145885	4.313	0.7069	0.996306	9	8	8	8	7	7	10	9	9	14	13	13	12	12	12	16	14	14	22.995	23.1498	23.4912	24.3973	24.2957	23.1856
RL27A_HUMAN	P46776	60S ribosomal protein L27a OS=Homo sapiens GN=RPL27A PE=1 SV=2	0.743393	0.266148	2.573	0.5814	1.07219	3	3	3	3	3	3	3	3	3	3	3	3	3	3	3	3	3	3	25.4799	25.4204	25.6751	26.7366	26.9357	25.1333
RS3A_HUMAN	P61247	40S ribosomal protein S3a OS=Homo sapiens GN=RPS3A PE=1 SV=2	0.741439	0.283914	4.337	0.7019	0.646863	8	7	7	11	10	10	10	9	9	5	5	5	13	11	11	12	12	12	24.2157	24.5759	25.0152	25.1327	26.3899	24.5085
MYH14_HUMAN	Q7Z406	Myosin-14 OS=Homo sapiens GN=MYH14 PE=1 SV=2	0.73671	0.269742	3.377	0.5661	1.57649	1	1	0	1	1	0	2	2	1	2	2	1	2	2	1	4	4	1	20.2152	19.7647	20.8247	21.8934	20.9052	20.2161
1433T_HUMAN	P27348	14-3-3 protein theta OS=Homo sapiens GN=YWHAQ PE=1 SV=1	0.735715	0.500407	3.927	0.6335	1.33812	4	3	1	3	2	1	3	3	1	2	2	1	4	3	1	4	3	1	23.4432	21.3751	23.5678	22.3382	24.7454	23.5095
LRC59_HUMAN	Q96AG4	Leucine-rich repeat-containing protein 59 OS=Homo sapiens GN=LRRC59 PE=1 SV=1	0.733733	0.288083	3.22	0.6117	1.16778	1	1	1	3	3	3	2	2	2	2	2	2	3	3	3	2	2	2	21.4688	22.0317	20.9646	22.6058	22.8563	21.2041
TCPG_HUMAN	P49368	T-complex protein 1 subunit gamma OS=Homo sapiens GN=CCT3 PE=1 SV=4	0.723362	0.30504	4.439	0.6804	0.90102	10	10	10	12	11	11	14	13	13	15	14	14	19	17	17	17	16	16	23.7688	23.8948	24.4633	25.2574	25.4243	23.6154
RADI_HUMAN	P35241	Radixin OS=Homo sapiens GN=RDX PE=1 SV=1	0.71974	0.507487	2.629	0.6546	0.756114	2	2	0	2	2	0	2	2	0	2	2	0	5	5	0	3	3	0	19.7598	19.8473	20.4998	19.5897	22.664	20.0124
MCM2_HUMAN	P49736	DNA replication licensing factor MCM2 OS=Homo sapiens GN=MCM2 PE=1 SV=4	0.706572	0.488877	4.553	0.7178	1.05677	9	9	9	8	8	8	6	6	6	8	8	8	11	11	11	8	8	8	21.6557	21.2039	21.0991	22.9256	22.9512	20.2018
H4_HUMAN	P62805	Histone H4 OS=Homo sapiens GN=HIST1H4A PE=1 SV=2	0.704496	0.390435	3.602	0.6917	0.588514	8	6	6	8	6	6	8	6	6	7	5	5	12	8	8	13	10	10	28.4204	28.4123	28.0869	28.1257	30.4457	28.4617
CT043_HUMAN	Q9BY42	UPF0549 protein C20orf43 OS=Homo sapiens GN=C20orf43 PE=1 SV=3	0.704391	0.362748	2.866	0.6581	1.77059	1	1	1	1	1	1	2	2	2	2	2	2	1	1	1	1	1	1	18.7731	18.8525	18.692	20.6243	19.5508	18.2557
KINH_HUMAN	P33176	Kinesin-1 heavy chain OS=Homo sapiens GN=KIF5B PE=1 SV=1	0.70181	0.561199	2.913	0.5434	1.92867	0	0	0	0	0	0	0	0	0	0	0	0	2	2	1	1	1	0	16.9674	16.0066	15.5123	15.2297	18.7482	16.6139
ROAA_HUMAN	Q99729	Heterogeneous nuclear ribonucleoprotein A/B OS=Homo sapiens GN=HNRNPAB PE=1 SV=2	0.686981	0.583537	3.394	0.6582	1.25785	2	2	2	2	2	2	2	2	2	1	1	1	4	4	4	3	3	3	22.2192	21.9283	21.6129	20.6699	24.6175	22.534
F175B_HUMAN	Q15018	BRISC complex subunit Abro1 OS=Homo sapiens GN=FAM175B PE=1 SV=2	0.686765	0.629724	2.756	0.6008	1.00421	1	1	1	1	1	1	3	3	3	4	4	4	1	1	1	2	2	2	19.367	18.6805	22.2071	22.2805	20.0834	19.9508
HNRH1_HUMAN	P31943	Heterogeneous nuclear ribonucleoprotein H OS=Homo sapiens GN=HNRNPH1 PE=1 SV=4	0.678561	0.397065	5.257	0.7148	0.651354	9	7	3	6	4	1	14	10	4	10	8	4	13	10	5	10	9	4	24.8512	24.2386	25.6392	25.65	26.5787	24.5361
ACTN4_HUMAN	O43707	Alpha-actinin-4 OS=Homo sapiens GN=ACTN4 PE=1 SV=2	0.676669	0.402004	4.953	0.7375	0.980798	14	12	6	8	8	3	16	16	9	20	19	12	25	23	16	19	18	11	22.916	22.0644	23.3153	23.9335	24.1842	22.2079
1433B_HUMAN	P31946	14-3-3 protein beta/alpha OS=Homo sapiens GN=YWHAB PE=1 SV=3	0.671771	0.618863	4.363	0.6587	0.332734	5	4	2	4	3	2	4	4	2	2	2	1	5	3	1	5	3	1	23.4136	20.9771	23.6046	21.6508	24.8061	23.5537
PAIRB_HUMAN	Q8NC51	Plasminogen activator inhibitor 1 RNA-binding protein OS=Homo sapiens GN=SERBP1 PE=1 SV=2	0.671533	0.314796	4.46	0.7457	0.631537	7	6	6	8	7	7	9	7	7	4	4	4	13	9	9	10	9	9	23.6292	23.5761	24.0365	24.219	25.4843	23.5531
RL27_HUMAN	P61353	60S ribosomal protein L27 OS=Homo sapiens GN=RPL27 PE=1 SV=2	0.666928	0.337531	3.699	0.6985	1.25749	2	2	2	4	4	4	5	4	4	5	5	5	8	8	8	4	3	3	25.047	25.5235	25.8225	26.4466	26.9215	25.0257
TF65_HUMAN	Q04206	Transcription factor p65 OS=Homo sapiens GN=RELA PE=1 SV=2	0.665413	0.336792	3.292	0.6702	1.02628	3	3	3	4	4	4	5	5	5	5	5	5	4	4	4	5	5	5	21.7217	21.5273	22.1385	23.0889	22.9983	21.2965
RS18_HUMAN	P62269	40S ribosomal protein S18 OS=Homo sapiens GN=RPS18 PE=1 SV=3	0.664528	0.257951	3.289	0.5787	1.05276	6	6	6	3	3	3	3	3	3	5	5	5	8	7	7	9	9	9	25.2962	25.0034	24.7592	26.1446	26.1829	24.7249
HNRPK_HUMAN	P61978	Heterogeneous nuclear ribonucleoprotein K OS=Homo sapiens GN=HNRNPK PE=1 SV=1	0.663467	0.35406	4.871	0.79	0.723562	14	13	13	11	10	10	12	11	11	11	9	9	23	18	18	18	15	15	24.7925	24.9192	24.7344	25.2695	26.6615	24.5054
TCPQ_HUMAN	P50990	T-complex protein 1 subunit theta OS=Homo sapiens GN=CCT8 PE=1 SV=4	0.658944	0.277414	3.305	0.7089	0.843777	13	13	13	9	9	9	10	10	10	13	11	11	14	14	14	15	14	14	23.4144	23.2958	23.5751	24.1586	24.9473	23.1562
ATD3B_HUMAN	Q5T9A4	ATPase family AAA domain-containing protein 3B OS=Homo sapiens GN=ATAD3B PE=1 SV=1	0.657637	0.30122	2.818	0.676	0.508213	1	1	0	4	4	0	3	3	0	4	4	0	4	4	0	3	3	0	20.4169	21.2613	20.7149	21.9015	22.0001	20.4645
NDUBA_HUMAN	O96000	NADH dehydrogenase [ubiquinone] 1 beta subcomplex subunit 10 OS=Homo sapiens GN=NDUFB10 PE=1 SV=3	0.656507	0.45983	2.446	0.6255	1.29706	1	1	1	2	2	2	1	1	1	2	2	2	2	2	2	2	2	2	20.0182	21.3399	20.2582	22.0438	21.7206	19.8214
ROA0_HUMAN	Q13151	Heterogeneous nuclear ribonucleoprotein A0 OS=Homo sapiens GN=HNRNPA0 PE=1 SV=1	0.656193	0.383672	4.56	0.7238	1.2738	4	4	4	5	5	5	4	4	4	4	3	3	5	4	4	5	4	4	23.2981	23.7252	23.2581	24.06	25.2283	22.9616
WRIP1_HUMAN	Q96S55	ATPase WRNIP1 OS=Homo sapiens GN=WRNIP1 PE=1 SV=2	0.653943	0.634912	3.577	0.6718	0.605116	4	4	4	1	1	1	5	5	5	5	5	5	1	1	1	3	3	3	21.2624	17.9162	21.4026	21.9519	20.5468	20.0444
SC16A_HUMAN	O15027	Protein transport protein Sec16A OS=Homo sapiens GN=SEC16A PE=1 SV=3	0.651861	0.364271	3.003	0.6905	1.39227	4	4	4	2	2	2	5	5	5	3	3	3	5	5	5	6	6	6	19.8483	18.7218	20.0456	20.4649	20.8608	19.2456
PRS10_HUMAN	P62333	26S protease regulatory subunit 10B OS=Homo sapiens GN=PSMC6 PE=1 SV=1	0.646104	0.321359	5.164	0.7732	1.06203	2	2	2	4	4	4	2	2	2	2	2	2	5	5	5	5	5	5	21.2199	22.0833	20.8274	21.6118	22.8918	21.5653
RL10L_HUMAN	Q96L21	60S ribosomal protein L10-like OS=Homo sapiens GN=RPL10L PE=1 SV=3	0.643166	0.482184	2.957	0.5696	1.32199	1	1	0	2	1	0	2	2	0	1	1	0	2	2	0	1	1	0	19.9018	21.7055	21.722	21.5909	22.8126	20.8552
DDX3Y_HUMAN	O15523	ATP-dependent RNA helicase DDX3Y OS=Homo sapiens GN=DDX3Y PE=1 SV=2	0.641384	0.306981	5.705	0.6728	0.225566	11	11	0	9	9	0	11	11	0	15	13	0	14	13	0	13	13	0	24.2957	24.1811	24.3591	25.5056	25.4249	23.8295
PININ_HUMAN	Q9H307	Pinin OS=Homo sapiens GN=PNN PE=1 SV=4	0.629975	0.756118	3.235	0.6794	1.86037	1	1	1	0	0	0	0	0	0	0	0	0	2	2	2	1	1	1	16.7642	16.237	15.8743	13.6472	20.1461	16.9721
GTF2I_HUMAN	P78347	General transcription factor II-I OS=Homo sapiens GN=GTF2I PE=1 SV=2	0.617975	0.356927	4.921	0.7535	0.306692	12	11	11	11	10	10	12	11	11	16	16	16	17	17	17	16	16	16	22.7918	22.7376	23.0295	24.1801	23.9272	22.3057
HNRPF_HUMAN	P52597	Heterogeneous nuclear ribonucleoprotein F OS=Homo sapiens GN=HNRNPF PE=1 SV=3	0.615802	0.375372	6.569	0.803	0.780277	9	9	8	9	9	8	8	6	5	9	7	6	12	10	9	8	8	7	25.159	24.7936	25.1877	26.1622	26.3667	24.4588
TCPD_HUMAN	P50991	T-complex protein 1 subunit delta OS=Homo sapiens GN=CCT4 PE=1 SV=4	0.611694	0.482807	4.086	0.7567	1.08588	9	9	9	7	6	6	9	8	8	13	11	11	13	12	12	6	6	6	23.3855	23.2234	24.2042	24.8463	25.0436	22.7583
H3C_HUMAN	Q6NXT2	Histone H3.3C OS=Homo sapiens GN=H3F3C PE=1 SV=3	0.611682	0.558428	2.136	0.4142	1.26806	4	3	0	6	5	0	5	5	0	3	3	0	6	4	0	4	3	0	27.3328	28.0143	27.5734	27.6932	30.0829	26.9794
SMHD1_HUMAN	A6NHR9	Structural maintenance of chromosomes flexible hinge domain-containing protein 1 OS=Homo sapiens GN=SMCHD1 PE=1 SV=2	0.611042	0.67635	3.61	0.6177	0.672572	1	1	1	1	1	1	3	3	3	2	2	2	2	2	2	0	0	0	14.8261	16.6766	18.1304	17.5486	18.5975	15.3202
MOES_HUMAN	P26038	Moesin OS=Homo sapiens GN=MSN PE=1 SV=3	0.609859	0.575654	2.629	0.6546	0.756114	2	2	0	3	3	1	3	3	1	2	2	0	5	5	0	3	3	0	19.7233	19.9497	20.654	19.5532	22.6275	19.9759
SF3B2_HUMAN	Q13435	Splicing factor 3B subunit 2 OS=Homo sapiens GN=SF3B2 PE=1 SV=2	0.605008	0.349361	4.228	0.7142	0.430283	4	4	4	3	3	3	4	4	4	2	2	2	4	4	4	5	5	5	19.7133	19.4928	20.0778	19.9222	21.4511	19.7257
HNRPD_HUMAN	Q14103	Heterogeneous nuclear ribonucleoprotein D0 OS=Homo sapiens GN=HNRNPD PE=1 SV=1	0.595461	0.243547	4.968	0.7778	1.16883	6	6	6	6	5	5	6	6	6	4	4	4	6	6	6	9	7	7	24.1967	24.1655	24.0567	24.3733	25.5987	24.2333
NASP_HUMAN	P49321	Nuclear autoantigenic sperm protein OS=Homo sapiens GN=NASP PE=1 SV=2	0.590912	0.82859	3.655	0.6596	1.37423	2	2	2	0	0	0	3	3	3	1	1	1	6	4	4	3	2	2	20.7137	15.1917	20.7995	16.2365	22.2785	19.9627
FKB15_HUMAN	Q5T1M5	FK506-binding protein 15 OS=Homo sapiens GN=FKBP15 PE=1 SV=2	0.589944	0.488741	3.311	0.6258	1.26638	1	1	1	1	1	1	1	1	1	1	1	1	2	2	2	1	1	1	17.8159	16.9848	16.2458	17.9334	18.4915	16.3914
SAE2_HUMAN	Q9UBT2	SUMO-activating enzyme subunit 2 OS=Homo sapiens GN=UBA2 PE=1 SV=2	0.588428	0.796066	2.113	0.4847	1.16747	1	1	1	3	3	3	0	0	0	1	1	1	2	2	2	1	1	1	19.4853	21.7726	15.5504	18.8016	21.7075	18.0646
HSP74_HUMAN	P34932	Heat shock 70 kDa protein 4 OS=Homo sapiens GN=HSPA4 PE=1 SV=4	0.579323	0.338005	6.807	0.798	0.069315	61	44	41	50	44	40	58	47	43	72	48	44	62	49	43	63	45	39	26.9064	26.5508	27.149	28.115	27.7683	26.4608
IFIT2_HUMAN	P09913	Interferon-induced protein with tetratricopeptide repeats 2 OS=Homo sapiens GN=IFIT2 PE=1 SV=1	0.578136	0.628285	4.543	0.6925	1.03063	6	5	5	3	3	3	5	4	4	6	6	6	6	6	6	5	5	5	22.6361	20.3242	22.3226	23.2948	23.0448	20.6777
RRBP1_HUMAN	Q9P2E9	Ribosome-binding protein 1 OS=Homo sapiens GN=RRBP1 PE=1 SV=4	0.578115	0.463815	2.326	0.5709	1.6444	1	1	1	1	1	1	1	1	1	1	1	1	2	2	2	1	1	1	16.088	15.4818	16.6251	16.8399	17.6287	15.4606
PRDX1_HUMAN	Q06830	Peroxiredoxin-1 OS=Homo sapiens GN=PRDX1 PE=1 SV=1	0.576188	0.239871	4.208	0.7073	0.735716	11	10	7	14	11	8	10	10	7	16	10	7	13	12	9	15	12	9	27.315	27.2911	27.3044	27.9995	28.5357	27.1039
SRSF3_HUMAN	P84103	Serine/arginine-rich splicing factor 3 OS=Homo sapiens GN=SRSF3 PE=1 SV=1	0.573663	0.271924	3.334	0.7409	0.46516	3	3	2	3	3	2	3	3	2	3	3	2	4	3	2	3	3	2	23.7178	24.2078	24.1198	24.4558	25.3816	23.9289
CYBP_HUMAN	Q9HB71	Calcyclin-binding protein OS=Homo sapiens GN=CACYBP PE=1 SV=2	0.571364	0.375223	6.678	0.8286	1.24244	7	6	6	10	8	8	10	7	7	13	10	10	11	9	9	13	10	10	24.8998	24.9336	25.0002	26.2553	25.903	24.3894
PRP4_HUMAN	O43172	U4/U6 small nuclear ribonucleoprotein Prp4 OS=Homo sapiens GN=PRPF4 PE=1 SV=2	0.571287	0.423954	4.996	0.6713	1.22724	4	4	4	2	2	2	2	2	2	5	5	5	4	4	4	3	3	3	21.0486	20.3652	20.8545	21.9169	21.956	20.1093
GBB1_HUMAN	P62873	Guanine nucleotide-binding protein G(I)/G(S)/G(T) subunit beta-1 OS=Homo sapiens GN=GNB1 PE=1 SV=3	0.561511	0.552255	2.42	0.5599	1.40668	2	2	0	2	2	0	1	1	0	3	3	0	3	3	0	2	2	0	23.4363	23.3579	22.1378	24.5394	24.024	22.0532
GBB2_HUMAN	P62879	Guanine nucleotide-binding protein G(I)/G(S)/G(T) subunit beta-2 OS=Homo sapiens GN=GNB2 PE=1 SV=3	0.561511	0.552255	2.42	0.5599	1.40668	2	2	0	2	2	0	1	1	0	3	3	0	3	3	0	2	2	0	23.4363	23.3579	22.1378	24.5394	24.024	22.0532
GBB4_HUMAN	Q9HAV0	Guanine nucleotide-binding protein subunit beta-4 OS=Homo sapiens GN=GNB4 PE=1 SV=3	0.56151	0.552256	2.42	0.5599	1.40668	2	2	0	2	2	0	1	1	0	3	3	0	3	3	0	2	2	0	23.3294	23.251	22.0309	24.4325	23.9171	21.9462
ASUN_HUMAN	Q9NVM9	Protein asunder homolog OS=Homo sapiens GN=Asun PE=1 SV=2	0.560378	0.516927	2.722	0.4736	1.03997	2	2	2	2	2	2	3	2	2	4	4	4	1	1	1	3	3	3	18.8155	19.4699	19.1851	21.0979	19.6026	18.451
CUL2_HUMAN	Q13617	Cullin-2 OS=Homo sapiens GN=CUL2 PE=1 SV=2	0.560095	0.652712	1.813	0.4264	1.31585	1	1	1	1	1	1	1	1	1	0	0	0	2	2	2	2	2	2	17.6978	15.3999	17.7548	15.8078	18.4739	18.2511
IF5AL_HUMAN	Q6IS14	Eukaryotic translation initiation factor 5A-1-like OS=Homo sapiens GN=EIF5AL1 PE=1 SV=2	0.553614	0.71085	3.022	0.6686	0.861892	2	1	0	1	1	0	2	2	0	1	1	0	4	3	0	2	2	0	22.8843	22.1389	23.126	21.1086	25.776	22.9254
ROA1_HUMAN	P09651	Heterogeneous nuclear ribonucleoprotein A1 OS=Homo sapiens GN=HNRNPA1 PE=1 SV=5	0.546137	0.403462	5.791	0.804	0.480797	24	12	5	18	10	5	24	13	5	29	11	5	27	16	8	30	12	6	26.5555	26.2994	26.5829	27.0524	28.013	26.0109
RL4_HUMAN	P36578	60S ribosomal protein L4 OS=Homo sapiens GN=RPL4 PE=1 SV=5	0.54493	0.439343	4.868	0.6908	0.903579	7	6	6	6	6	6	8	7	7	6	6	6	10	9	9	8	8	8	23.0661	22.3652	23.7662	23.1129	24.5904	23.1289
CAPR1_HUMAN	Q14444	Caprin-1 OS=Homo sapiens GN=CAPRIN1 PE=1 SV=2	0.539534	0.366706	5.54	0.6487	0.914601	3	3	3	3	3	3	1	1	1	2	2	2	3	3	3	4	4	4	21.6655	21.95	21.0409	22.1375	22.8604	21.2771
CKAP5_HUMAN	Q14008	Cytoskeleton-associated protein 5 OS=Homo sapiens GN=CKAP5 PE=1 SV=3	0.537677	0.644786	2.884	0.5736	1.05549	0	0	0	1	1	1	2	2	2	1	1	1	2	2	2	2	2	2	17.0372	14.2069	17.0154	16.1479	17.6874	16.0372
SP16H_HUMAN	Q9Y5B9	FACT complex subunit SPT16 OS=Homo sapiens GN=SUPT16H PE=1 SV=1	0.515166	0.324402	4.817	0.7404	1.00653	11	9	9	10	9	9	11	10	10	12	12	12	13	11	11	13	13	13	22.1628	22.0035	22.3699	23.263	23.0051	21.8135
RL12_HUMAN	P30050	60S ribosomal protein L12 OS=Homo sapiens GN=RPL12 PE=1 SV=1	0.514559	0.32262	3.875	0.6523	1.47655	4	4	4	4	3	3	3	3	3	5	5	5	5	5	5	4	4	4	24.9484	24.9648	25.1553	25.8111	26.1458	24.6552
K6PL_HUMAN	P17858	6-phosphofructokinase, liver type OS=Homo sapiens GN=PFKL PE=1 SV=6	0.511132	0.495792	4.742	0.7351	0.57457	4	4	2	3	3	1	6	5	3	3	3	0	3	3	1	5	5	1	21.8438	21.2556	22.5094	23.2538	22.6029	21.2855
RTCB_HUMAN	Q9Y3I0	tRNA-splicing ligase RtcB homolog OS=Homo sapiens GN=C22orf28 PE=1 SV=1	0.496932	0.372202	4.33	0.6826	0.927376	3	3	3	4	4	4	6	6	6	2	2	2	4	4	4	11	10	10	21.7754	20.8863	22.3278	21.89	22.6841	21.9062
EF2_HUMAN	P13639	Elongation factor 2 OS=Homo sapiens GN=EEF2 PE=1 SV=4	0.488563	0.547617	5.724	0.7589	0.419304	38	30	29	37	31	30	40	32	31	24	24	23	32	29	28	26	24	23	26.4189	26.4541	26.4454	25.9814	26.4057	28.397
TPR_HUMAN	P12270	Nucleoprotein TPR OS=Homo sapiens GN=TPR PE=1 SV=3	0.486011	0.856701	3.232	0.5753	1.63662	0	0	0	0	0	0	0	0	0	1	1	1	5	5	5	1	1	1	16.4044	16.3044	16.2814	15.0481	21.7948	13.6053
RFC3_HUMAN	P40938	Replication factor C subunit 3 OS=Homo sapiens GN=RFC3 PE=1 SV=2	0.483661	0.611828	3.344	0.65	0.621706	1	1	1	1	1	1	2	2	2	2	2	2	2	2	2	1	1	1	18.7949	18.8701	19.3065	20.1055	20.5542	17.7628
PDLI7_HUMAN	Q9NR12	PDZ and LIM domain protein 7 OS=Homo sapiens GN=PDLIM7 PE=1 SV=1	0.483507	0.495135	3.15	0.7131	1.01148	2	2	2	1	1	1	3	3	3	3	2	2	3	3	3	3	3	3	20.0265	19.6664	20.9688	21.1656	21.2708	19.6759
DDX21_HUMAN	Q9NR30	Nucleolar RNA helicase 2 OS=Homo sapiens GN=DDX21 PE=1 SV=5	0.478154	0.421458	3.586	0.6854	0.377244	7	6	6	11	10	10	10	8	8	9	9	8	14	14	13	13	12	11	22.7235	23.0639	22.7832	23.4334	24.1893	22.3823
P4HA2_HUMAN	O15460	Prolyl 4-hydroxylase subunit alpha-2 OS=Homo sapiens GN=P4HA2 PE=1 SV=1	0.46543	0.862062	3.712	0.6695	2.09795	1	1	1	0	0	0	0	0	0	3	3	3	0	0	0	1	1	1	21.4796	14.986	15.1291	20.1332	15.6449	17.2128
1433Z_HUMAN	P63104	14-3-3 protein zeta/delta OS=Homo sapiens GN=YWHAZ PE=1 SV=1	0.462907	0.685858	3.983	0.6937	1.25117	6	5	2	5	4	2	5	5	2	2	2	1	7	6	3	6	5	2	23.5974	22.2573	23.6846	21.9989	25.3174	23.6117
SPTN2_HUMAN	O15020	Spectrin beta chain, non-erythrocytic 2 OS=Homo sapiens GN=SPTBN2 PE=1 SV=3	0.458141	0.653912	4.034	0.6202	1.77804	1	1	1	0	0	0	0	0	0	2	2	1	2	2	1	0	0	0	16.6588	15.8332	16.2882	17.8088	17.4491	14.8967
NPM_HUMAN	P06748	Nucleophosmin OS=Homo sapiens GN=NPM1 PE=1 SV=2	0.455165	0.395489	6.633	0.7649	0.826371	13	8	8	11	8	8	14	9	9	16	7	7	17	11	11	16	10	10	26.8693	26.6037	27.0467	27.267	28.1072	26.511
ATPA_HUMAN	P25705	ATP synthase subunit alpha, mitochondrial OS=Homo sapiens GN=ATP5A1 PE=1 SV=1	0.454654	0.510506	6.243	0.7937	0.544503	42	26	26	35	25	25	38	27	27	51	27	27	36	29	29	34	23	23	27.1437	27.3552	27.2125	28.3825	28.2529	26.4399
PRDX2_HUMAN	P32119	Peroxiredoxin-2 OS=Homo sapiens GN=PRDX2 PE=1 SV=5	0.453169	0.433433	2.513	0.5822	1.19866	1	1	0	1	1	0	1	1	0	2	2	1	5	5	3	3	3	2	25.472	25.6764	25.4525	26.0349	26.8555	25.07
SYYC_HUMAN	P54577	Tyrosine--tRNA ligase, cytoplasmic OS=Homo sapiens GN=YARS PE=1 SV=4	0.450445	0.774846	2.89	0.4969	0.585013	1	1	1	1	1	1	1	1	1	0	0	0	1	1	1	3	3	3	17.4049	16.8767	17.1132	14.8007	19.7648	18.1806
PSB4_HUMAN	P28070	Proteasome subunit beta type-4 OS=Homo sapiens GN=PSMB4 PE=1 SV=4	0.44718	0.52938	5.84	0.7408	0.934948	5	5	5	3	3	3	5	5	5	3	3	3	3	3	3	5	5	5	24.1828	22.8723	24.3089	24.9148	24.4329	23.3579
PRDX4_HUMAN	Q13162	Peroxiredoxin-4 OS=Homo sapiens GN=PRDX4 PE=1 SV=1	0.44271	0.296929	4.285	0.69	0.786248	7	6	4	6	5	3	6	6	4	9	7	5	9	7	5	10	8	6	25.9554	25.8144	25.8285	26.442	26.8668	25.6176
TRI25_HUMAN	Q14258	E3 ubiquitin/ISG15 ligase TRIM25 OS=Homo sapiens GN=TRIM25 PE=1 SV=2	0.433076	0.39865	4.183	0.6988	0.597374	6	6	6	5	5	5	5	5	5	7	6	6	6	6	6	8	8	8	21.5348	21.8156	21.8964	22.78	22.4551	21.3109
EXOSX_HUMAN	Q01780	Exosome component 10 OS=Homo sapiens GN=EXOSC10 PE=1 SV=2	0.429927	0.717083	2.549	0.5141	1.5913	0	0	0	1	1	1	1	1	1	2	2	2	1	1	1	0	0	0	16.1388	18.3189	17.8441	19.3422	17.9676	16.2817
HNRPR_HUMAN	O43390	Heterogeneous nuclear ribonucleoprotein R OS=Homo sapiens GN=HNRNPR PE=1 SV=1	0.424284	0.458935	4.281	0.7082	0.555343	6	6	2	7	7	4	7	7	4	8	8	4	13	11	7	12	11	6	23.1306	22.2866	22.9363	23.5187	23.7875	22.3201
RA1L2_HUMAN	Q32P51	Heterogeneous nuclear ribonucleoprotein A1-like 2 OS=Homo sapiens GN=HNRNPA1L2 PE=2 SV=2	0.419388	0.568607	4.462	0.6673	0.480797	15	7	0	10	5	0	16	8	0	22	6	0	17	8	0	20	6	0	26.3661	25.9529	26.3286	26.8296	27.6741	25.4021
RL11_HUMAN	P62913	60S ribosomal protein L11 OS=Homo sapiens GN=RPL11 PE=1 SV=2	0.409587	0.516506	4.261	0.6813	1.02155	3	3	3	3	3	3	4	4	4	4	4	4	3	3	3	3	3	3	26.0364	25.8992	26.1426	27.0386	26.9762	25.2923
ODO2_HUMAN	P36957	Dihydrolipoyllysine-residue succinyltransferase component of 2-oxoglutarate dehydrogenase complex, mitochondrial OS=Homo sapiens GN=DLST PE=1 SV=4	0.403879	0.458503	3.05	0.6452	1.14091	3	3	3	3	2	2	2	2	2	4	3	3	3	3	3	4	3	3	21.4351	20.9082	21.0126	22.3271	21.5267	20.7137
AATF_HUMAN	Q9NY61	Protein AATF OS=Homo sapiens GN=AATF PE=1 SV=1	0.39994	0.859825	3.876	0.6754	1.2618	0	0	0	0	0	0	1	1	1	2	2	2	0	0	0	1	1	1	16.9783	14.6662	20.2127	20.3382	15.6536	17.0653
NUCL_HUMAN	P19338	Nucleolin OS=Homo sapiens GN=NCL PE=1 SV=3	0.396383	0.593967	4.819	0.7602	0.249778	18	16	16	26	21	21	26	23	23	20	15	15	30	25	25	30	23	23	24.7813	25.3007	25.3315	24.7587	26.8504	24.9934
H12_HUMAN	P16403	Histone H1.2 OS=Homo sapiens GN=HIST1H1C PE=1 SV=2	0.395362	0.877529	3.768	0.6101	1.23502	2	2	0	3	3	0	4	3	0	1	1	0	8	6	1	5	5	0	23.3886	24.3704	23.5458	19.4984	27.3842	25.6084
H14_HUMAN	P10412	Histone H1.4 OS=Homo sapiens GN=HIST1H1E PE=1 SV=2	0.395247	0.87756	3.768	0.6101	1.23502	2	2	0	3	3	0	4	3	0	1	1	0	7	5	0	5	5	0	23.5041	24.4859	23.6613	19.6138	27.4993	25.7238
H13_HUMAN	P16402	Histone H1.3 OS=Homo sapiens GN=HIST1H1D PE=1 SV=2	0.395246	0.87756	3.768	0.6101	1.23502	2	2	0	3	3	0	4	3	0	1	1	0	7	5	0	5	5	0	23.3886	24.3704	23.5458	19.4984	27.3839	25.6084
SF3A2_HUMAN	Q15428	Splicing factor 3A subunit 2 OS=Homo sapiens GN=SF3A2 PE=1 SV=2	0.394852	0.613262	4.028	0.7086	0.431884	3	3	3	2	2	2	2	2	2	3	3	3	3	3	3	2	2	2	21.3882	21.092	21.5956	22.4659	22.454	20.3405
EXOC2_HUMAN	Q96KP1	Exocyst complex component 2 OS=Homo sapiens GN=EXOC2 PE=1 SV=1	0.394053	0.52382	2.343	0.4913	1.28151	0	0	0	0	0	0	1	1	1	1	1	1	1	1	1	2	2	2	16.8879	17.516	18.7524	18.2314	18.2696	17.8376
RL23A_HUMAN	P62750	60S ribosomal protein L23a OS=Homo sapiens GN=RPL23A PE=1 SV=1	0.38708	0.391668	3.565	0.6378	0.589899	5	4	4	7	6	6	7	6	6	4	4	4	5	5	5	7	7	7	25.2389	25.4462	25.5417	26.2883	26.0814	25.0183
ANM1_HUMAN	Q99873	Protein arginine N-methyltransferase 1 OS=Homo sapiens GN=PRMT1 PE=1 SV=2	0.386347	0.681978	4.022	0.622	0.531879	3	3	2	1	1	1	1	1	1	2	2	2	2	2	2	2	2	2	22.4138	20.2475	20.4793	21.9569	21.997	20.3457
TCPH_HUMAN	Q99832	T-complex protein 1 subunit eta OS=Homo sapiens GN=CCT7 PE=1 SV=2	0.373353	0.639137	4.424	0.7419	0.636152	6	6	6	3	3	3	8	8	8	9	9	9	13	11	11	11	11	11	23.4703	22.6283	24.1418	24.16	24.5752	22.6254
ENOA_HUMAN	P06733	Alpha-enolase OS=Homo sapiens GN=ENO1 PE=1 SV=2	0.36808	0.785923	4.748	0.7159	0.624668	7	6	5	13	12	10	6	5	4	3	3	3	16	11	10	17	13	12	24.4524	25.0885	24.1226	22.6273	26.8617	25.2787
RL3_HUMAN	P39023	60S ribosomal protein L3 OS=Homo sapiens GN=RPL3 PE=1 SV=2	0.357806	0.616747	5.098	0.7311	0.686205	9	9	8	5	5	4	8	8	7	7	7	6	9	9	8	9	8	7	24.4835	23.4256	24.7021	24.6337	25.4412	23.6098
EZRI_HUMAN	P15311	Ezrin OS=Homo sapiens GN=EZR PE=1 SV=4	0.357075	0.67881	2.629	0.6546	0.756114	4	4	2	4	4	2	4	4	2	3	3	1	8	8	3	4	4	1	21.8983	21.4937	21.9184	21.9973	23.554	20.8303
K6PP_HUMAN	Q01813	6-phosphofructokinase type C OS=Homo sapiens GN=PFKP PE=1 SV=2	0.356932	0.509943	4.555	0.7446	0.57457	12	10	8	11	10	8	12	11	9	12	10	7	14	13	11	16	15	12	23.5259	23.2403	23.8353	24.4064	24.2994	22.9665
PROF1_HUMAN	P07737	Profilin-1 OS=Homo sapiens GN=PFN1 PE=1 SV=2	0.35386	0.88429	3.263	0.736	0.502371	1	1	1	2	2	2	1	1	1	0	0	0	3	3	3	3	3	3	22.2651	23.3104	22.1484	18.6026	26.1782	24.0046
DDX5_HUMAN	P17844	Probable ATP-dependent RNA helicase DDX5 OS=Homo sapiens GN=DDX5 PE=1 SV=1	0.35153	0.550914	4.286	0.738	0.675981	19	17	11	19	18	13	17	16	10	24	21	16	26	24	18	19	18	12	25.5576	25.5527	25.495	26.368	26.4834	24.8084
TMEDA_HUMAN	P49755	Transmembrane emp24 domain-containing protein 10 OS=Homo sapiens GN=TMED10 PE=1 SV=2	0.350061	0.751958	3.579	0.6344	0.666908	2	2	2	2	2	2	2	2	2	2	2	2	3	3	3	1	1	1	21.2183	21.2178	21.8337	22.3552	23.1637	19.8011
HSPB1_HUMAN	P04792	Heat shock protein beta-1 OS=Homo sapiens GN=HSPB1 PE=1 SV=2	0.348534	0.556797	6.893	0.7487	0.710066	26	19	19	24	18	18	20	15	15	29	19	19	32	21	21	27	19	19	29.4233	29.415	29.3737	30.4544	30.1218	28.6814
CUL4B_HUMAN	Q13620	Cullin-4B OS=Homo sapiens GN=CUL4B PE=1 SV=4	0.337762	0.660201	3.401	0.5938	0.932618	3	3	1	2	2	0	4	4	3	1	1	0	3	3	1	1	1	0	18.5981	18.3473	19.0369	19.5697	19.7885	17.6375
DNJB1_HUMAN	P25685	DnaJ homolog subfamily B member 1 OS=Homo sapiens GN=DNAJB1 PE=1 SV=4	0.33604	0.577643	3.737	0.605	0.600347	3	3	3	4	4	4	3	3	3	4	4	4	4	3	3	3	3	3	21.3411	21.7406	21.2885	22.122	22.5126	20.7437
RL7_HUMAN	P18124	60S ribosomal protein L7 OS=Homo sapiens GN=RPL7 PE=1 SV=1	0.323683	0.642244	3.122	0.5891	1.10714	4	4	4	5	5	5	4	4	4	4	4	4	8	8	8	5	5	5	24.2612	24.4259	24.3239	24.4908	25.8503	23.641
RS24_HUMAN	P62847	40S ribosomal protein S24 OS=Homo sapiens GN=RPS24 PE=1 SV=1	0.323444	0.797439	3.415	0.7247	0.342157	3	3	3	2	2	2	1	1	1	1	1	1	2	2	2	3	3	3	24.3691	23.9422	22.9652	21.9823	25.7204	24.5443
H2B1C_HUMAN	P62807	Histone H2B type 1-C/E/F/G/I OS=Homo sapiens GN=HIST1H2BC PE=1 SV=4	0.313558	0.73823	4.146	0.7277	0.460849	9	4	0	11	6	0	11	6	0	13	4	0	9	6	0	21	6	0	25.7744	27.622	27.3415	26.2609	28.4882	26.9294
H2B1D_HUMAN	P58876	Histone H2B type 1-D OS=Homo sapiens GN=HIST1H2BD PE=1 SV=2	0.313558	0.73823	4.146	0.7277	0.460849	9	4	0	11	6	0	11	6	0	13	4	0	9	6	0	21	6	0	25.7744	27.622	27.3415	26.2609	28.4882	26.9294
H2B1H_HUMAN	Q93079	Histone H2B type 1-H OS=Homo sapiens GN=HIST1H2BH PE=1 SV=3	0.313558	0.73823	4.146	0.7277	0.460849	9	4	0	11	6	0	11	6	0	13	4	0	9	6	0	21	6	0	25.7744	27.622	27.3415	26.2609	28.4882	26.9294
H2B1K_HUMAN	O60814	Histone H2B type 1-K OS=Homo sapiens GN=HIST1H2BK PE=1 SV=3	0.313558	0.73823	4.146	0.7277	0.460849	9	4	0	11	6	0	11	6	0	13	4	0	9	6	0	21	6	0	25.7744	27.622	27.3415	26.2609	28.4882	26.9294
H2B1M_HUMAN	Q99879	Histone H2B type 1-M OS=Homo sapiens GN=HIST1H2BM PE=1 SV=3	0.313558	0.73823	4.146	0.7277	0.460849	9	4	0	11	6	0	11	6	0	13	4	0	9	6	0	21	6	0	25.7744	27.622	27.3415	26.2609	28.4882	26.9294
H2B1N_HUMAN	Q99877	Histone H2B type 1-N OS=Homo sapiens GN=HIST1H2BN PE=1 SV=3	0.313558	0.73823	4.146	0.7277	0.460849	9	4	0	11	6	0	11	6	0	13	4	0	9	6	0	21	6	0	25.7744	27.622	27.3415	26.2609	28.4882	26.9294
H2B2F_HUMAN	Q5QNW6	Histone H2B type 2-F OS=Homo sapiens GN=HIST2H2BF PE=1 SV=3	0.313558	0.73823	4.146	0.7277	0.460849	9	4	0	11	6	0	11	6	0	13	4	0	9	6	0	21	6	0	25.7744	27.622	27.3415	26.2609	28.4882	26.9294
H2BFS_HUMAN	P57053	Histone H2B type F-S OS=Homo sapiens GN=H2BFS PE=1 SV=2	0.313477	0.738251	4.146	0.7277	0.460849	9	4	0	10	5	0	11	6	0	13	4	0	8	5	0	17	5	0	25.7744	27.6217	27.3415	26.2609	28.4877	26.9294
COPB_HUMAN	P53618	Coatomer subunit beta OS=Homo sapiens GN=COPB1 PE=1 SV=3	0.310649	0.676981	5.111	0.7592	0.575202	17	11	11	10	9	9	14	11	11	19	15	15	19	17	17	18	15	15	23.5536	22.8304	23.8028	24.4995	24.1534	22.4659
FABP5_HUMAN	Q01469	Fatty acid-binding protein, epidermal OS=Homo sapiens GN=FABP5 PE=1 SV=3	0.308875	0.927827	2.061	0.4992	1.39488	0	0	0	2	2	2	1	1	1	0	0	0	3	3	3	1	1	1	16.2193	20.5731	20.7334	14.1257	23.8045	20.5222
TCPE_HUMAN	P48643	T-complex protein 1 subunit epsilon OS=Homo sapiens GN=CCT5 PE=1 SV=1	0.307154	0.589145	6.921	0.7495	1.0799	9	9	9	8	8	8	8	8	8	6	5	5	10	9	9	9	9	9	22.4356	22.4909	22.5266	22.9387	23.6151	21.8208
H2B1L_HUMAN	Q99880	Histone H2B type 1-L OS=Homo sapiens GN=HIST1H2BL PE=1 SV=3	0.303878	0.744337	4.146	0.7277	0.460849	3	3	0	7	5	0	6	5	0	4	3	0	8	6	0	8	5	0	25.7744	27.6205	27.3415	26.2599	28.4634	26.9248
RS23_HUMAN	P62266	40S ribosomal protein S23 OS=Homo sapiens GN=RPS23 PE=1 SV=3	0.302218	0.666689	2.989	0.6623	1.37496	5	4	4	5	4	4	6	5	5	5	4	4	6	4	4	6	4	4	25.0716	25.8178	25.9047	26.0782	26.8304	24.7922
SMC2_HUMAN	O95347	Structural maintenance of chromosomes protein 2 OS=Homo sapiens GN=SMC2 PE=1 SV=2	0.301654	0.718659	3.029	0.6316	1.74011	2	2	2	4	4	4	1	1	1	5	5	5	3	3	3	3	3	3	19.0988	20.0505	18.7428	20.5259	19.9865	18.2847
SMRC2_HUMAN	Q8TAQ2	SWI/SNF complex subunit SMARCC2 OS=Homo sapiens GN=SMARCC2 PE=1 SV=1	0.301487	0.857606	2.458	0.5133	1.40118	1	1	0	0	0	0	2	2	0	1	1	1	2	2	1	2	2	1	19.144	14.9207	20.0205	18.2405	18.2771	18.4722
DNJB6_HUMAN	O75190	DnaJ homolog subfamily B member 6 OS=Homo sapiens GN=DNAJB6 PE=1 SV=2	0.296881	0.532319	3.78	0.6616	1.38135	2	2	0	4	4	1	5	5	2	4	4	2	3	3	2	5	4	2	22.8038	22.6732	23.1394	23.9479	23.0132	22.5459
NIPS1_HUMAN	Q9BPW8	Protein NipSnap homolog 1 OS=Homo sapiens GN=NIPSNAP1 PE=1 SV=1	0.296251	0.76764	4.16	0.7	1.47283	0	0	0	1	1	1	2	2	2	1	1	1	1	1	1	2	2	2	17.3949	19.4664	20.5229	19.777	19.1605	19.3355
SMC3_HUMAN	Q9UQE7	Structural maintenance of chromosomes protein 3 OS=Homo sapiens GN=SMC3 PE=1 SV=2	0.295152	0.478402	4.357	0.7502	0.514507	12	11	11	9	8	8	9	9	9	9	9	9	12	11	11	15	15	15	21.323	20.8132	21.2116	21.701	21.808	20.7244
BRAF_HUMAN	P15056	Serine/threonine-protein kinase B-raf OS=Homo sapiens GN=BRAF PE=1 SV=4	0.282988	0.777843	2.576	0.541	0.56763	1	1	0	1	1	0	3	2	0	2	2	0	2	2	0	1	1	0	19.5444	20.2674	21.2434	21.5919	21.2623	19.05
KT3K_HUMAN	Q9HA64	Ketosamine-3-kinase OS=Homo sapiens GN=FN3KRP PE=1 SV=2	0.282661	0.825419	3.753	0.6621	1.69116	1	1	1	2	2	2	1	1	1	2	2	2	2	2	2	1	1	1	20.4374	20.4937	20.0684	22.3972	21.1001	18.3503
SMC1A_HUMAN	Q14683	Structural maintenance of chromosomes protein 1A OS=Homo sapiens GN=SMC1A PE=1 SV=2	0.280898	0.655038	3.411	0.7186	0.903913	8	8	8	9	9	9	13	13	13	8	7	7	10	10	10	10	10	10	20.5493	20.365	21.7952	21.6595	21.4407	20.452
ANLN_HUMAN	Q9NQW6	Actin-binding protein anillin OS=Homo sapiens GN=ANLN PE=1 SV=2	0.280107	0.233148	2.129	0.4232	1.68276	1	1	1	1	1	1	1	1	1	1	1	1	1	1	1	2	2	2	17.9309	17.4143	18.0002	18.0061	17.9687	18.211
RSMB_HUMAN	P14678	Small nuclear ribonucleoprotein-associated proteins B and B' OS=Homo sapiens GN=SNRPB PE=1 SV=2	0.27961	0.736262	3.166	0.7255	1.30005	4	4	0	4	4	0	2	2	0	1	1	0	3	3	0	3	3	0	22.6363	23.0681	21.7165	22.8678	23.8414	21.5506
RSMN_HUMAN	P63162	Small nuclear ribonucleoprotein-associated protein N OS=Homo sapiens GN=SNRPN PE=1 SV=1	0.27961	0.736262	3.166	0.7255	1.30005	4	4	0	4	4	0	2	2	0	1	1	0	3	3	0	3	3	0	22.6363	23.0681	21.7165	22.8678	23.8414	21.5506
HNRPQ_HUMAN	O60506	Heterogeneous nuclear ribonucleoprotein Q OS=Homo sapiens GN=SYNCRIP PE=1 SV=2	0.273738	0.621122	4.031	0.719	0.896669	7	7	3	8	7	4	9	8	5	8	8	4	13	10	6	10	10	5	23.7213	23.146	23.5168	24.1055	24.3233	22.7766
ACTN1_HUMAN	P12814	Alpha-actinin-1 OS=Homo sapiens GN=ACTN1 PE=1 SV=2	0.272646	0.711909	5.94	0.7341	0.742563	9	9	3	7	7	2	11	10	3	10	10	4	13	13	4	9	9	2	22.3375	21.8442	22.8084	23.0694	23.3803	21.3584
MCM5_HUMAN	P33992	DNA replication licensing factor MCM5 OS=Homo sapiens GN=MCM5 PE=1 SV=5	0.271243	0.791415	3.323	0.7091	0.758994	3	3	3	4	4	4	4	4	4	7	7	7	8	8	8	5	5	5	19.9454	21.1625	21.0451	21.5626	22.1386	19.2655
BOLA2_HUMAN	Q9H3K6	BolA-like protein 2 OS=Homo sapiens GN=BOLA2 PE=1 SV=1	0.257364	0.675582	3.991	0.7133	1.50672	1	1	1	2	2	2	2	2	2	3	2	2	3	2	2	2	2	2	22.2451	22.8524	22.47	22.8141	23.7026	21.823
RL7A_HUMAN	P62424	60S ribosomal protein L7a OS=Homo sapiens GN=RPL7A PE=1 SV=2	0.248307	0.783766	4.602	0.7395	1.10672	6	6	6	6	6	6	6	6	6	4	4	4	8	8	8	8	8	8	24.1437	24.1443	24.5528	23.4296	26.1672	23.9889
RANB9_HUMAN	Q96S59	Ran-binding protein 9 OS=Homo sapiens GN=RANBP9 PE=1 SV=1	0.23876	0.687007	4.114	0.7754	1.25172	3	3	3	3	3	3	3	3	3	3	3	2	3	3	2	3	3	2	21.6353	21.7691	22.0563	22.744	22.4319	21.001
EF1D_HUMAN	P29692	Elongation factor 1-delta OS=Homo sapiens GN=EEF1D PE=1 SV=5	0.228769	0.720732	5.701	0.7138	1.35801	4	4	3	4	4	3	7	7	5	4	4	2	8	7	5	6	6	4	22.9964	23.1203	23.5978	23.3202	24.5147	22.5659
PDIP2_HUMAN	Q9Y2S7	Polymerase delta-interacting protein 2 OS=Homo sapiens GN=POLDIP2 PE=1 SV=1	0.228233	0.875531	2.93	0.6364	1.51939	3	3	3	0	0	0	2	2	2	1	1	1	2	2	2	1	1	1	20.8729	17.2252	20.5031	19.8389	20.9777	18.4693
H2B1B_HUMAN	P33778	Histone H2B type 1-B OS=Homo sapiens GN=HIST1H2BB PE=1 SV=2	0.221141	0.808005	4.146	0.7277	0.460849	10	5	0	12	7	0	11	6	0	13	4	0	10	7	0	21	6	0	25.9535	27.6909	27.3545	26.3305	28.5226	26.8093
H2B1J_HUMAN	P06899	Histone H2B type 1-J OS=Homo sapiens GN=HIST1H2BJ PE=1 SV=3	0.221141	0.808005	4.146	0.7277	0.460849	10	5	0	12	7	0	11	6	0	13	4	0	10	7	0	21	6	0	25.9535	27.6909	27.3545	26.3305	28.5226	26.8093
H2B1O_HUMAN	P23527	Histone H2B type 1-O OS=Homo sapiens GN=HIST1H2BO PE=1 SV=3	0.221141	0.808005	4.146	0.7277	0.460849	10	5	0	12	7	0	11	6	0	13	4	0	10	7	0	21	6	0	25.9535	27.6909	27.3545	26.3305	28.5226	26.8093
H2B2E_HUMAN	Q16778	Histone H2B type 2-E OS=Homo sapiens GN=HIST2H2BE PE=1 SV=3	0.221141	0.808005	4.146	0.7277	0.460849	10	5	0	12	7	0	11	6	0	13	4	0	10	7	0	21	6	0	25.9535	27.6909	27.3545	26.3305	28.5226	26.8093
SPTB2_HUMAN	Q01082	Spectrin beta chain, non-erythrocytic 1 OS=Homo sapiens GN=SPTBN1 PE=1 SV=2	0.218772	0.724098	4.116	0.7537	0.888508	4	4	4	3	3	3	5	5	5	6	6	4	5	5	4	6	6	6	18.8796	18.6872	19.267	20.0099	19.3535	18.1268
PDCD6_HUMAN	O75340	Programmed cell death protein 6 OS=Homo sapiens GN=PDCD6 PE=1 SV=1	0.218	0.6847	4.562	0.683	1.14139	3	3	3	2	2	2	3	3	3	3	3	3	5	4	4	3	3	3	23.7062	23.3975	23.2352	24.1163	24.1707	22.706
ARP2_HUMAN	P61160	Actin-related protein 2 OS=Homo sapiens GN=ACTR2 PE=1 SV=1	0.215284	0.830183	3.107	0.6749	0.327717	3	3	3	2	2	2	3	3	3	2	2	2	2	2	2	3	3	3	22.6961	21.0543	22.6271	22.9768	23.2434	20.8032
IF4G1_HUMAN	Q04637	Eukaryotic translation initiation factor 4 gamma 1 OS=Homo sapiens GN=EIF4G1 PE=1 SV=4	0.213732	0.777482	3.358	0.7195	0.900516	12	11	11	6	6	6	14	14	14	9	8	8	13	11	10	12	11	11	21.5299	20.3606	22.3358	21.9448	22.1211	20.8016
RL10_HUMAN	P27635	60S ribosomal protein L10 OS=Homo sapiens GN=RPL10 PE=1 SV=4	0.200865	0.810519	3.527	0.6238	1.32199	2	2	1	4	3	2	5	5	3	2	2	1	4	4	2	3	3	2	22.2244	22.6319	23.2515	21.962	24.33	22.4184
SQRD_HUMAN	Q9Y6N5	Sulfide:quinone oxidoreductase, mitochondrial OS=Homo sapiens GN=SQRDL PE=1 SV=1	0.197309	0.817925	3.866	0.738	1.13063	2	1	1	1	1	1	2	2	2	4	4	4	2	2	2	2	2	2	19.6602	19.4145	20.5376	21.2085	20.2782	18.7175
IF2B_HUMAN	P20042	Eukaryotic translation initiation factor 2 subunit 2 OS=Homo sapiens GN=EIF2S2 PE=1 SV=2	0.19561	0.841257	3.869	0.7216	1.16848	3	3	3	2	2	2	5	4	4	3	2	2	7	7	7	3	3	3	21.3306	21.2874	22.6662	22.2501	23.1653	20.4556
DHE3_HUMAN	P00367	Glutamate dehydrogenase 1, mitochondrial OS=Homo sapiens GN=GLUD1 PE=1 SV=2	0.188254	0.796317	2.966	0.6566	0.662543	1	1	1	1	1	0	2	2	1	3	3	2	4	4	3	4	4	3	19.9218	19.9056	21.1055	21.1254	20.9794	19.3927
NDUS3_HUMAN	O75489	NADH dehydrogenase [ubiquinone] iron-sulfur protein 3, mitochondrial OS=Homo sapiens GN=NDUFS3 PE=1 SV=1	0.185901	0.803335	3.318	0.641	0.54943	2	2	2	5	5	5	1	1	1	2	2	2	3	3	3	4	4	4	21.6931	22.9055	20.8586	22.3419	22.4021	21.2709
HECD1_HUMAN	Q9ULT8	E3 ubiquitin-protein ligase HECTD1 OS=Homo sapiens GN=HECTD1 PE=1 SV=3	0.185857	0.82866	4.389	0.7	0.377205	5	5	5	3	3	3	4	4	4	7	7	7	5	5	5	4	4	4	18.2656	17.242	17.9898	19.181	18.2418	16.6321
RL35A_HUMAN	P18077	60S ribosomal protein L35a OS=Homo sapiens GN=RPL35A PE=1 SV=2	0.183144	0.779404	2.573	0.6468	1.21643	7	6	6	6	5	5	8	5	5	5	4	4	7	5	5	5	4	4	25.2552	24.8352	25.0237	25.345	26.1914	24.1271
RL18A_HUMAN	Q02543	60S ribosomal protein L18a OS=Homo sapiens GN=RPL18A PE=1 SV=2	0.181209	0.687106	2.746	0.5477	1.14675	4	4	4	5	5	5	5	5	5	4	4	4	6	5	5	7	6	6	24.5368	24.3251	24.5897	25.0201	25.1282	23.8469
DNJA3_HUMAN	Q96EY1	DnaJ homolog subfamily A member 3, mitochondrial OS=Homo sapiens GN=DNAJA3 PE=1 SV=2	0.175948	0.779975	5.302	0.7009	0.91701	6	6	6	5	5	5	7	6	6	5	5	5	9	8	8	6	6	6	23.6331	23.4215	24.0963	24.4752	24.4184	22.7851
CUL4A_HUMAN	Q13619	Cullin-4A OS=Homo sapiens GN=CUL4A PE=1 SV=3	0.173817	0.840914	4.023	0.622	0.443559	4	4	2	4	4	2	2	2	1	4	4	3	3	3	1	2	2	1	20.2361	19.5819	18.9457	20.616	20.3411	18.3281
HDAC1_HUMAN	Q13547	Histone deacetylase 1 OS=Homo sapiens GN=HDAC1 PE=1 SV=1	0.173484	0.85701	4.351	0.6694	1.13852	9	8	4	10	8	2	12	12	7	9	8	3	11	9	3	6	6	3	23.9416	24.8368	25.4234	24.9802	26.2441	23.4979
RL28_HUMAN	P46779	60S ribosomal protein L28 OS=Homo sapiens GN=RPL28 PE=1 SV=3	0.172058	0.726838	3.477	0.6531	0.982601	3	3	3	4	4	4	4	4	4	4	3	3	4	4	4	6	5	5	24.5217	24.1393	24.7758	24.2607	25.4906	24.2017
RS27A_HUMAN	P62979	Ubiquitin-40S ribosomal protein S27a OS=Homo sapiens GN=RPS27A PE=1 SV=2	0.171464	0.773673	6.681	0.7744	0.683126	28	8	0	25	8	0	31	9	0	24	7	0	25	8	1	24	7	0	30.3813	30.7257	31.3758	31.5873	31.3507	30.0591
RL40_HUMAN	P62987	Ubiquitin-60S ribosomal protein L40 OS=Homo sapiens GN=UBA52 PE=1 SV=2	0.171446	0.773693	6.681	0.7744	0.683126	28	8	0	25	8	0	31	9	0	24	7	0	23	7	0	24	7	0	30.6708	31.0152	31.6653	31.8768	31.6401	30.3486
UBB_HUMAN	P0CG47	Polyubiquitin-B OS=Homo sapiens GN=UBB PE=1 SV=1	0.171446	0.773693	6.681	0.7744	0.683126	28	8	0	25	8	0	31	9	0	24	7	0	23	7	0	24	7	0	29.4484	29.7928	30.4429	30.6544	30.4178	29.1263
UBC_HUMAN	P0CG48	Polyubiquitin-C OS=Homo sapiens GN=UBC PE=1 SV=3	0.171446	0.773693	6.681	0.7744	0.683126	28	8	0	25	8	0	31	9	0	24	7	0	23	7	0	24	7	0	27.8634	28.2079	28.8579	29.0695	28.8328	27.5413
DSG2_HUMAN	Q14126	Desmoglein-2 OS=Homo sapiens GN=DSG2 PE=1 SV=2	0.165663	0.902943	2.483	0.5474	0.818422	1	1	1	2	2	2	2	2	2	1	1	1	2	2	2	1	1	1	15.3124	17.805	18.872	17.8021	18.5564	16.1279
PGK1_HUMAN	P00558	Phosphoglycerate kinase 1 OS=Homo sapiens GN=PGK1 PE=1 SV=3	0.150398	0.898302	4.715	0.7605	0.713991	6	6	5	4	4	3	5	5	4	3	3	3	10	10	8	10	9	8	22.0902	21.7379	22.4722	20.3335	24.0873	22.3308
RL17_HUMAN	P18621	60S ribosomal protein L17 OS=Homo sapiens GN=RPL17 PE=1 SV=3	0.142375	0.818053	5.168	0.7167	1.02041	5	4	4	6	5	5	6	5	5	6	5	5	9	8	8	8	7	7	24.8501	24.742	25.4653	25.3011	26.0088	24.1747
TRAP1_HUMAN	Q12931	Heat shock protein 75 kDa, mitochondrial OS=Homo sapiens GN=TRAP1 PE=1 SV=3	0.139795	0.852127	4.386	0.7449	0.456539	6	6	6	7	6	6	7	6	6	6	6	6	10	9	9	7	7	7	22.2634	21.8339	22.174	22.7671	23.0646	20.859
RS13_HUMAN	P62277	40S ribosomal protein S13 OS=Homo sapiens GN=RPS13 PE=1 SV=2	0.138218	0.795279	4.439	0.6668	0.941765	5	5	5	4	4	4	4	4	4	4	3	3	5	4	4	6	5	5	25.4953	24.6859	24.9314	25.5501	25.6727	24.3045
RL8_HUMAN	P62917	60S ribosomal protein L8 OS=Homo sapiens GN=RPL8 PE=1 SV=2	0.133669	0.803413	4.466	0.7537	0.995022	6	5	5	7	6	6	7	6	6	6	5	5	7	6	6	7	6	6	25.2697	25.0836	25.8259	25.5522	26.2939	24.7342
RS3_HUMAN	P23396	40S ribosomal protein S3 OS=Homo sapiens GN=RPS3 PE=1 SV=2	0.121055	0.814013	4.74	0.7493	0.47976	14	14	14	16	15	15	14	13	13	16	15	15	15	15	15	17	17	17	26.6892	26.7274	26.8864	27.4224	27.3089	25.9349
RBM3_HUMAN	P98179	Putative RNA-binding protein 3 OS=Homo sapiens GN=RBM3 PE=1 SV=1	0.117773	0.842503	4.311	0.6876	1.67177	2	1	1	1	1	1	1	1	1	1	1	1	2	1	1	2	2	2	21.6034	21.2561	21.2557	21.8249	22.2171	20.4265
H2B3B_HUMAN	Q8N257	Histone H2B type 3-B OS=Homo sapiens GN=HIST3H2BB PE=1 SV=3	0.112027	0.917171	4.146	0.7277	0.460849	3	3	0	7	5	0	5	4	0	3	2	0	8	6	0	7	4	0	25.2181	27.5154	27.1588	25.8244	28.156	26.2479
RPAB3_HUMAN	P52434	DNA-directed RNA polymerases I, II, and III subunit RPABC3 OS=Homo sapiens GN=POLR2H PE=1 SV=4	0.111839	0.875814	3.21	0.699	1.09042	1	1	1	1	1	1	1	1	1	3	3	3	2	2	2	2	2	2	22.8333	22.6351	22.8961	23.8522	23.2328	21.615
AHSA1_HUMAN	O95433	Activator of 90 kDa heat shock protein ATPase homolog 1 OS=Homo sapiens GN=AHSA1 PE=1 SV=1	0.100918	0.881266	4.553	0.6764	0.261034	8	8	8	7	7	7	8	8	8	6	6	6	7	7	7	6	6	6	23.7599	23.4704	23.9034	24.3609	24.5031	22.5725
RL24_HUMAN	P83731	60S ribosomal protein L24 OS=Homo sapiens GN=RPL24 PE=1 SV=1	0.0966638	0.845059	3.128	0.6627	0.213509	6	5	5	4	3	3	5	5	5	3	3	3	7	6	6	4	4	4	25.2313	24.5271	25.4558	25.2645	25.755	24.4848
HNRPU_HUMAN	Q00839	Heterogeneous nuclear ribonucleoprotein U OS=Homo sapiens GN=HNRNPU PE=1 SV=6	0.0945587	0.851401	5.635	0.7163	0.131325	24	20	20	23	20	20	25	21	21	22	18	18	22	18	18	22	17	17	26.4932	26.1736	26.5145	26.7639	27.1113	25.5898
G3BP1_HUMAN	Q13283	Ras GTPase-activating protein-binding protein 1 OS=Homo sapiens GN=G3BP1 PE=1 SV=1	0.0898978	0.924484	4.111	0.7497	0.499958	8	8	8	10	9	9	13	11	11	11	9	9	13	11	11	9	9	9	24.3068	23.8339	24.812	25.5434	24.923	22.7558
RL22_HUMAN	P35268	60S ribosomal protein L22 OS=Homo sapiens GN=RPL22 PE=1 SV=2	0.0896893	0.877272	3.557	0.6244	1.40723	3	3	3	3	3	3	3	3	3	2	2	2	2	2	2	3	3	3	26.8767	26.9327	26.8338	27.4366	27.5898	25.8858
LBR_HUMAN	Q14739	Lamin-B receptor OS=Homo sapiens GN=LBR PE=1 SV=2	0.0854588	0.96718	2.667	0.5252	0.823095	2	2	2	0	0	0	1	1	1	0	0	0	2	2	2	2	2	2	19.1267	16.5392	15.2761	14.0414	19.4259	17.731
IFIT3_HUMAN	O14879	Interferon-induced protein with tetratricopeptide repeats 3 OS=Homo sapiens GN=IFIT3 PE=1 SV=1	0.0841306	0.934292	3.886	0.6575	0.8608	4	3	3	4	3	3	3	2	2	5	5	5	4	4	4	3	3	3	22.4547	22.1086	21.9513	23.3211	23.0793	20.3666
EF1B_HUMAN	P24534	Elongation factor 1-beta OS=Homo sapiens GN=EEF1B2 PE=1 SV=3	0.0756931	0.904653	4.529	0.775	0.46478	3	3	2	5	5	4	5	5	3	5	5	3	5	5	3	6	6	4	23.8358	24.5412	24.6642	24.741	25.1471	23.3801
PSA2_HUMAN	P25787	Proteasome subunit alpha type-2 OS=Homo sapiens GN=PSMA2 PE=1 SV=2	0.0710939	0.935713	4.583	0.7737	0.387246	6	4	4	4	3	3	3	2	2	6	5	5	4	3	3	5	4	4	23.781	23.4582	22.6629	23.8453	24.3833	21.8868
EIF3C_HUMAN	Q99613	Eukaryotic translation initiation factor 3 subunit C OS=Homo sapiens GN=EIF3C PE=1 SV=1	0.0581779	0.937513	5.71	0.7197	0.939964	11	9	9	8	8	8	12	11	11	14	10	10	15	13	13	11	10	10	23.3804	22.8326	23.6091	23.8569	24.1153	22.0245
C1QBP_HUMAN	Q07021	Complement component 1 Q subcomponent-binding protein, mitochondrial OS=Homo sapiens GN=C1QBP PE=1 SV=1	0.0579974	0.941587	3.818	0.6854	0.973226	3	2	2	1	1	1	3	2	2	2	2	2	3	2	2	4	3	3	23.4304	22.0754	23.8602	22.9147	24.1722	22.4531
MLH1_HUMAN	P40692	DNA mismatch repair protein Mlh1 OS=Homo sapiens GN=MLH1 PE=1 SV=1	0.0547409	0.962583	3.703	0.7381	0.930996	4	4	4	3	3	3	5	5	5	3	3	3	3	3	3	3	3	3	20.4567	19.3263	20.8978	22.1408	19.9511	18.7531
RLA0L_HUMAN	Q8NHW5	60S acidic ribosomal protein P0-like OS=Homo sapiens GN=RPLP0P6 PE=5 SV=1	0.0517667	0.906332	3.239	0.7185	1.01578	6	6	0	9	8	0	7	7	0	7	6	0	8	7	0	8	7	0	26.2749	26.4591	26.5008	26.7955	26.9414	25.6532
ATD3A_HUMAN	Q9NVI7	ATPase family AAA domain-containing protein 3A OS=Homo sapiens GN=ATAD3A PE=1 SV=2	0.0513706	0.92439	4.153	0.686	0.508213	3	3	1	6	6	1	6	6	1	4	4	0	4	4	0	3	3	0	21.1174	21.4632	21.4346	21.8359	21.9345	20.3989
RFA1_HUMAN	P27694	Replication protein A 70 kDa DNA-binding subunit OS=Homo sapiens GN=RPA1 PE=1 SV=2	0.0480754	0.978353	5.433	0.7504	0.042136	14	12	12	13	11	11	14	12	12	14	12	12	15	13	13	14	12	12	28.5896	23.9039	24.3551	25.3316	24.5834	27.0778
RLA0_HUMAN	P05388	60S acidic ribosomal protein P0 OS=Homo sapiens GN=RPLP0 PE=1 SV=1	0.0478007	0.924285	4.248	0.7185	1.01578	7	7	1	10	9	1	8	8	1	8	7	1	10	9	2	9	8	1	26.6568	26.8072	26.8316	27.2734	27.2911	25.8744
RPB1_HUMAN	P24928	DNA-directed RNA polymerase II subunit RPB1 OS=Homo sapiens GN=POLR2A PE=1 SV=2	0.0476894	0.960009	2.902	0.6327	0.912418	3	3	3	1	1	1	4	4	4	2	2	2	4	3	3	3	3	3	18.257	16.143	18.7752	18.1557	18.1665	16.996
SKP1_HUMAN	P63208	S-phase kinase-associated protein 1 OS=Homo sapiens GN=SKP1 PE=1 SV=2	0.0434411	0.966617	2.797	0.6621	1.31113	2	2	2	1	1	1	2	2	2	2	2	2	1	1	1	2	2	2	20.2899	20.3225	22.7398	22.2204	20.4342	20.8278
AP1G1_HUMAN	O43747	AP-1 complex subunit gamma-1 OS=Homo sapiens GN=AP1G1 PE=1 SV=5	0.0419102	0.968429	2.392	0.5247	1.32035	2	2	2	3	3	3	2	2	2	4	4	4	3	3	3	3	2	2	20.3453	20.6924	20.0261	21.5976	21.1296	18.4623
PDE3A_HUMAN	Q14432	cGMP-inhibited 3',5'-cyclic phosphodiesterase A OS=Homo sapiens GN=PDE3A PE=1 SV=3	0.0343482	0.969652	4.535	0.727	0.944249	3	3	3	1	1	1	3	3	3	3	3	3	2	2	2	4	4	4	19.6306	18.2668	20.6597	20.2868	18.6246	19.7488
DDX17_HUMAN	Q92841	Probable ATP-dependent RNA helicase DDX17 OS=Homo sapiens GN=DDX17 PE=1 SV=2	0.0284538	0.959427	3.357	0.6542	0.564724	9	9	3	11	11	6	12	12	6	13	12	7	14	13	7	12	12	6	25.0973	24.9424	24.7391	25.3417	25.5885	23.934
DYN1_HUMAN	Q05193	Dynamin-1 OS=Homo sapiens GN=DNM1 PE=1 SV=2	0.0282968	0.967018	2.701	0.6259	0.739245	3	3	0	2	2	0	4	4	0	4	4	0	3	3	0	3	3	0	21.085	20.8995	21.4417	21.815	21.772	19.9242
EIF3G_HUMAN	O75821	Eukaryotic translation initiation factor 3 subunit G OS=Homo sapiens GN=EIF3G PE=1 SV=2	0.0258338	0.9582	3.746	0.728	1.03618	8	7	7	5	5	5	6	5	5	8	7	7	8	7	7	9	8	8	24.7325	24.43	24.8881	24.9568	25.3229	23.8484
G3P_HUMAN	P04406	Glyceraldehyde-3-phosphate dehydrogenase OS=Homo sapiens GN=GAPDH PE=1 SV=3	0.0246722	0.971318	7.995	0.7784	0.512084	31	15	15	27	14	14	28	15	14	12	8	8	29	18	17	31	17	16	26.3982	26.4976	26.3986	25.6253	27.7242	26.019
RL9_HUMAN	P32969	60S ribosomal protein L9 OS=Homo sapiens GN=RPL9 PE=1 SV=1	0.0238082	0.964435	4.364	0.6241	1.55252	4	3	3	5	4	4	6	5	5	4	3	3	5	4	4	5	4	4	24.8708	25.0866	25.6573	25.3689	25.9173	24.3999
PP1A_HUMAN	P62136	Serine/threonine-protein phosphatase PP1-alpha catalytic subunit OS=Homo sapiens GN=PPP1CA PE=1 SV=1	0.0116965	0.986575	3.665	0.6604	1.21259	1	1	0	1	1	0	1	1	0	1	1	0	2	2	0	2	2	0	21.6258	21.1834	21.6095	21.5574	22.55	20.3465
PP1B_HUMAN	P62140	Serine/threonine-protein phosphatase PP1-beta catalytic subunit OS=Homo sapiens GN=PPP1CB PE=1 SV=3	0.0116965	0.986575	3.665	0.6604	1.21259	1	1	0	1	1	0	1	1	0	1	1	0	2	2	0	2	2	0	21.6258	21.1834	21.6095	21.5574	22.55	20.3465
PP1G_HUMAN	P36873	Serine/threonine-protein phosphatase PP1-gamma catalytic subunit OS=Homo sapiens GN=PPP1CC PE=1 SV=1	0.0116965	0.986575	3.665	0.6604	1.21259	1	1	0	1	1	0	1	1	0	1	1	0	2	2	0	2	2	0	21.6258	21.1834	21.6095	21.5574	22.55	20.3465
RFC2_HUMAN	P35250	Replication factor C subunit 2 OS=Homo sapiens GN=RFC2 PE=1 SV=3	0.00946109	0.988051	4.601	0.7338	1.08689	3	3	3	3	3	3	2	2	2	4	4	4	3	3	3	3	3	3	21.4893	21.5653	21.2476	22.1098	21.9454	20.2753
K1967_HUMAN	Q8N163	DBIRD complex subunit KIAA1967 OS=Homo sapiens GN=KIAA1967 PE=1 SV=2	0.00504494	0.994467	3.474	0.6297	1.18269	2	2	2	5	5	5	7	6	6	6	6	6	4	4	4	4	4	4	20.1633	21.0668	21.3046	21.5873	21.2766	19.686
PIMT_HUMAN	P22061	Protein-L-isoaspartate(D-aspartate) O-methyltransferase OS=Homo sapiens GN=PCMT1 PE=1 SV=4	-0.0049324	0.995615	4.201	0.7621	1.41585	4	3	3	3	3	3	3	3	3	5	5	5	3	3	3	2	2	2	22.0688	21.9946	23.3709	23.6167	22.6464	21.1563
PRDX5_HUMAN	P30044	Peroxiredoxin-5, mitochondrial OS=Homo sapiens GN=PRDX5 PE=1 SV=4	-0.00558217	0.990454	3.028	0.6677	1.26941	2	2	2	2	2	2	3	3	3	3	3	3	4	4	4	4	4	4	22.9718	22.8088	23.0602	23.2499	23.4865	22.0876
RS4Y2_HUMAN	Q8TD47	40S ribosomal protein S4, Y isoform 2 OS=Homo sapiens GN=RPS4Y2 PE=1 SV=3	-0.0109679	0.985816	3.202	0.6215	1.26057	3	2	0	3	2	0	3	2	0	5	3	0	4	3	0	4	3	0	23.7746	23.9002	23.8601	24.7099	24.0512	22.7408
ILF3_HUMAN	Q12906	Interleukin enhancer-binding factor 3 OS=Homo sapiens GN=ILF3 PE=1 SV=3	-0.0152442	0.984089	6.395	0.7575	0.133624	9	9	9	6	6	6	9	9	9	5	4	4	10	8	8	5	4	4	22.8914	22.3115	23.1473	22.6395	23.9957	21.6693
HAX1_HUMAN	O00165	HCLS1-associated protein X-1 OS=Homo sapiens GN=HAX1 PE=1 SV=2	-0.018652	0.979402	5.399	0.7793	0.319551	7	6	6	6	5	5	6	5	5	9	8	8	8	7	7	10	9	9	24.284	23.8406	24.0888	24.9379	24.4735	22.7461
ENPL_HUMAN	P14625	Endoplasmin OS=Homo sapiens GN=HSP90B1 PE=1 SV=1	-0.0234578	0.962663	5.619	0.7057	0.54993	21	17	13	17	14	8	23	18	12	25	24	20	22	21	15	16	16	11	26.2103	25.747	26.3345	26.8595	26.0073	25.3546
RBBP7_HUMAN	Q16576	Histone-binding protein RBBP7 OS=Homo sapiens GN=RBBP7 PE=1 SV=1	-0.0244522	0.967134	6.219	0.7854	1.02962	6	5	1	5	4	0	6	5	1	8	7	1	7	6	1	8	7	2	25.2889	25.0297	25.1125	25.8689	25.4475	24.0413
DSRAD_HUMAN	P55265	Double-stranded RNA-specific adenosine deaminase OS=Homo sapiens GN=ADAR PE=1 SV=4	-0.0267353	0.96273	3.594	0.6864	0.811673	3	3	3	3	3	3	3	3	3	4	4	4	7	6	6	7	6	6	20.8815	19.9589	20.3454	20.1544	21.2619	19.6892
SPAT5_HUMAN	Q8NB90	Spermatogenesis-associated protein 5 OS=Homo sapiens GN=SPATA5 PE=1 SV=3	-0.0321089	0.962643	2.697	0.4991	1.48913	2	1	0	2	1	0	2	1	0	2	1	0	2	1	0	2	1	0	20.8555	20.1001	20.8601	19.7903	21.7355	20.1937
RGPD3_HUMAN	A6NKT7	RanBP2-like and GRIP domain-containing protein 3 OS=Homo sapiens GN=RGPD3 PE=2 SV=2	-0.041317	0.940904	4.503	0.7453	0.533757	15	13	0	11	10	0	17	15	0	14	12	0	15	14	0	14	12	0	22.329	21.8527	22.4465	22.6635	22.655	21.1857
DHX16_HUMAN	O60231	Putative pre-mRNA-splicing factor ATP-dependent RNA helicase DHX16 OS=Homo sapiens GN=DHX16 PE=1 SV=2	-0.0516863	0.981789	4.278	0.6454	0.464191	1	1	1	1	1	1	1	1	1	1	1	0	2	2	1	0	0	0	19.1215	18.9814	16.8631	20.4718	20.0598	14.2793
ECHA_HUMAN	P40939	Trifunctional enzyme subunit alpha, mitochondrial OS=Homo sapiens GN=HADHA PE=1 SV=2	-0.0564257	0.919615	4.202	0.7075	0.14752	9	8	8	7	7	7	11	11	11	8	8	8	13	12	12	10	10	10	23.3979	22.9083	23.5634	23.5209	23.8956	22.2838
RBP2_HUMAN	P49792	E3 SUMO-protein ligase RanBP2 OS=Homo sapiens GN=RANBP2 PE=1 SV=2	-0.0611407	0.90418	5.071	0.7514	0.397394	35	32	18	29	27	16	34	31	15	34	32	19	38	35	21	35	33	21	22.7082	22.2095	22.8076	22.9024	23.0028	21.6367
HSP7C_HUMAN	P11142	Heat shock cognate 71 kDa protein OS=Homo sapiens GN=HSPA8 PE=1 SV=1	-0.0728086	0.87491	5.767	0.7932	0.226462	184	59	41	166	61	42	174	59	40	195	58	40	169	59	41	192	60	42	32.7154	32.5418	32.9221	33.3814	32.6524	31.927
RGPD4_HUMAN	Q7Z3J3	RanBP2-like and GRIP domain-containing protein 4 OS=Homo sapiens GN=RGPD4 PE=2 SV=3	-0.0786578	0.891106	4.503	0.7453	0.533757	13	11	0	10	9	0	15	13	0	13	11	0	13	12	0	12	10	0	22.1925	21.7675	22.355	22.571	22.5011	21.0069
ELYS_HUMAN	Q8WYP5	Protein ELYS OS=Homo sapiens GN=AHCTF1 PE=1 SV=3	-0.0828209	0.898797	4.183	0.5922	0.87656	5	5	5	3	3	3	4	4	4	4	4	3	4	4	3	3	3	2	20.6786	20.0494	20.1355	21.0205	20.5089	19.0856
PPT1_HUMAN	P50897	Palmitoyl-protein thioesterase 1 OS=Homo sapiens GN=PPT1 PE=1 SV=1	-0.0836703	0.90587	4.528	0.7108	0.552648	3	3	3	5	4	4	5	4	4	1	1	1	3	3	3	2	2	2	21.8335	21.9838	23.2887	22.2998	23.1046	21.4506
XRCC5_HUMAN	P13010	X-ray repair cross-complementing protein 5 OS=Homo sapiens GN=XRCC5 PE=1 SV=3	-0.0852604	0.892253	6.92	0.7908	0.693431	24	20	20	22	20	20	23	19	19	23	20	20	29	23	23	27	23	23	25.9135	25.793	25.9051	26.3978	26.3517	24.6063
MYH10_HUMAN	P35580	Myosin-10 OS=Homo sapiens GN=MYH10 PE=1 SV=3	-0.0857251	0.86396	5.009	0.6988	0.953207	7	7	1	10	9	3	8	7	2	4	4	0	10	9	2	7	6	0	21.9739	21.9016	22.0689	22.3624	22.3628	20.9621
ZCCHV_HUMAN	Q7Z2W4	Zinc finger CCCH-type antiviral protein 1 OS=Homo sapiens GN=ZC3HAV1 PE=1 SV=3	-0.0875524	0.903707	4.032	0.7514	0.816891	20	17	17	24	21	21	21	18	18	19	16	16	20	18	17	21	19	18	24.9103	24.747	24.7931	25.535	25.2705	23.3822
COPA_HUMAN	P53621	Coatomer subunit alpha OS=Homo sapiens GN=COPA PE=1 SV=2	-0.091912	0.882506	4.24	0.7181	0.622813	15	15	15	20	19	19	20	19	19	21	20	20	21	20	20	19	19	19	23.3539	23.7417	23.7379	24.2035	23.9653	22.3889
H2B1A_HUMAN	Q96A08	Histone H2B type 1-A OS=Homo sapiens GN=HIST1H2BA PE=1 SV=3	-0.0948524	0.919961	2.901	0.5659	1.36784	2	2	0	4	3	0	4	3	0	3	2	0	5	3	0	2	2	0	25.4176	27.4727	27.185	26.1153	27.8106	25.8649
STAT3_HUMAN	P40763	Signal transducer and activator of transcription 3 OS=Homo sapiens GN=STAT3 PE=1 SV=2	-0.102825	0.865378	5.395	0.7835	0.65209	11	10	10	11	11	11	10	9	9	12	10	10	11	9	9	10	9	9	23.0915	23.2901	23.3117	23.9293	23.4172	22.0384
PRPS2_HUMAN	P11908	Ribose-phosphate pyrophosphokinase 2 OS=Homo sapiens GN=PRPS2 PE=1 SV=2	-0.104364	0.921547	5.112	0.7343	0.177676	4	4	0	1	1	0	2	2	0	3	3	1	2	2	0	1	1	0	22.0004	21.3557	21.5974	22.5756	22.472	19.5927
DC1I2_HUMAN	Q13409	Cytoplasmic dynein 1 intermediate chain 2 OS=Homo sapiens GN=DYNC1I2 PE=1 SV=3	-0.10851	0.885601	4.152	0.7362	0.867503	7	6	6	6	5	5	10	9	9	7	6	6	8	7	7	6	5	5	23.5218	23.2144	24.243	24.143	24.2362	22.2745
NSUN2_HUMAN	Q08J23	tRNA (cytosine(34)-C(5))-methyltransferase OS=Homo sapiens GN=NSUN2 PE=1 SV=2	-0.109826	0.883943	3.599	0.6711	1.24629	4	4	4	4	4	4	2	2	2	1	1	1	3	3	3	2	2	2	19.1894	19.5713	19.4736	18.8144	20.676	18.4144
PSD7_HUMAN	P51665	26S proteasome non-ATPase regulatory subunit 7 OS=Homo sapiens GN=PSMD7 PE=1 SV=2	-0.11227	0.871688	4.746	0.6578	1.45148	1	1	1	1	1	1	2	2	2	1	1	1	2	2	2	2	2	2	21.037	20.0223	21.4045	19.9749	21.6756	20.4764
PGAM5_HUMAN	Q96HS1	Serine/threonine-protein phosphatase PGAM5, mitochondrial OS=Homo sapiens GN=PGAM5 PE=1 SV=2	-0.115086	0.890088	3.986	0.6546	0.751886	2	2	2	1	1	1	4	4	4	2	2	2	2	2	2	4	4	4	21.9914	20.2985	22.9716	21.6393	21.5689	21.708
SYF1_HUMAN	Q9HCS7	Pre-mRNA-splicing factor SYF1 OS=Homo sapiens GN=XAB2 PE=1 SV=2	-0.123775	0.925229	2.683	0.5604	0.958566	1	1	1	1	1	1	3	3	3	0	0	0	1	1	1	2	2	2	16.0571	17.163	19.1712	15.6722	18.0107	18.3372
RS15_HUMAN	P62841	40S ribosomal protein S15 OS=Homo sapiens GN=RPS15 PE=1 SV=2	-0.125455	0.768773	5.047	0.7129	0.302533	7	4	4	4	2	2	4	3	3	2	1	1	6	5	5	5	3	3	25.1092	24.4412	25.058	24.8782	25.2473	24.1066
RBM14_HUMAN	Q96PK6	RNA-binding protein 14 OS=Homo sapiens GN=RBM14 PE=1 SV=2	-0.134604	0.94448	3.295	0.6367	1.29472	1	1	1	1	1	1	1	1	1	0	0	0	3	3	3	1	1	1	18.4886	18.7878	18.3586	15.8299	21.9037	17.4975
RS4X_HUMAN	P62701	40S ribosomal protein S4, X isoform OS=Homo sapiens GN=RPS4X PE=1 SV=2	-0.138186	0.743978	4.559	0.7261	0.891764	15	11	7	15	13	9	14	11	7	17	12	7	17	13	8	18	15	10	26.2784	26.3333	26.4262	26.5823	26.6178	25.4232
TLE1_HUMAN	Q04724	Transducin-like enhancer protein 1 OS=Homo sapiens GN=TLE1 PE=1 SV=2	-0.143713	0.853644	3.098	0.6461	0.23739	1	1	0	1	1	0	2	2	0	2	2	0	3	3	1	3	3	0	21.2471	21.2505	22.8828	21.6814	22.4769	20.7911
KPYM_HUMAN	P14618	Pyruvate kinase isozymes M1/M2 OS=Homo sapiens GN=PKM PE=1 SV=4	-0.145325	0.820418	5.589	0.7766	0.667351	21	20	18	21	18	18	20	18	17	13	12	11	26	20	18	18	16	15	25.4961	25.5304	25.7996	25.379	26.5281	24.483
CLPX_HUMAN	O76031	ATP-dependent Clp protease ATP-binding subunit clpX-like, mitochondrial OS=Homo sapiens GN=CLPX PE=1 SV=2	-0.145847	0.901734	3.934	0.7446	1.50758	3	3	3	1	1	1	1	1	1	2	2	2	2	2	2	1	1	1	19.9191	18.5508	18.3406	19.9707	19.584	16.8183
NUP98_HUMAN	P52948	Nuclear pore complex protein Nup98-Nup96 OS=Homo sapiens GN=NUP98 PE=1 SV=4	-0.147488	0.781137	4.095	0.6777	0.85104	11	10	10	15	14	14	12	11	11	16	16	16	14	13	13	15	15	15	22.9427	23.6289	23.4274	23.7267	23.5433	22.2865
E41L2_HUMAN	O43491	Band 4.1-like protein 2 OS=Homo sapiens GN=EPB41L2 PE=1 SV=1	-0.148623	0.914222	3.667	0.6532	1.08984	2	2	2	1	1	1	2	2	2	2	2	2	2	2	2	2	2	2	19.4977	16.4982	19.7084	19.8074	18.3329	17.118
TBCD4_HUMAN	O60343	TBC1 domain family member 4 OS=Homo sapiens GN=TBC1D4 PE=1 SV=2	-0.150099	0.88777	4.549	0.6808	0.966795	2	2	2	1	1	1	3	3	3	2	2	2	1	1	1	3	3	3	18.5051	16.6582	19.4503	19.1875	17.3847	17.5911
HSP72_HUMAN	P54652	Heat shock-related 70 kDa protein 2 OS=Homo sapiens GN=HSPA2 PE=1 SV=1	-0.153595	0.73786	5.159	0.7932	0.226462	46	25	9	43	25	10	48	27	10	51	26	8	47	24	8	54	26	10	31.5757	31.5294	31.7255	32.2701	31.2568	30.8428
RBM39_HUMAN	Q14498	RNA-binding protein 39 OS=Homo sapiens GN=RBM39 PE=1 SV=2	-0.154068	0.876635	4.026	0.6896	1.04091	2	2	2	3	3	3	4	4	3	4	4	4	6	6	5	2	2	2	21.7126	22.1346	22.3339	22.5309	23.0802	20.1077
TLE2_HUMAN	Q04725	Transducin-like enhancer protein 2 OS=Homo sapiens GN=TLE2 PE=1 SV=2	-0.154683	0.841359	3.098	0.6461	0.23739	1	1	0	1	1	0	2	2	0	2	2	0	2	2	0	3	3	0	21.4171	21.4204	23.0528	21.8513	22.6139	20.961
UBP5_HUMAN	P45974	Ubiquitin carboxyl-terminal hydrolase 5 OS=Homo sapiens GN=USP5 PE=1 SV=2	-0.158458	0.833384	3.391	0.7556	0.27386	5	5	5	2	2	2	6	6	6	4	4	4	2	2	2	3	3	3	20.5798	19.9558	20.417	21.3266	20.1817	18.9689
RAN_HUMAN	P62826	GTP-binding nuclear protein Ran OS=Homo sapiens GN=RAN PE=1 SV=3	-0.158557	0.797586	5.458	0.71	1.04018	5	5	5	7	7	7	7	6	6	6	5	5	7	5	5	5	4	4	25.7742	26.0032	25.2461	25.7591	26.2937	24.495
SPTN1_HUMAN	Q13813	Spectrin alpha chain, non-erythrocytic 1 OS=Homo sapiens GN=SPTAN1 PE=1 SV=3	-0.160244	0.808546	3.683	0.6687	0.743571	6	6	6	3	3	3	8	7	7	4	4	4	5	5	5	6	6	6	18.3203	17.7695	18.9309	18.6037	18.7914	17.1448
METK2_HUMAN	P31153	S-adenosylmethionine synthase isoform type-2 OS=Homo sapiens GN=MAT2A PE=1 SV=1	-0.161177	0.737202	3.286	0.6779	0.926677	3	3	3	3	3	3	4	4	4	3	3	3	4	4	4	3	3	3	22.4434	22.4604	22.8603	22.9039	22.8013	21.5753
XPOT_HUMAN	O43592	Exportin-T OS=Homo sapiens GN=XPOT PE=1 SV=2	-0.165728	0.946036	3.483	0.7051	0.920612	0	0	0	4	4	4	5	5	5	1	1	1	1	1	1	2	2	2	14.5158	21.2837	21.482	19.017	19.267	18.5002
M2OM_HUMAN	Q02978	Mitochondrial 2-oxoglutarate/malate carrier protein OS=Homo sapiens GN=SLC25A11 PE=1 SV=3	-0.168552	0.783829	3.939	0.6992	1.13278	3	3	3	3	3	3	4	4	4	4	4	4	3	3	3	5	5	5	21.7342	22.3361	22.4951	22.9336	22.0137	21.1124
MYH9_HUMAN	P35579	Myosin-9 OS=Homo sapiens GN=MYH9 PE=1 SV=4	-0.174882	0.779728	6.596	0.7759	0.316026	44	42	31	36	34	26	46	41	34	39	38	31	49	43	32	38	37	27	24.1152	23.803	24.4828	24.682	24.3164	22.878
STAT1_HUMAN	P42224	Signal transducer and activator of transcription 1-alpha/beta OS=Homo sapiens GN=STAT1 PE=1 SV=2	-0.186323	0.799374	5.388	0.7505	0.100403	12	11	11	14	13	13	13	12	12	14	12	12	19	18	18	12	11	11	23.4459	23.657	24.0569	24.0947	24.2921	22.2141
RBBP4_HUMAN	Q09028	Histone-binding protein RBBP4 OS=Homo sapiens GN=RBBP4 PE=1 SV=3	-0.194028	0.739917	6.015	0.746	1.02962	6	5	1	6	5	1	7	6	2	7	7	1	7	7	2	6	6	1	25.2954	25.2151	25.2157	25.7863	25.3724	23.9854
HNRL2_HUMAN	Q1KMD3	Heterogeneous nuclear ribonucleoprotein U-like protein 2 OS=Homo sapiens GN=HNRNPUL2 PE=1 SV=1	-0.194976	0.838501	4.395	0.7181	0.02036	5	5	5	4	4	4	6	6	6	4	4	4	3	3	3	2	2	2	21.3557	20.8693	21.2494	22.3918	21.152	19.3456
IF4A3_HUMAN	P38919	Eukaryotic initiation factor 4A-III OS=Homo sapiens GN=EIF4A3 PE=1 SV=4	-0.196897	0.802113	4.222	0.6998	1.35693	4	3	1	6	4	1	3	2	1	4	3	1	7	6	4	4	3	2	23.3535	23.6946	23.2983	23.5987	24.2974	21.8596
CARF_HUMAN	Q9NXV6	CDKN2A-interacting protein OS=Homo sapiens GN=CDKN2AIP PE=1 SV=3	-0.206814	0.566913	3.134	0.6855	1.1754	2	2	2	3	3	3	4	4	4	2	2	2	3	3	3	4	4	4	19.628	19.4461	19.9988	19.3725	20.0316	19.0484
PCNA_HUMAN	P12004	Proliferating cell nuclear antigen OS=Homo sapiens GN=PCNA PE=1 SV=1	-0.208879	0.701514	4.311	0.7319	0.914779	4	4	4	4	4	4	5	5	5	4	4	4	5	5	5	5	5	5	23.1961	23.4759	23.721	23.5524	23.9047	22.3093
ANXA2_HUMAN	P07355	Annexin A2 OS=Homo sapiens GN=ANXA2 PE=1 SV=2	-0.218304	0.534947	4.521	0.6904	0.950934	6	6	1	4	4	0	4	4	0	5	5	0	4	4	0	10	10	2	23.6868	22.9942	22.883	23.367	22.8246	22.7174
CHD4_HUMAN	Q14839	Chromodomain-helicase-DNA-binding protein 4 OS=Homo sapiens GN=CHD4 PE=1 SV=2	-0.219715	0.715431	4.37	0.6611	0.421854	11	11	6	14	12	10	14	13	9	13	11	10	9	8	7	12	11	7	21.1351	20.7255	21.5823	21.6652	21.1541	19.9645
FUBP2_HUMAN	Q92945	Far upstream element-binding protein 2 OS=Homo sapiens GN=KHSRP PE=1 SV=4	-0.221332	0.793069	3.976	0.7076	1.26621	7	7	7	5	5	5	5	5	5	3	3	3	8	7	6	4	4	3	21.4211	21.3563	21.2103	20.1462	22.6675	20.5101
H90B2_HUMAN	Q58FF8	Putative heat shock protein HSP 90-beta 2 OS=Homo sapiens GN=HSP90AB2P PE=1 SV=2	-0.226854	0.655792	4.816	0.7505	0.561375	14	11	1	18	12	1	17	11	1	16	11	1	18	13	1	15	11	1	27.9238	27.7794	28.03	28.0833	28.2145	26.7549
PRP6_HUMAN	O94906	Pre-mRNA-processing factor 6 OS=Homo sapiens GN=PRPF6 PE=1 SV=1	-0.231112	0.511126	2.229	0.5937	1.1035	3	3	3	5	5	5	2	2	2	2	2	2	2	2	2	4	4	4	19.2049	19.8146	19.105	19.0955	19.5671	18.7685
GDIR1_HUMAN	P52565	Rho GDP-dissociation inhibitor 1 OS=Homo sapiens GN=ARHGDIA PE=1 SV=3	-0.232344	0.946817	3.204	0.5609	1.13845	2	2	2	3	3	3	0	0	0	0	0	0	2	2	2	1	1	1	20.6616	23.332	14.9881	15.3539	22.7037	20.2271
RS4Y1_HUMAN	P22090	40S ribosomal protein S4, Y isoform 1 OS=Homo sapiens GN=RPS4Y1 PE=2 SV=2	-0.235867	0.664901	4.559	0.7261	1.15304	7	4	0	5	4	0	6	4	0	8	4	0	7	4	0	6	4	0	24.8643	24.8467	24.9966	25.2982	25.0292	23.6727
EPIPL_HUMAN	P58107	Epiplakin OS=Homo sapiens GN=EPPK1 PE=1 SV=2	-0.237248	0.678142	5.813	0.7888	0.288041	79	64	58	81	66	60	84	70	64	70	56	51	76	63	57	79	67	62	24.7235	24.342	24.841	25.0094	24.7981	23.3872
FLNC_HUMAN	Q14315	Filamin-C OS=Homo sapiens GN=FLNC PE=1 SV=3	-0.241841	0.756965	3.953	0.6073	1.09198	6	6	0	4	4	0	7	7	0	7	7	0	5	5	0	6	6	1	21.4715	20.618	21.6266	22.0183	21.2073	19.765
RPAC1_HUMAN	O15160	DNA-directed RNA polymerases I and III subunit RPAC1 OS=Homo sapiens GN=POLR1C PE=1 SV=1	-0.246219	0.870426	3.883	0.6674	1.30289	1	1	1	3	3	3	2	2	2	2	2	2	2	2	2	1	1	1	17.9455	21.4533	20.5718	21.0133	20.3256	17.8931
AXA2L_HUMAN	A6NMY6	Putative annexin A2-like protein OS=Homo sapiens GN=ANXA2P2 PE=5 SV=2	-0.252534	0.488472	4.521	0.6689	0.950934	5	5	0	4	4	0	4	4	0	5	5	0	4	4	0	8	8	0	23.6514	23.0556	22.9444	23.4284	22.886	22.5794
FLNB_HUMAN	O75369	Filamin-B OS=Homo sapiens GN=FLNB PE=1 SV=2	-0.253534	0.633935	5.109	0.7623	0.715256	32	29	24	27	26	23	29	28	23	28	28	24	33	31	26	33	32	27	23.2163	22.6686	23.1887	23.2478	23.2126	21.8526
CCNT1_HUMAN	O60563	Cyclin-T1 OS=Homo sapiens GN=CCNT1 PE=1 SV=1	-0.258703	0.761103	3.874	0.6711	1.25804	1	1	1	2	2	2	3	3	3	1	1	1	3	3	3	2	2	2	17.5509	18.6674	19.8393	18.246	19.2666	17.7688
RU17_HUMAN	P08621	U1 small nuclear ribonucleoprotein 70 kDa OS=Homo sapiens GN=SNRNP70 PE=1 SV=2	-0.261191	0.884156	2.326	0.4802	0.856974	1	1	1	1	1	1	1	1	1	0	0	0	3	3	3	1	1	1	19.5374	19.8226	19.7131	16.6913	22.4867	19.1114
TLE4_HUMAN	Q04727	Transducin-like enhancer protein 4 OS=Homo sapiens GN=TLE4 PE=1 SV=3	-0.262328	0.717904	3.098	0.6461	0.23739	2	2	0	2	2	0	3	3	0	2	2	0	2	2	0	4	4	0	21.4253	21.361	22.9502	21.6419	22.4044	20.9032
EMD_HUMAN	P50402	Emerin OS=Homo sapiens GN=EMD PE=1 SV=1	-0.263208	0.810747	3.984	0.782	0.806745	7	6	6	4	4	4	7	7	7	6	6	6	7	6	6	5	4	4	24.2164	22.9265	24.3093	24.4053	24.5556	21.7016
FILA2_HUMAN	Q5D862	Filaggrin-2 OS=Homo sapiens GN=FLG2 PE=1 SV=1	-0.267901	0.822912	4.374	0.6713	0.412163	1	1	1	0	0	0	0	0	0	2	2	2	0	0	0	1	1	1	15.2945	16.5462	16.3747	17.8332	14.3171	15.2613
DHX15_HUMAN	O43143	Putative pre-mRNA-splicing factor ATP-dependent RNA helicase DHX15 OS=Homo sapiens GN=DHX15 PE=1 SV=2	-0.268652	0.733922	4.243	0.7333	0.515689	12	11	11	10	9	9	11	10	10	12	12	11	13	13	12	9	9	9	23.2718	23.5152	23.7528	24.0009	23.9355	21.7975
COPD_HUMAN	P48444	Coatomer subunit delta OS=Homo sapiens GN=ARCN1 PE=1 SV=1	-0.27034	0.726209	5.625	0.7093	0.230772	8	8	8	9	9	9	9	8	8	10	8	8	9	8	8	5	5	5	22.4023	22.308	23.1078	23.4945	22.3522	21.1604
CSRP1_HUMAN	P21291	Cysteine and glycine-rich protein 1 OS=Homo sapiens GN=CSRP1 PE=1 SV=3	-0.272606	0.859531	4.298	0.7282	0.407608	1	1	1	3	3	3	3	2	2	5	4	4	3	3	3	1	1	1	20.9989	24.7332	22.6582	23.9498	22.9239	20.6989
ADRM1_HUMAN	Q16186	Proteasomal ubiquitin receptor ADRM1 OS=Homo sapiens GN=ADRM1 PE=1 SV=2	-0.273583	0.747099	3.633	0.7198	1.02017	3	3	3	2	2	2	3	3	3	2	2	2	5	5	5	2	2	2	23.3198	22.6411	23.7818	23.5117	23.8604	21.5499
SNR40_HUMAN	Q96DI7	U5 small nuclear ribonucleoprotein 40 kDa protein OS=Homo sapiens GN=SNRNP40 PE=1 SV=1	-0.278871	0.680263	2.269	0.5608	1.19988	3	3	3	2	2	2	2	2	2	1	1	1	2	2	2	2	2	2	21.6715	20.8982	21.0647	21.1751	21.7991	19.8235
IMDH2_HUMAN	P12268	Inosine-5'-monophosphate dehydrogenase 2 OS=Homo sapiens GN=IMPDH2 PE=1 SV=2	-0.28127	0.79205	5.322	0.7018	0.853577	2	2	2	3	2	2	2	2	2	2	2	2	6	6	6	3	3	3	21.0953	21.1046	21.3357	20.1407	22.8693	19.6817
DNJC7_HUMAN	Q99615	DnaJ homolog subfamily C member 7 OS=Homo sapiens GN=DNAJC7 PE=1 SV=2	-0.288106	0.779831	4.907	0.6792	1.00609	3	3	3	5	5	5	8	8	8	4	4	4	4	4	4	3	3	3	20.4014	21.6501	22.9326	22.1799	21.8039	20.1359
ABCB7_HUMAN	O75027	ATP-binding cassette sub-family B member 7, mitochondrial OS=Homo sapiens GN=ABCB7 PE=1 SV=2	-0.28849	0.619407	4.465	0.748	0.22893	4	4	4	4	4	4	2	2	2	4	4	4	3	3	3	2	2	2	20.4972	20.5098	19.7357	20.8987	19.5627	19.4158
LAP2_HUMAN	Q96RT1	Protein LAP2 OS=Homo sapiens GN=ERBB2IP PE=1 SV=2	-0.288845	0.852922	2.578	0.6012	0.552119	1	1	1	0	0	0	3	3	3	2	2	2	2	2	2	1	1	1	17.4638	14.6089	18.3708	16.8973	17.9038	14.7758
PRS7_HUMAN	P35998	26S protease regulatory subunit 7 OS=Homo sapiens GN=PSMC2 PE=1 SV=3	-0.292903	0.607447	4.024	0.7098	0.307579	6	5	5	6	6	6	9	8	8	5	5	5	9	7	7	7	7	7	23.3272	22.5351	23.8592	23.3506	23.2608	22.2314
YTHD2_HUMAN	Q9Y5A9	YTH domain family protein 2 OS=Homo sapiens GN=YTHDF2 PE=1 SV=2	-0.295554	0.644357	4.92	0.7264	0.896317	8	7	4	10	8	5	7	6	4	8	7	5	8	7	4	8	8	5	24.764	24.8298	24.7992	25.2364	24.9409	23.3291
COPB2_HUMAN	P35606	Coatomer subunit beta' OS=Homo sapiens GN=COPB2 PE=1 SV=2	-0.299735	0.740806	5.228	0.7393	0.791223	17	15	15	16	12	12	17	15	15	17	16	16	17	16	16	15	13	13	24.6182	24.3839	24.9621	25.3182	25.0409	22.7058
HDAC2_HUMAN	Q92769	Histone deacetylase 2 OS=Homo sapiens GN=HDAC2 PE=1 SV=2	-0.303361	0.743091	4.678	0.7246	0.907965	9	7	3	12	9	3	10	8	3	11	9	4	11	9	3	8	7	4	24.355	25.1577	24.6778	25.074	25.4299	22.7766
HUWE1_HUMAN	Q7Z6Z7	E3 ubiquitin-protein ligase HUWE1 OS=Homo sapiens GN=HUWE1 PE=1 SV=3	-0.30356	0.754214	3.847	0.6717	0.787596	12	12	12	4	4	4	9	9	9	6	6	6	4	4	4	7	7	7	19.7218	17.4942	19.8961	19.2671	19.1391	17.7953
KIF11_HUMAN	P52732	Kinesin-like protein KIF11 OS=Homo sapiens GN=KIF11 PE=1 SV=2	-0.304589	0.692268	3.141	0.6247	0.909676	4	4	4	3	3	3	5	5	5	4	4	4	3	3	3	3	3	3	19.904	19.6797	20.4668	20.4598	20.3145	18.3624
IF6_HUMAN	P56537	Eukaryotic translation initiation factor 6 OS=Homo sapiens GN=EIF6 PE=1 SV=1	-0.330462	0.597683	5.585	0.7276	1.25654	3	3	3	3	3	3	3	3	3	4	4	4	4	4	4	4	4	4	24.3794	24.2464	24.6837	24.5987	24.7358	22.9836
EMAL4_HUMAN	Q9HC35	Echinoderm microtubule-associated protein-like 4 OS=Homo sapiens GN=EML4 PE=1 SV=3	-0.332397	0.862865	5.822	0.7056	0.597469	6	6	6	0	0	0	8	7	7	1	1	1	3	3	3	1	1	1	20.724	15.9053	21.0725	19.7684	19.4021	17.5342
SYK_HUMAN	Q15046	Lysine--tRNA ligase OS=Homo sapiens GN=KARS PE=1 SV=3	-0.335851	0.581605	5.02	0.7083	0.218854	18	16	16	16	15	15	17	16	16	16	14	14	17	16	16	17	16	16	25.5929	25.3349	25.8784	25.9518	25.6428	24.2041
TCOF_HUMAN	Q13428	Treacle protein OS=Homo sapiens GN=TCOF1 PE=1 SV=3	-0.337037	0.852286	4.268	0.7186	1.14884	1	1	1	4	4	4	6	6	6	4	4	4	3	3	3	0	0	0	16.3215	18.479	19.2107	19.0517	19.1987	14.7497
IF16_HUMAN	Q16666	Gamma-interferon-inducible protein 16 OS=Homo sapiens GN=IFI16 PE=1 SV=3	-0.33761	0.622576	3.453	0.705	0.79977	5	5	5	5	5	4	5	5	5	2	2	2	6	5	4	4	4	4	20.7291	20.6364	20.5863	20.0569	21.5141	19.368
DTL_HUMAN	Q9NZJ0	Denticleless protein homolog OS=Homo sapiens GN=DTL PE=1 SV=3	-0.341602	0.795724	3.323	0.6852	1.39997	1	1	1	2	2	2	2	2	2	1	1	1	1	1	1	2	2	2	18.7929	22.138	18.8447	19.3944	18.744	20.6123
ERLN1_HUMAN	O75477	Erlin-1 OS=Homo sapiens GN=ERLIN1 PE=1 SV=1	-0.344156	0.783114	3.253	0.6385	0.662724	4	4	2	2	2	1	3	3	1	2	2	1	2	2	1	2	2	0	22.689	19.823	22.7098	21.9625	22.1633	20.0636
PLAK_HUMAN	P14923	Junction plakoglobin OS=Homo sapiens GN=JUP PE=1 SV=3	-0.34781	0.541853	4.295	0.6929	0.293795	9	8	7	10	8	8	10	7	7	10	6	6	5	5	5	5	5	4	21.5834	21.6128	21.2975	22.0494	21.1261	20.2747
RAD21_HUMAN	O60216	Double-strand-break repair protein rad21 homolog OS=Homo sapiens GN=RAD21 PE=1 SV=2	-0.349798	0.638052	4.498	0.724	0.365965	3	3	3	8	8	7	7	6	6	6	6	5	5	5	4	5	5	5	21.3541	22.7867	22.8116	22.6934	22.1793	21.0303
NU133_HUMAN	Q8WUM0	Nuclear pore complex protein Nup133 OS=Homo sapiens GN=NUP133 PE=1 SV=2	-0.35044	0.614409	5.322	0.7646	0.93849	14	14	14	11	11	11	11	11	11	12	12	12	11	10	10	13	12	12	22.8446	22.2554	22.2119	23.0893	22.1853	20.986
TCPZ_HUMAN	P40227	T-complex protein 1 subunit zeta OS=Homo sapiens GN=CCT6A PE=1 SV=3	-0.355443	0.575582	5.629	0.699	0.474484	6	6	3	6	6	5	7	7	5	6	6	5	12	12	9	9	9	7	23.54	24.4525	23.9793	23.6495	24.5304	22.7255
PHB_HUMAN	P35232	Prohibitin OS=Homo sapiens GN=PHB PE=1 SV=1	-0.35662	0.576019	4.635	0.702	1.0956	8	8	8	10	9	9	7	7	7	6	6	6	10	9	9	8	8	8	25.6955	25.9965	25.4787	25.5702	26.2315	24.2991
IF4A2_HUMAN	Q14240	Eukaryotic initiation factor 4A-II OS=Homo sapiens GN=EIF4A2 PE=1 SV=2	-0.361968	0.596518	3.918	0.6998	1.03444	8	7	0	12	11	0	9	8	0	7	6	0	8	7	0	7	6	0	24.9347	25.4915	25.122	25.2566	25.5872	23.6184
MYPN_HUMAN	Q86TC9	Myopalladin OS=Homo sapiens GN=MYPN PE=1 SV=2	-0.363812	0.636845	3.371	0.5826	0.901325	4	4	4	3	3	3	5	5	5	5	4	4	2	2	2	4	4	4	21.0466	20.4685	21.0967	21.7709	20.3283	19.4212
IF4A1_HUMAN	P60842	Eukaryotic initiation factor 4A-I OS=Homo sapiens GN=EIF4A1 PE=1 SV=1	-0.366499	0.608293	5.796	0.7388	0.916688	17	14	7	20	17	6	17	15	7	12	11	5	15	13	6	13	12	6	25.7037	26.0153	25.7651	25.9486	26.2676	24.1684
NAT10_HUMAN	Q9H0A0	N-acetyltransferase 10 OS=Homo sapiens GN=NAT10 PE=1 SV=2	-0.375146	0.622547	3.995	0.7139	1.38687	2	2	2	3	3	3	2	2	2	4	4	4	2	2	2	3	3	3	19.4066	19.8238	19.1345	20.0767	19.3705	17.7923
NP1L4_HUMAN	Q99733	Nucleosome assembly protein 1-like 4 OS=Homo sapiens GN=NAP1L4 PE=1 SV=1	-0.376419	0.599976	4.568	0.6741	0.963163	5	4	3	5	4	2	5	4	3	4	3	2	5	4	3	4	3	2	24.2417	24.3997	24.7433	24.8411	24.6127	22.8016
HS90B_HUMAN	P08238	Heat shock protein HSP 90-beta OS=Homo sapiens GN=HSP90AB1 PE=1 SV=4	-0.378621	0.565321	4.866	0.8112	0.561375	66	45	11	69	48	13	66	43	11	58	40	12	64	47	12	58	43	10	29.2958	29.2407	29.3827	29.468	29.5925	27.7229
MLF2_HUMAN	Q15773	Myeloid leukemia factor 2 OS=Homo sapiens GN=MLF2 PE=1 SV=1	-0.381277	0.629723	4.144	0.6986	1.06257	9	7	7	10	8	8	5	5	5	6	6	6	6	6	6	5	5	5	25.3339	25.2496	24.5988	25.5776	25.146	23.3148
RL14_HUMAN	P50914	60S ribosomal protein L14 OS=Homo sapiens GN=RPL14 PE=1 SV=4	-0.389523	0.426251	3.205	0.6648	0.331463	6	5	5	9	6	6	7	5	5	3	3	3	7	5	5	6	5	5	24.9466	24.9175	25.151	24.3476	25.4646	24.0343
ACTN3_HUMAN	Q08043	Alpha-actinin-3 OS=Homo sapiens GN=ACTN3 PE=1 SV=2	-0.393028	0.525035	3.381	0.7019	1.25553	3	3	0	1	1	0	3	3	0	1	1	0	2	2	0	2	2	0	21.203	20.1008	21.4241	20.7186	21.0669	19.7634
PRP19_HUMAN	Q9UMS4	Pre-mRNA-processing factor 19 OS=Homo sapiens GN=PRPF19 PE=1 SV=1	-0.393738	0.725265	6.664	0.7984	0.353271	21	16	16	18	14	14	16	12	12	21	17	17	22	17	17	18	15	15	29.4202	26.813	26.6645	27.8324	27.7195	26.1646
SK2L2_HUMAN	P42285	Superkiller viralicidic activity 2-like 2 OS=Homo sapiens GN=SKIV2L2 PE=1 SV=3	-0.396348	0.683992	4.205	0.6423	0.893588	6	6	6	6	6	6	9	8	8	8	8	8	9	9	9	4	4	4	21.6134	21.259	21.6915	22.0319	22.008	19.3349
AIMP1_HUMAN	Q12904	Aminoacyl tRNA synthase complex-interacting multifunctional protein 1 OS=Homo sapiens GN=AIMP1 PE=1 SV=2	-0.400609	0.54726	4.867	0.6521	0.874864	10	9	9	8	7	7	9	8	8	7	6	6	6	5	5	9	7	7	25.1219	24.1929	24.8091	25.2144	24.3794	23.3283
YTHD1_HUMAN	Q9BYJ9	YTH domain family protein 1 OS=Homo sapiens GN=YTHDF1 PE=1 SV=1	-0.402821	0.58284	4.679	0.704	0.681925	8	7	4	6	5	2	4	3	1	3	3	0	2	2	0	2	2	0	23.7812	23.7564	23.3377	24.0004	23.7557	21.9107
OAS3_HUMAN	Q9Y6K5	2'-5'-oligoadenylate synthase 3 OS=Homo sapiens GN=OAS3 PE=1 SV=3	-0.403824	0.551445	2.656	0.6132	1.46304	3	3	3	4	4	4	4	4	4	3	3	3	3	3	3	4	4	4	20.2703	21.0047	21.6398	21.4425	20.4713	19.7895
RL31_HUMAN	P62899	60S ribosomal protein L31 OS=Homo sapiens GN=RPL31 PE=1 SV=1	-0.408233	0.896812	2.345	0.5162	1.40144	1	1	1	1	1	1	1	1	1	0	0	0	3	3	3	4	4	4	22.6073	22.8209	22.921	16.5876	26.2973	24.2396
WDR75_HUMAN	Q8IWA0	WD repeat-containing protein 75 OS=Homo sapiens GN=WDR75 PE=1 SV=1	-0.408664	0.777589	3.406	0.6586	1.12061	1	1	1	1	1	1	3	3	3	0	0	0	2	2	2	2	2	2	17.835	16.636	20.3521	16.2977	18.8654	18.434
H90B3_HUMAN	Q58FF7	Putative heat shock protein HSP 90-beta-3 OS=Homo sapiens GN=HSP90AB3P PE=5 SV=1	-0.409651	0.478343	4.493	0.7471	0.561375	32	23	0	33	24	0	29	20	0	22	16	0	29	21	0	30	24	0	28.2677	28.0882	28.3407	28.1801	28.4876	26.7998
NDKA_HUMAN	P15531	Nucleoside diphosphate kinase A OS=Homo sapiens GN=NME1 PE=1 SV=1	-0.412287	0.710864	4.127	0.7382	1.19826	4	4	1	5	5	1	5	3	0	3	2	1	8	5	2	5	4	1	25.4142	24.8712	25.4324	23.3783	26.7928	24.3097
UBP11_HUMAN	P51784	Ubiquitin carboxyl-terminal hydrolase 11 OS=Homo sapiens GN=USP11 PE=1 SV=3	-0.413607	0.657326	3.203	0.641	0.93251	5	5	4	1	1	1	2	2	1	1	1	0	1	1	0	2	2	1	20.8689	17.9664	19.4687	19.1955	19.2691	18.5987
TLE3_HUMAN	Q04726	Transducin-like enhancer protein 3 OS=Homo sapiens GN=TLE3 PE=1 SV=2	-0.416817	0.526698	3.561	0.7067	0.23739	4	4	2	5	5	3	6	6	3	4	4	2	4	4	2	7	7	3	21.7066	22.1002	23.2843	22.1199	22.4848	21.236
NU107_HUMAN	P57740	Nuclear pore complex protein Nup107 OS=Homo sapiens GN=NUP107 PE=1 SV=1	-0.422461	0.524881	4.794	0.775	0.810281	12	12	12	13	12	12	14	14	14	13	13	13	9	9	9	13	13	13	23.7111	23.2336	24.1631	24.1571	23.4012	22.282
RS27L_HUMAN	Q71UM5	40S ribosomal protein S27-like OS=Homo sapiens GN=RPS27L PE=1 SV=3	-0.436507	0.561672	2.913	0.6439	1.05552	4	4	2	5	4	2	4	4	2	2	2	0	2	2	0	2	2	0	27.5362	27.9463	27.9479	28.1857	27.9057	26.0295
RGPD5_HUMAN	Q99666	RANBP2-like and GRIP domain-containing protein 5/6 OS=Homo sapiens GN=RGPD5 PE=1 SV=3	-0.440848	0.594846	4.503	0.6191	0.575142	11	9	1	6	6	0	13	11	0	9	8	0	9	9	0	8	7	0	22.03	20.9848	22.261	22.1081	21.8283	20.0169
RGPD8_HUMAN	O14715	RANBP2-like and GRIP domain-containing protein 8 OS=Homo sapiens GN=RGPD8 PE=1 SV=2	-0.440848	0.594846	4.503	0.6191	0.575142	10	8	0	6	6	0	13	11	0	9	8	0	9	9	0	8	7	0	22.03	20.9848	22.261	22.1081	21.8283	20.0169
RSSA_HUMAN	P08865	40S ribosomal protein SA OS=Homo sapiens GN=RPSA PE=1 SV=4	-0.440869	0.500423	5.682	0.7345	0.609835	9	8	8	11	10	10	10	8	8	9	8	8	8	8	8	9	8	8	26.2245	26.9643	26.7231	27.0256	26.4198	25.1438
SSRD_HUMAN	P51571	Translocon-associated protein subunit delta OS=Homo sapiens GN=SSR4 PE=1 SV=1	-0.441836	0.5019	3.108	0.6837	1.10807	4	3	3	4	3	3	5	4	4	4	3	3	2	2	2	4	3	3	25.7727	25.9125	26.1979	26.4302	25.7026	24.4248
AIFM1_HUMAN	O95831	Apoptosis-inducing factor 1, mitochondrial OS=Homo sapiens GN=AIFM1 PE=1 SV=1	-0.444216	0.489788	6.281	0.7096	0.736656	13	12	12	11	10	10	15	12	12	15	13	13	14	13	13	12	11	11	24.9434	24.3768	24.8588	24.9669	24.7018	23.1776
NDKB_HUMAN	P22392	Nucleoside diphosphate kinase B OS=Homo sapiens GN=NME2 PE=1 SV=1	-0.447353	0.634381	4.127	0.7382	1.00827	6	6	0	8	8	1	8	6	1	3	3	0	9	6	1	7	5	0	25.4963	25.3931	25.753	23.9835	26.8002	24.5167
GWL_HUMAN	Q96GX5	Serine/threonine-protein kinase greatwall OS=Homo sapiens GN=MASTL PE=1 SV=1	-0.451626	0.572393	2.663	0.6255	1.23726	1	1	0	1	1	0	2	2	1	3	3	3	1	1	1	2	2	1	18.9444	19.0261	19.0378	20.0206	17.7894	17.8433
YTHD3_HUMAN	Q7Z739	YTH domain family protein 3 OS=Homo sapiens GN=YTHDF3 PE=1 SV=1	-0.457469	0.496882	4.679	0.704	1.37153	5	4	0	5	4	0	4	3	0	3	3	0	3	3	0	3	3	0	23.7316	23.8096	23.5157	23.93	23.7341	22.0204
IFIH1_HUMAN	Q9BYX4	Interferon-induced helicase C domain-containing protein 1 OS=Homo sapiens GN=IFIH1 PE=1 SV=3	-0.458209	0.698277	3.583	0.5805	0.903478	3	3	3	2	2	2	2	2	2	4	4	4	2	2	2	2	2	2	20.2327	19.0897	19.3257	20.6173	19.5595	17.0968
NDUA9_HUMAN	Q16795	NADH dehydrogenase [ubiquinone] 1 alpha subcomplex subunit 9, mitochondrial OS=Homo sapiens GN=NDUFA9 PE=1 SV=2	-0.458923	0.083145	2.755	0.6005	1.26448	2	2	2	2	2	2	2	2	2	2	2	2	2	2	2	3	3	3	20.8242	20.6857	21.2164	20.5626	20.2081	20.5787
SYRC_HUMAN	P54136	Arginine--tRNA ligase, cytoplasmic OS=Homo sapiens GN=RARS PE=1 SV=2	-0.459167	0.427461	3.924	0.7184	0.757878	11	10	10	13	13	13	16	15	15	17	15	15	12	11	11	13	13	13	24.3214	24.3115	24.7495	24.8317	24.0697	23.1036
FUS_HUMAN	P35637	RNA-binding protein FUS OS=Homo sapiens GN=FUS PE=1 SV=1	-0.4611	0.553508	5.266	0.6969	0.469874	6	5	4	7	5	4	7	5	4	3	2	2	7	5	4	7	5	4	23.6341	23.8231	24.1652	22.5491	24.7918	22.8982
SEPT7_HUMAN	Q16181	Septin-7 OS=Homo sapiens GN=SEPT7 PE=1 SV=2	-0.462647	0.50125	4.194	0.7391	1.31057	5	4	2	4	3	2	5	4	3	4	3	2	5	4	3	3	2	1	21.5078	21.7715	21.2828	21.5332	21.7944	19.8465
DHX9_HUMAN	Q08211	ATP-dependent RNA helicase A OS=Homo sapiens GN=DHX9 PE=1 SV=4	-0.46346	0.420202	4.43	0.7457	0.557	20	19	19	18	17	17	18	15	15	13	12	12	16	15	15	18	17	17	23.9551	23.5573	23.7373	23.6459	23.9212	22.2922
ACTA_HUMAN	P62736	Actin, aortic smooth muscle OS=Homo sapiens GN=ACTA2 PE=1 SV=1	-0.466199	0.379677	3.932	0.7917	0.551214	27	18	0	24	15	0	21	14	0	19	15	0	24	16	0	25	16	0	29.1138	29.1332	28.7019	29.0558	28.8737	27.6207
ACTH_HUMAN	P63267	Actin, gamma-enteric smooth muscle OS=Homo sapiens GN=ACTG2 PE=1 SV=1	-0.466199	0.379677	3.932	0.7917	0.551214	27	18	0	24	15	0	21	14	0	19	15	0	24	16	0	25	16	0	29.245	29.2645	28.8331	29.1871	29.005	27.752
MYH11_HUMAN	P35749	Myosin-11 OS=Homo sapiens GN=MYH11 PE=1 SV=3	-0.467798	0.298283	5.009	0.7231	1.11503	8	8	0	7	7	0	6	6	0	5	5	0	6	6	0	7	7	0	21.3625	21.2069	21.2732	21.5163	20.7498	20.1731
SYIC_HUMAN	P41252	Isoleucine--tRNA ligase, cytoplasmic OS=Homo sapiens GN=IARS PE=1 SV=2	-0.480556	0.495513	5.728	0.7924	0.748146	40	33	33	35	33	33	37	30	30	32	27	27	29	24	24	30	27	27	25.3168	24.9877	25.4468	25.5491	25.2309	23.5296
FLNA_HUMAN	P21333	Filamin-A OS=Homo sapiens GN=FLNA PE=1 SV=4	-0.482414	0.456273	5.658	0.7662	0.499675	60	53	47	56	49	45	58	52	45	55	49	43	47	46	41	53	49	44	24.8881	24.5859	25.0047	25.0467	24.7741	23.2106
HSP71_HUMAN	P08107	Heat shock 70 kDa protein 1A/1B OS=Homo sapiens GN=HSPA1A PE=1 SV=5	-0.482743	0.365935	5.781	0.7946	0.031893	170	47	23	148	47	23	175	45	22	149	45	22	136	46	22	155	47	25	33.1011	33.0132	33.2865	33.3619	32.8197	31.7709
DYN2_HUMAN	P50570	Dynamin-2 OS=Homo sapiens GN=DNM2 PE=1 SV=2	-0.48577	0.523375	3.838	0.7162	0.739245	10	10	7	5	5	3	10	10	6	7	7	3	5	5	2	5	5	2	22.5339	21.8967	22.635	22.5497	22.5008	20.5578
QCR2_HUMAN	P22695	Cytochrome b-c1 complex subunit 2, mitochondrial OS=Homo sapiens GN=UQCRC2 PE=1 SV=3	-0.489368	0.578937	5.223	0.6938	0.128388	8	8	8	8	6	6	11	8	8	8	7	7	9	7	7	6	6	6	23.47	23.6352	24.1057	24.1173	23.9524	21.6731
SMRC1_HUMAN	Q92922	SWI/SNF complex subunit SMARCC1 OS=Homo sapiens GN=SMARCC1 PE=1 SV=3	-0.501568	0.61872	2.901	0.6401	0.40755	2	2	1	0	0	0	3	3	1	2	2	2	2	2	1	2	2	1	19.497	17.3923	20.1774	19.1588	17.7684	18.6348
HS90A_HUMAN	P07900	Heat shock protein HSP 90-alpha OS=Homo sapiens GN=HSP90AA1 PE=1 SV=5	-0.503624	0.500753	5.377	0.7909	0.368931	58	42	19	57	43	20	57	41	20	39	31	14	54	41	17	36	29	12	28.8081	28.6513	28.9226	28.9076	29.0248	26.9388
DDB1_HUMAN	Q16531	DNA damage-binding protein 1 OS=Homo sapiens GN=DDB1 PE=1 SV=1	-0.503943	0.438953	5.905	0.7596	0.358321	22	22	22	11	11	11	22	20	20	16	16	16	19	17	17	21	19	19	24.6192	23.5659	24.6348	24.3313	24.1374	22.8394
ILF2_HUMAN	Q12905	Interleukin enhancer-binding factor 2 OS=Homo sapiens GN=ILF2 PE=1 SV=2	-0.508676	0.403204	4.124	0.7441	0.533267	12	11	11	11	11	11	13	11	11	10	8	8	19	12	12	15	12	12	26.0243	25.6797	26.2323	26.0192	25.961	24.4301
UBP19_HUMAN	O94966	Ubiquitin carboxyl-terminal hydrolase 19 OS=Homo sapiens GN=USP19 PE=1 SV=2	-0.510489	0.61401	4.504	0.6962	0.838169	2	2	2	1	1	1	1	1	1	2	2	2	1	1	1	1	1	1	17.9244	17.53	16.6162	17.84	17.5456	15.1535
HS902_HUMAN	Q14568	Putative heat shock protein HSP 90-alpha A2 OS=Homo sapiens GN=HSP90AA2 PE=1 SV=2	-0.512421	0.374298	4.849	0.7909	1.28025	10	8	0	9	8	0	9	7	0	7	6	0	9	8	0	7	6	0	28.1757	27.9794	28.1907	27.9739	28.2371	26.5975
PRPS1_HUMAN	P60891	Ribose-phosphate pyrophosphokinase 1 OS=Homo sapiens GN=PRPS1 PE=1 SV=2	-0.514229	0.570051	5.112	0.7343	0.177676	6	5	0	1	1	0	4	3	0	2	2	0	3	3	0	4	4	2	22.9931	21.3557	22.9626	22.239	22.8255	20.7042
MIF_HUMAN	P14174	Macrophage migration inhibitory factor OS=Homo sapiens GN=MIF PE=1 SV=4	-0.515308	0.36028	3.175	0.7102	0.576445	6	2	2	1	1	1	1	1	1	8	2	2	1	1	1	1	1	1	21.9857	21.4995	23.0279	21.4805	22.0823	21.4044
AKP13_HUMAN	Q12802	A-kinase anchor protein 13 OS=Homo sapiens GN=AKAP13 PE=1 SV=2	-0.518076	0.550544	3.406	0.7134	1.30638	0	0	0	0	0	0	0	0	0	2	2	2	0	0	0	1	1	1	16.1258	15.0046	16.221	16.5725	14.2106	15.0139
HSP76_HUMAN	P17066	Heat shock 70 kDa protein 6 OS=Homo sapiens GN=HSPA6 PE=1 SV=2	-0.52835	0.238879	5.409	0.7693	0.049838	38	20	6	39	20	7	45	22	8	62	33	14	54	30	12	66	35	17	31.907	31.8953	32.1041	32.1568	31.2804	30.8842
LDHA_HUMAN	P00338	L-lactate dehydrogenase A chain OS=Homo sapiens GN=LDHA PE=1 SV=2	-0.53068	0.5781	3.618	0.6378	0.673682	6	5	5	10	8	8	7	7	7	6	6	6	8	8	8	4	4	4	23.934	24.5639	24.438	23.2957	25.4467	22.6015
EHD4_HUMAN	Q9H223	EH domain-containing protein 4 OS=Homo sapiens GN=EHD4 PE=1 SV=1	-0.531436	0.664437	3.032	0.652	1.14346	5	5	2	5	5	3	1	1	1	4	4	4	3	3	2	2	2	2	21.2823	22.0675	19.1788	21.6248	20.2471	19.0623
FLII_HUMAN	Q13045	Protein flightless-1 homolog OS=Homo sapiens GN=FLII PE=1 SV=2	-0.533672	0.620255	3.821	0.6194	0.831964	5	5	5	4	4	4	6	6	6	6	6	6	1	1	1	3	3	3	19.598	18.9813	20.9319	20.8888	18.8152	18.2062
RS6_HUMAN	P62753	40S ribosomal protein S6 OS=Homo sapiens GN=RPS6 PE=1 SV=1	-0.53567	0.50169	3.981	0.7185	0.854086	4	4	3	3	3	3	3	3	3	1	1	1	5	5	4	4	3	2	24.1503	23.0857	24.3697	22.7334	24.5497	22.7156
CH60_HUMAN	P10809	60 kDa heat shock protein, mitochondrial OS=Homo sapiens GN=HSPD1 PE=1 SV=2	-0.538503	0.359362	5.901	0.8009	0.234728	37	31	31	38	33	33	34	30	30	28	22	22	37	30	30	33	28	28	27.698	27.7371	27.9299	27.5522	27.9525	26.2449
RAF1_HUMAN	P04049	RAF proto-oncogene serine/threonine-protein kinase OS=Homo sapiens GN=RAF1 PE=1 SV=1	-0.541111	0.440181	4.345	0.6673	0.56763	3	3	1	2	2	1	7	6	2	3	3	0	3	3	1	4	4	2	21.1076	21.0617	22.1035	21.3355	21.4927	19.8213
EIF3B_HUMAN	P55884	Eukaryotic translation initiation factor 3 subunit B OS=Homo sapiens GN=EIF3B PE=1 SV=3	-0.548127	0.410931	4.706	0.7313	0.351243	15	14	14	18	18	18	20	19	19	15	15	15	16	15	15	16	15	15	25.6629	25.8618	26.0477	26.0548	25.7225	24.1508
FA83D_HUMAN	Q9H4H8	Protein FAM83D OS=Homo sapiens GN=FAM83D PE=1 SV=3	-0.549653	0.14073	4.238	0.7293	0.30168	3	3	3	4	4	4	3	3	3	2	2	2	2	2	2	4	4	4	20.2885	20.609	20.761	20.3986	20.1125	19.4984
RS8_HUMAN	P62241	40S ribosomal protein S8 OS=Homo sapiens GN=RPS8 PE=1 SV=2	-0.551941	0.315853	3.693	0.6918	0.461102	8	6	6	5	5	5	7	6	6	4	4	4	6	6	6	6	5	5	26.3535	26.1522	26.5337	25.6056	26.6847	25.0932
SEP14_HUMAN	Q6ZU15	Septin-14 OS=Homo sapiens GN=SEPT14 PE=1 SV=2	-0.556533	0.469802	2.109	0.5239	1.31482	2	1	0	2	1	0	2	1	0	2	1	0	2	1	0	2	1	0	20.5752	21.4697	20.6013	20.7612	21.137	19.0785
DDX1_HUMAN	Q92499	ATP-dependent RNA helicase DDX1 OS=Homo sapiens GN=DDX1 PE=1 SV=2	-0.556798	0.328711	5.039	0.6788	0.600902	11	11	11	13	11	11	15	11	11	10	9	9	11	8	8	7	6	6	23.0677	22.8685	23.5028	23.1465	22.9553	21.6667
PSA3_HUMAN	P25788	Proteasome subunit alpha type-3 OS=Homo sapiens GN=PSMA3 PE=1 SV=2	-0.559805	0.28461	2.286	0.5962	1.28605	3	3	3	4	4	4	5	5	5	1	1	1	3	3	3	3	3	3	23.1446	23.1256	23.5716	22.7935	23.4257	21.9432
ACTC_HUMAN	P68032	Actin, alpha cardiac muscle 1 OS=Homo sapiens GN=ACTC1 PE=1 SV=1	-0.566694	0.299394	3.932	0.7917	0.551214	29	19	0	26	16	0	23	15	0	22	16	0	26	17	0	27	17	0	29.2648	29.3593	28.9345	29.1641	28.9849	27.7095
ACTS_HUMAN	P68133	Actin, alpha skeletal muscle OS=Homo sapiens GN=ACTA1 PE=1 SV=1	-0.566694	0.299394	3.932	0.7917	0.551214	29	19	0	26	16	0	23	15	0	22	16	0	26	17	0	27	17	0	29.2648	29.3593	28.9345	29.1641	28.9849	27.7095
CLH2_HUMAN	P53675	Clathrin heavy chain 2 OS=Homo sapiens GN=CLTCL1 PE=1 SV=2	-0.567428	0.374055	4.039	0.6884	0.711698	8	7	0	11	9	0	10	8	0	8	6	0	11	9	0	11	9	0	23.4252	23.7654	23.8389	23.7271	23.5947	22.0055
SMG8_HUMAN	Q8ND04	Protein SMG8 OS=Homo sapiens GN=SMG8 PE=1 SV=1	-0.569068	0.462813	4.213	0.7253	1.07928	1	1	1	2	2	2	2	2	2	2	2	2	3	3	3	2	2	2	18.3517	19.0606	18.5096	18.7161	18.7625	16.7361
PTBP1_HUMAN	P26599	Polypyrimidine tract-binding protein 1 OS=Homo sapiens GN=PTBP1 PE=1 SV=1	-0.572269	0.146587	5.963	0.7712	0.890792	8	7	4	9	8	6	10	8	6	6	5	4	10	8	6	8	7	5	24.3548	24.3363	24.9138	23.7991	24.4642	23.6248
PSPC1_HUMAN	Q8WXF1	Paraspeckle component 1 OS=Homo sapiens GN=PSPC1 PE=1 SV=1	-0.573359	0.814753	3.065	0.5233	1.12341	1	1	0	1	1	0	1	1	0	1	1	0	3	3	2	0	0	0	21.2392	21.5541	21.4176	22.6381	23.5701	16.2825
NDK8_HUMAN	O60361	Putative nucleoside diphosphate kinase OS=Homo sapiens GN=NME2P1 PE=5 SV=1	-0.58567	0.511102	4.127	0.7382	1.00827	5	5	0	5	5	0	4	3	0	2	2	0	5	3	0	4	3	0	25.4168	24.7948	25.3673	23.7116	26.1782	23.9321
CIP4_HUMAN	Q15642	Cdc42-interacting protein 4 OS=Homo sapiens GN=TRIP10 PE=1 SV=3	-0.586084	0.829612	3.114	0.5458	1.17572	1	1	1	0	0	0	1	1	1	4	4	4	0	0	0	1	1	1	18.9894	15.0096	20.3524	21.0741	14.2059	17.3132
RGPD1_HUMAN	P0DJD0	RANBP2-like and GRIP domain-containing protein 1 OS=Homo sapiens GN=RGPD1 PE=2 SV=1	-0.588954	0.424488	3.547	0.7453	0.533757	8	8	0	6	6	0	9	9	0	7	7	0	7	7	0	6	6	0	21.6625	20.5646	21.9368	21.4355	21.1788	19.7828
RGPD2_HUMAN	P0DJD1	RANBP2-like and GRIP domain-containing protein 2 OS=Homo sapiens GN=RGPD2 PE=2 SV=1	-0.588954	0.424488	3.547	0.7453	0.533757	8	8	0	6	6	0	9	9	0	7	7	0	7	7	0	6	6	0	21.6625	20.5646	21.9368	21.4355	21.1788	19.7828
IPYR_HUMAN	Q15181	Inorganic pyrophosphatase OS=Homo sapiens GN=PPA1 PE=1 SV=2	-0.590086	0.832845	5.328	0.6597	1.31311	1	1	1	3	3	3	1	1	1	0	0	0	4	4	4	4	4	4	20.0717	21.6306	20.2114	14.9869	23.3781	21.7784
PSB3_HUMAN	P49720	Proteasome subunit beta type-3 OS=Homo sapiens GN=PSMB3 PE=1 SV=2	-0.592079	0.327645	3.996	0.7482	0.861692	3	3	3	2	2	2	3	3	3	3	3	3	2	2	2	1	1	1	23.1758	23.3048	23.8209	23.7513	22.7191	22.055
SYLC_HUMAN	Q9P2J5	Leucine--tRNA ligase, cytoplasmic OS=Homo sapiens GN=LARS PE=1 SV=2	-0.595205	0.433737	5.043	0.7448	0.414158	17	17	17	17	17	17	19	19	19	17	17	17	18	17	17	14	14	14	24.3368	23.7536	24.5152	24.4746	23.999	22.3464
HS71L_HUMAN	P34931	Heat shock 70 kDa protein 1-like OS=Homo sapiens GN=HSPA1L PE=1 SV=2	-0.596119	0.266897	4.992	0.7946	0.112785	45	19	0	42	18	0	49	18	0	41	20	0	44	20	0	40	17	0	32.1929	32.0051	32.374	32.4217	31.4885	30.8736
ACTB_HUMAN	P60709	Actin, cytoplasmic 1 OS=Homo sapiens GN=ACTB PE=1 SV=1	-0.597741	0.263828	7.063	0.7917	0.478712	37	24	0	35	23	0	33	21	0	32	22	0	33	23	0	36	23	0	29.6145	29.6061	29.303	29.4353	29.2777	28.0174
ACTG_HUMAN	P63261	Actin, cytoplasmic 2 OS=Homo sapiens GN=ACTG1 PE=1 SV=1	-0.597741	0.263828	7.063	0.7917	0.478712	37	24	0	35	23	0	33	21	0	32	22	0	33	23	0	36	23	0	29.6145	29.6061	29.303	29.4353	29.2777	28.0174
DX39B_HUMAN	Q13838	Spliceosome RNA helicase DDX39B OS=Homo sapiens GN=DDX39B PE=1 SV=1	-0.598249	0.426619	3.532	0.6642	0.406339	9	8	2	8	7	2	8	7	1	6	5	1	8	7	2	6	5	1	23.9307	24.0821	23.3804	23.2518	24.2848	22.0618
TBL1R_HUMAN	Q9BZK7	F-box-like/WD repeat-containing protein TBL1XR1 OS=Homo sapiens GN=TBL1XR1 PE=1 SV=1	-0.599483	0.501015	5.654	0.7386	1.03996	9	7	5	6	4	3	8	7	4	7	6	4	6	5	3	5	4	4	23.6753	22.9554	23.2997	23.6406	23.3397	21.1517
ACTBL_HUMAN	Q562R1	Beta-actin-like protein 2 OS=Homo sapiens GN=ACTBL2 PE=1 SV=2	-0.603831	0.340603	3.711	0.7917	0.551214	14	9	0	13	8	0	11	7	0	10	8	0	14	9	0	12	7	0	27.8389	27.8861	27.5464	27.7407	27.662	26.0572
SYEP_HUMAN	P07814	Bifunctional glutamate/proline--tRNA ligase OS=Homo sapiens GN=EPRS PE=1 SV=5	-0.609379	0.454533	7.5	0.8	0.318673	48	42	40	51	45	43	54	48	46	47	39	39	39	35	34	37	34	33	25.3682	25.2634	25.7696	25.9124	25.1798	23.4808
DX39A_HUMAN	O00148	ATP-dependent RNA helicase DDX39A OS=Homo sapiens GN=DDX39A PE=1 SV=2	-0.620664	0.407456	3.437	0.6459	0.406339	7	6	0	7	6	1	7	6	0	5	4	0	6	5	0	5	4	0	23.8227	24.0302	23.3295	23.1962	24.1648	21.9594
LDHB_HUMAN	P07195	L-lactate dehydrogenase B chain OS=Homo sapiens GN=LDHB PE=1 SV=2	-0.621885	0.526008	3.839	0.7192	1.05998	11	9	9	10	9	9	10	9	9	5	4	4	13	12	12	12	11	11	25.3954	25.4157	25.2065	23.4075	26.426	24.3185
RL15_HUMAN	P61313	60S ribosomal protein L15 OS=Homo sapiens GN=RPL15 PE=1 SV=2	-0.624061	0.274473	3.193	0.6659	1.37205	5	3	3	6	4	4	7	5	5	2	2	2	4	4	4	3	3	3	23.2393	23.6333	23.6284	22.5147	23.8191	22.295
NUP93_HUMAN	Q8N1F7	Nuclear pore complex protein Nup93 OS=Homo sapiens GN=NUP93 PE=1 SV=2	-0.628208	0.314701	6.164	0.793	0.618619	18	16	16	19	18	18	20	19	19	15	14	14	16	15	15	17	15	15	24.051	24.0178	24.4374	24.1153	24.0245	22.4817
SEPT6_HUMAN	Q14141	Septin-6 OS=Homo sapiens GN=SEPT6 PE=1 SV=4	-0.633001	0.559991	3.648	0.7015	1.00903	2	2	0	1	1	0	3	3	1	2	2	1	2	2	1	1	1	1	19.0389	18.4503	20.4426	19.6537	19.2941	17.0851
C1TC_HUMAN	P11586	C-1-tetrahydrofolate synthase, cytoplasmic OS=Homo sapiens GN=MTHFD1 PE=1 SV=3	-0.634171	0.250647	5.558	0.7556	0.542678	25	24	23	23	21	20	27	25	24	21	20	20	16	14	14	20	18	18	24.8467	24.9075	25.1124	24.9663	24.5805	23.4172
POTEI_HUMAN	P0CG38	POTE ankyrin domain family member I OS=Homo sapiens GN=POTEI PE=3 SV=1	-0.634806	0.279493	4.007	0.6381	1.14488	8	5	0	7	4	0	7	4	0	8	4	0	7	4	0	8	6	0	26.4992	26.6685	26.0554	26.5354	25.8791	24.9042
CLH1_HUMAN	Q00610	Clathrin heavy chain 1 OS=Homo sapiens GN=CLTC PE=1 SV=5	-0.637267	0.270328	6.35	0.7908	0.420571	56	42	35	54	43	34	50	38	30	42	33	27	47	38	29	50	39	30	25.9945	25.9232	26.0921	25.9206	25.8013	24.376
PRS6A_HUMAN	P17980	26S protease regulatory subunit 6A OS=Homo sapiens GN=PSMC3 PE=1 SV=3	-0.642075	0.26974	4.196	0.7252	0.878473	14	13	13	15	13	13	16	15	15	9	7	7	9	8	8	11	11	11	24.2187	24.0209	24.6985	24.1248	24.1354	22.7516
IMMT_HUMAN	Q16891	Mitochondrial inner membrane protein OS=Homo sapiens GN=IMMT PE=1 SV=1	-0.645034	0.361754	4.572	0.7244	0.656657	9	9	9	5	5	5	6	6	6	3	3	3	6	6	6	4	4	4	21.5051	20.8515	21.2798	20.7216	21.5152	19.4645
H90B4_HUMAN	Q58FF6	Putative heat shock protein HSP 90-beta 4 OS=Homo sapiens GN=HSP90AB4P PE=5 SV=1	-0.646999	0.34393	4.397	0.7471	0.931682	8	6	0	9	6	0	6	4	0	6	5	0	9	7	0	7	6	0	26.8575	26.6453	26.8753	26.4866	26.9694	24.981
NP1L1_HUMAN	P55209	Nucleosome assembly protein 1-like 1 OS=Homo sapiens GN=NAP1L1 PE=1 SV=1	-0.648774	0.319485	4.691	0.7086	0.581108	9	8	7	9	8	6	8	6	5	6	5	4	6	5	4	6	5	4	25.7628	25.8809	25.8299	25.8048	25.6849	24.0374
U5S1_HUMAN	Q15029	116 kDa U5 small nuclear ribonucleoprotein component OS=Homo sapiens GN=EFTUD2 PE=1 SV=1	-0.650433	0.389376	4.438	0.7736	0.295342	20	15	14	14	14	13	18	15	14	16	13	12	14	12	11	15	13	12	24.5988	24.24	24.4612	24.578	24.3112	22.4595
PSMD1_HUMAN	Q99460	26S proteasome non-ATPase regulatory subunit 1 OS=Homo sapiens GN=PSMD1 PE=1 SV=2	-0.650997	0.409536	4.491	0.7332	0.190879	8	8	8	5	5	5	6	6	6	4	4	4	3	3	3	3	3	3	22.2632	20.842	21.5303	21.8458	20.9815	19.8552
PSA7L_HUMAN	Q8TAA3	Proteasome subunit alpha type-7-like OS=Homo sapiens GN=PSMA8 PE=1 SV=3	-0.651145	0.306463	4.653	0.701	1.29933	2	2	0	4	3	0	2	2	0	2	2	0	2	2	0	3	3	0	23.5093	24.2578	23.4982	23.6628	23.5339	22.1152
ISG15_HUMAN	P05161	Ubiquitin-like protein ISG15 OS=Homo sapiens GN=ISG15 PE=1 SV=5	-0.668215	0.490853	5.81	0.7678	0.839759	5	5	5	6	6	6	6	5	5	6	4	4	7	5	5	3	2	2	26.5853	26.6337	26.5815	26.8999	26.7248	24.1712
SC23A_HUMAN	Q15436	Protein transport protein Sec23A OS=Homo sapiens GN=SEC23A PE=1 SV=2	-0.669575	0.399137	4.896	0.7851	0.733368	7	6	5	8	7	6	8	7	6	8	8	7	6	6	5	5	5	4	22.319	22.5048	22.3082	22.4774	22.3508	20.2951
1B81_HUMAN	Q31610	HLA class I histocompatibility antigen, B-81 alpha chain OS=Homo sapiens GN=HLA-B PE=1 SV=1	-0.681618	0.33627	3.699	0.6739	0.014855	2	2	0	1	1	0	1	1	0	3	3	0	3	3	0	3	3	0	23.9094	23.3014	23.8144	23.606	23.5708	21.8035
PRS56_HUMAN	P0CW18	Putative serine protease 56 OS=Homo sapiens GN=PRSS56 PE=5 SV=1	-0.687254	0.549693	4.176	0.7042	0.211092	3	3	3	1	1	1	6	5	5	4	4	4	4	4	4	2	2	2	21.6572	20.406	22.7741	22.2648	21.0163	19.4945
HNRPL_HUMAN	P14866	Heterogeneous nuclear ribonucleoprotein L OS=Homo sapiens GN=HNRNPL PE=1 SV=2	-0.688349	0.273223	6.98	0.7419	0.878638	9	7	7	10	8	8	8	7	7	5	5	5	9	7	7	5	5	5	23.5131	23.2578	23.2257	23.0615	23.2877	21.5824
RTN4_HUMAN	Q9NQC3	Reticulon-4 OS=Homo sapiens GN=RTN4 PE=1 SV=2	-0.689022	0.122316	3.563	0.6214	1.36632	1	1	1	1	1	1	2	2	2	2	2	2	1	1	1	2	2	2	20.7051	20.8944	21.2099	20.5855	20.5496	19.6072
ANM5_HUMAN	O14744	Protein arginine N-methyltransferase 5 OS=Homo sapiens GN=PRMT5 PE=1 SV=4	-0.694619	0.261663	4.116	0.584	1.08772	3	3	3	3	3	3	3	3	3	2	2	2	4	4	4	3	3	3	21.1708	21.1684	21.4374	20.9102	21.2488	19.5338
CHD5_HUMAN	Q8TDI0	Chromodomain-helicase-DNA-binding protein 5 OS=Homo sapiens GN=CHD5 PE=1 SV=1	-0.694915	0.167627	3.582	0.6611	1.24501	5	5	0	3	2	0	5	4	0	2	1	0	3	2	1	5	4	0	20.5551	19.5627	20.6176	19.7728	19.7909	19.0869
PTBP3_HUMAN	O95758	Polypyrimidine tract-binding protein 3 OS=Homo sapiens GN=PTBP3 PE=1 SV=2	-0.699086	0.115152	2.746	0.5462	0.162423	6	6	3	4	4	2	3	3	1	3	3	2	3	3	1	3	3	1	23.5005	23.2384	23.4499	22.4157	23.3719	22.304
CHD3_HUMAN	Q12873	Chromodomain-helicase-DNA-binding protein 3 OS=Homo sapiens GN=CHD3 PE=1 SV=3	-0.701173	0.242482	3.582	0.6579	1.24501	4	4	0	3	2	0	4	3	0	2	1	0	2	1	0	3	2	0	20.0532	19.5627	20.1142	19.7728	19.6018	18.2519
ATP5L_HUMAN	O75964	ATP synthase subunit g, mitochondrial OS=Homo sapiens GN=ATP5L PE=1 SV=3	-0.701694	0.451859	3.623	0.6367	1.48	1	1	1	3	3	3	1	1	1	2	2	2	1	1	1	1	1	1	23.4639	23.5431	23.1094	23.9687	22.923	21.1196
RS27_HUMAN	P42677	40S ribosomal protein S27 OS=Homo sapiens GN=RPS27 PE=1 SV=3	-0.705126	0.402342	3.65	0.6595	0.790317	5	5	3	6	5	3	7	5	3	6	5	3	6	5	3	4	4	2	28.3065	28.6161	28.5958	28.7655	28.3065	26.3311
DJB12_HUMAN	Q9NXW2	DnaJ homolog subfamily B member 12 OS=Homo sapiens GN=DNAJB12 PE=1 SV=4	-0.710431	0.261083	3.164	0.6376	1.11668	4	4	4	4	3	3	4	4	4	1	1	1	4	3	3	3	3	3	21.5218	20.6967	21.743	20.2555	21.4853	20.0894
UCK2_HUMAN	Q9BZX2	Uridine-cytidine kinase 2 OS=Homo sapiens GN=UCK2 PE=1 SV=1	-0.714514	0.0319432	3.108	0.5952	0.975556	2	2	1	2	2	2	2	2	2	1	1	1	1	1	1	2	2	2	21.6483	21.8498	21.3047	21.188	20.7861	20.6852
TOIP1_HUMAN	Q5JTV8	Torsin-1A-interacting protein 1 OS=Homo sapiens GN=TOR1AIP1 PE=1 SV=2	-0.718157	0.304309	3.239	0.7022	1.6662	1	1	1	2	2	2	2	2	2	2	2	2	1	1	1	2	2	2	19.2683	19.6766	20.4395	19.8379	19.2689	18.1232
ABCF1_HUMAN	Q8NE71	ATP-binding cassette sub-family F member 1 OS=Homo sapiens GN=ABCF1 PE=1 SV=2	-0.7251	0.389721	3.538	0.5551	0.305252	6	6	6	3	3	2	5	5	5	2	2	2	5	4	4	4	4	4	22.0632	20.6705	22.0861	21.1264	21.7569	19.7612
ATPB_HUMAN	P06576	ATP synthase subunit beta, mitochondrial OS=Homo sapiens GN=ATP5B PE=1 SV=3	-0.726954	0.280808	4.64	0.7366	0.36387	17	15	15	21	19	19	17	16	16	11	11	11	19	19	19	14	14	14	25.7116	25.8251	25.7678	24.9939	26.0731	24.0566
VDAC2_HUMAN	P45880	Voltage-dependent anion-selective channel protein 2 OS=Homo sapiens GN=VDAC2 PE=1 SV=2	-0.738921	0.391464	5.83	0.7238	0.420217	9	7	7	9	8	8	8	7	7	11	9	9	10	9	9	7	6	6	26.3464	26.3375	26.2452	26.321	26.3586	24.0327
SF3B1_HUMAN	O75533	Splicing factor 3B subunit 1 OS=Homo sapiens GN=SF3B1 PE=1 SV=3	-0.739991	0.0943102	4.807	0.7235	0.8821	13	10	10	12	10	10	11	9	9	8	8	8	9	8	8	12	12	12	22.3918	21.7954	21.8132	21.4061	21.649	20.7253
MINK1_HUMAN	Q8N4C8	Misshapen-like kinase 1 OS=Homo sapiens GN=MINK1 PE=1 SV=2	-0.740405	0.516767	3.019	0.6501	0.907477	4	4	1	1	1	0	2	2	1	1	1	1	3	3	2	2	2	1	19.7972	17.1271	18.7906	16.8496	19.1701	17.4739
NUP62_HUMAN	P37198	Nuclear pore glycoprotein p62 OS=Homo sapiens GN=NUP62 PE=1 SV=3	-0.743472	0.491612	3.688	0.6724	1.32061	1	1	1	2	2	2	3	3	3	2	2	2	2	2	2	1	1	1	19.1522	20.1607	20.7663	20.9856	18.6774	18.1858
XPO2_HUMAN	P55060	Exportin-2 OS=Homo sapiens GN=CSE1L PE=1 SV=3	-0.753188	0.380575	4.406	0.7542	0.681023	8	8	8	7	7	7	11	11	11	7	7	7	8	8	8	6	6	6	22.6312	22.4628	23.247	22.448	23.0219	20.6116
PCBP3_HUMAN	P57721	Poly(rC)-binding protein 3 OS=Homo sapiens GN=PCBP3 PE=1 SV=2	-0.754461	0.224635	3.945	0.6726	1.36991	4	3	0	3	3	0	4	3	0	3	3	0	6	4	0	5	5	0	25.3534	25.1498	25.5595	25.2523	24.9577	23.5894
EIF3H_HUMAN	O15372	Eukaryotic translation initiation factor 3 subunit H OS=Homo sapiens GN=EIF3H PE=1 SV=1	-0.755246	0.0808777	6.544	0.7527	0.624286	10	10	10	11	11	11	9	9	9	9	9	9	8	8	8	9	8	8	24.9064	24.8219	25.0001	24.5787	24.3591	23.5248
PCBP2_HUMAN	Q15366	Poly(rC)-binding protein 2 OS=Homo sapiens GN=PCBP2 PE=1 SV=1	-0.757262	0.201374	6.24	0.7053	1.32264	9	8	5	9	7	4	9	8	5	5	5	2	8	6	2	8	8	3	26.1309	26.0348	26.2728	25.9478	25.8086	24.4104
SMC4_HUMAN	Q9NTJ3	Structural maintenance of chromosomes protein 4 OS=Homo sapiens GN=SMC4 PE=1 SV=2	-0.758481	0.18083	3.845	0.7223	0.389764	4	4	4	5	5	5	7	7	7	4	4	4	4	4	4	5	5	5	20.0318	20.6232	20.2126	20.0122	19.9169	18.6631
VDAC1_HUMAN	P21796	Voltage-dependent anion-selective channel protein 1 OS=Homo sapiens GN=VDAC1 PE=1 SV=2	-0.75857	0.337365	5.818	0.8041	0.535492	12	10	10	14	12	12	13	10	10	12	10	10	13	10	10	12	11	11	26.7589	26.7791	26.8866	26.6734	26.8144	24.6611
EIF3I_HUMAN	Q13347	Eukaryotic translation initiation factor 3 subunit I OS=Homo sapiens GN=EIF3I PE=1 SV=1	-0.763072	0.437043	5.967	0.7677	0.50798	13	11	11	13	12	12	15	12	12	10	8	8	12	9	9	8	6	6	25.9579	25.7391	25.9563	25.9876	26.0184	23.358
CMC1_HUMAN	O75746	Calcium-binding mitochondrial carrier protein Aralar1 OS=Homo sapiens GN=SLC25A12 PE=1 SV=2	-0.765046	0.230924	3.417	0.6485	0.949335	6	6	3	7	7	4	5	5	3	5	5	2	7	7	4	6	6	2	23.9314	24.0867	23.3146	23.4558	23.544	22.0378
COX2_HUMAN	P00403	Cytochrome c oxidase subunit 2 OS=Homo sapiens GN=MT-CO2 PE=1 SV=1	-0.773683	0.0855014	1.86	0.5428	1.37019	1	1	1	1	1	1	1	1	1	1	1	1	1	1	1	2	2	2	23.119	23.3236	22.9238	22.1628	22.9723	21.9103
PSA5_HUMAN	P28066	Proteasome subunit alpha type-5 OS=Homo sapiens GN=PSMA5 PE=1 SV=3	-0.775105	0.251829	4.373	0.767	0.229557	6	5	5	5	5	5	5	5	5	5	5	5	7	6	6	7	6	6	26.0492	26.0758	26.5414	26.0986	25.9032	24.3393
AQR_HUMAN	O60306	Intron-binding protein aquarius OS=Homo sapiens GN=AQR PE=1 SV=4	-0.788427	0.390888	4.216	0.7222	1.13876	3	3	3	1	1	1	3	3	3	2	2	2	2	2	2	2	2	2	19.6248	18.9243	19.3115	19.5288	19.0317	16.9349
P5CS_HUMAN	P54886	Delta-1-pyrroline-5-carboxylate synthase OS=Homo sapiens GN=ALDH18A1 PE=1 SV=2	-0.789096	0.3072	4.988	0.6918	0.333671	7	7	7	7	7	7	4	4	4	3	3	3	8	7	7	4	4	4	22.4013	22.0107	21.1244	21.078	22.014	20.0772
MTA2_HUMAN	O94776	Metastasis-associated protein MTA2 OS=Homo sapiens GN=MTA2 PE=1 SV=1	-0.790696	0.239606	4.42	0.6565	0.67455	4	4	4	2	2	2	6	5	5	3	3	3	3	3	3	3	3	3	20.7585	19.7079	21.2625	19.6354	20.4424	19.279
1B48_HUMAN	P30486	HLA class I histocompatibility antigen, B-48 alpha chain OS=Homo sapiens GN=HLA-B PE=1 SV=1	-0.793947	0.299758	3.699	0.6739	0.014855	3	3	0	2	2	0	2	2	0	4	4	0	3	3	0	3	3	0	24.0943	23.4859	24.0175	23.8416	23.5708	21.8035
BZW2_HUMAN	Q9Y6E2	Basic leucine zipper and W2 domain-containing protein 2 OS=Homo sapiens GN=BZW2 PE=1 SV=1	-0.798835	0.600535	4.037	0.7515	1.62678	1	1	1	1	1	1	1	1	1	0	0	0	2	2	2	2	2	2	18.1306	17.9916	18.9326	14.9394	19.6067	18.1122
K6PF_HUMAN	P08237	6-phosphofructokinase, muscle type OS=Homo sapiens GN=PFKM PE=1 SV=2	-0.799151	0.185722	3.953	0.704	0.57457	9	9	8	10	10	9	10	9	8	7	7	5	6	6	5	9	9	6	23.4545	23.5052	23.6141	23.5293	22.8343	21.8128
UBP10_HUMAN	Q14694	Ubiquitin carboxyl-terminal hydrolase 10 OS=Homo sapiens GN=USP10 PE=1 SV=2	-0.801786	0.398217	4.792	0.6413	0.992921	4	4	4	4	4	4	4	4	4	2	2	2	4	4	4	2	2	2	21.5868	21.0856	21.5573	21.3524	21.5265	18.9454
SPAS2_HUMAN	Q86XZ4	Spermatogenesis-associated serine-rich protein 2 OS=Homo sapiens GN=SPATS2 PE=1 SV=1	-0.805009	0.316862	2.973	0.6074	0.653334	1	1	1	1	1	1	2	2	2	4	4	4	2	2	2	2	2	2	20.5787	20.991	20.3257	21.0661	19.6804	18.734
PDIA6_HUMAN	Q15084	Protein disulfide-isomerase A6 OS=Homo sapiens GN=PDIA6 PE=1 SV=1	-0.812021	0.274239	4.204	0.7278	0.666141	10	9	9	11	10	10	12	11	11	7	6	6	9	8	8	7	7	7	25.3929	25.3088	25.3988	25.2293	25.1613	23.2739
SYQ_HUMAN	P47897	Glutamine--tRNA ligase OS=Homo sapiens GN=QARS PE=1 SV=1	-0.816001	0.223082	4.24	0.7267	0.72834	22	18	17	18	15	14	22	20	19	15	14	14	15	15	14	15	15	14	24.421	24.0022	24.5131	24.1005	23.9776	22.4102
POTEJ_HUMAN	P0CG39	POTE ankyrin domain family member J OS=Homo sapiens GN=POTEJ PE=3 SV=1	-0.816671	0.219679	4.007	0.6381	1.27407	6	4	0	5	3	0	5	3	0	6	3	0	5	3	0	6	5	0	26.2809	26.3389	25.6142	26.265	24.9299	24.5891
EFTU_HUMAN	P49411	Elongation factor Tu, mitochondrial OS=Homo sapiens GN=TUFM PE=1 SV=2	-0.817526	0.196396	5.452	0.7062	0.260188	20	15	15	20	16	16	17	13	13	16	14	14	18	16	16	16	15	15	26.4279	26.2987	26.2719	25.8723	26.1933	24.4804
TBA4B_HUMAN	Q9H853	Putative tubulin-like protein alpha-4B OS=Homo sapiens GN=TUBA4B PE=5 SV=2	-0.824936	0.759658	2.923	0.6772	1.71343	1	1	0	5	1	0	5	1	0	3	1	0	5	1	0	0	0	0	22.1263	20.3881	22.1406	23.0403	23.311	15.829
SYTC_HUMAN	P26639	Threonine--tRNA ligase, cytoplasmic OS=Homo sapiens GN=TARS PE=1 SV=3	-0.837783	0.29523	4.096	0.6847	0.166737	20	18	18	20	17	17	19	17	17	16	15	14	15	15	15	15	13	12	25.0313	25.1542	25.0613	25.1399	24.7181	22.8754
IPO9_HUMAN	Q96P70	Importin-9 OS=Homo sapiens GN=IPO9 PE=1 SV=3	-0.84269	0.649714	2.479	0.6063	1.31364	0	0	0	3	1	1	3	1	1	1	1	1	2	1	1	0	0	0	16.4208	12.762	14.2348	11.3459	13.52	16.0236
HSP77_HUMAN	P48741	Putative heat shock 70 kDa protein 7 OS=Homo sapiens GN=HSPA7 PE=5 SV=2	-0.847918	0.0929519	4.248	0.747	0.860414	14	6	0	15	5	0	18	6	0	19	11	0	22	12	0	21	11	0	32.2166	32.2375	32.5037	32.1913	30.9314	31.2914
MSH6_HUMAN	P52701	DNA mismatch repair protein Msh6 OS=Homo sapiens GN=MSH6 PE=1 SV=2	-0.851835	0.253561	3.911	0.7208	0.320772	12	12	12	11	11	11	10	10	10	12	11	11	15	15	15	16	15	15	24.0297	23.0911	24.6029	23.0281	23.872	22.2682
ENOG_HUMAN	P09104	Gamma-enolase OS=Homo sapiens GN=ENO2 PE=1 SV=3	-0.858939	0.700178	3.763	0.6673	1.47117	1	1	0	2	2	0	1	1	0	0	0	0	1	1	0	2	1	0	22.5616	22.8295	22.5929	17.7601	24.6254	23.0218
MCM7_HUMAN	P33993	DNA replication licensing factor MCM7 OS=Homo sapiens GN=MCM7 PE=1 SV=4	-0.866215	0.340512	4.853	0.7179	0.873505	16	12	12	14	11	11	12	10	10	9	9	9	9	7	7	7	6	6	23.6447	23.0669	22.841	23.3406	22.7916	20.8217
EF1A1_HUMAN	P68104	Elongation factor 1-alpha 1 OS=Homo sapiens GN=EEF1A1 PE=1 SV=1	-0.866589	0.183686	6.274	0.7638	0.211296	65	19	0	42	19	0	50	15	0	68	17	0	37	18	0	43	18	0	30.5438	30.4486	30.5804	30.0524	30.3279	28.5927
EF1A3_HUMAN	Q5VTE0	Putative elongation factor 1-alpha-like 3 OS=Homo sapiens GN=EEF1A1P5 PE=5 SV=1	-0.866589	0.183686	6.274	0.7638	0.211296	65	19	0	42	19	0	50	15	0	68	17	0	37	18	0	43	18	0	30.5438	30.4486	30.5804	30.0524	30.3279	28.5927
ELP1_HUMAN	O95163	Elongator complex protein 1 OS=Homo sapiens GN=IKBKAP PE=1 SV=3	-0.870895	0.529888	4.159	0.7973	0.39841	9	9	9	9	8	8	8	7	7	7	7	7	5	5	5	5	5	5	21.4347	21.1505	21.8595	23.0238	19.9762	18.832
ENPLL_HUMAN	Q58FF3	Putative endoplasmin-like protein OS=Homo sapiens GN=HSP90B2P PE=5 SV=1	-0.872072	0.281707	1.91	0.528	1.07694	2	2	0	6	4	0	7	4	0	2	2	0	5	4	0	3	3	0	21.8314	23.0201	22.9706	22.1342	22.4871	20.5847
PGK2_HUMAN	P07205	Phosphoglycerate kinase 2 OS=Homo sapiens GN=PGK2 PE=1 SV=3	-0.875328	0.598115	4.715	0.6932	1.95461	1	1	0	1	1	0	1	1	0	0	0	0	2	2	0	1	1	0	20.7121	20.5835	20.6406	16.9911	22.2715	20.0476
EF1A2_HUMAN	Q05639	Elongation factor 1-alpha 2 OS=Homo sapiens GN=EEF1A2 PE=1 SV=1	-0.876237	0.187505	4.709	0.7638	0.294261	44	15	4	30	15	4	37	15	5	39	10	0	21	11	1	26	12	1	30.0218	29.787	30.0515	29.5065	29.731	27.994
PTN23_HUMAN	Q9H3S7	Tyrosine-protein phosphatase non-receptor type 23 OS=Homo sapiens GN=PTPN23 PE=1 SV=1	-0.877629	0.481262	3.85	0.6682	0.846027	3	3	3	2	1	1	4	3	3	3	3	3	4	4	4	1	1	1	18.0957	18.3031	19.8615	18.6291	19.0751	15.9232
PPP6_HUMAN	O00743	Serine/threonine-protein phosphatase 6 catalytic subunit OS=Homo sapiens GN=PPP6C PE=1 SV=1	-0.89453	0.74842	2.542	0.6491	0.462855	2	2	2	1	1	1	2	2	2	2	2	2	0	0	0	1	1	1	20.7562	18.193	21.3636	23.5537	15.2092	18.8664
ERF1_HUMAN	P62495	Eukaryotic peptide chain release factor subunit 1 OS=Homo sapiens GN=ETF1 PE=1 SV=3	-0.902929	0.155144	2.917	0.557	0.0627	3	3	3	1	1	1	2	2	2	1	1	1	1	1	1	2	2	2	21.4986	20.3025	21.071	20.364	20.4997	19.2996
CMC2_HUMAN	Q9UJS0	Calcium-binding mitochondrial carrier protein Aralar2 OS=Homo sapiens GN=SLC25A13 PE=1 SV=2	-0.923044	0.219673	4.503	0.7108	0.605768	15	14	11	13	12	9	10	10	8	13	12	9	8	8	5	11	10	6	25.0619	24.7903	24.6504	24.9898	23.9131	22.8306
IF2GL_HUMAN	Q2VIR3	Putative eukaryotic translation initiation factor 2 subunit 3-like protein OS=Homo sapiens GN=EIF2S3L PE=5 SV=2	-0.923342	0.26748	5.237	0.7536	0.814809	8	7	0	8	7	0	9	8	0	7	7	0	8	8	0	5	5	0	25.1366	25.4068	25.3941	25.2385	24.9542	22.9748
PRPS3_HUMAN	P21108	Ribose-phosphate pyrophosphokinase 3 OS=Homo sapiens GN=PRPS1L1 PE=1 SV=2	-0.92752	0.537904	5.112	0.7343	0.842465	4	3	0	1	1	0	2	1	0	2	2	0	2	2	0	1	1	0	22.4845	21.5161	22.4143	22.3995	22.7019	18.531
RAB1B_HUMAN	Q9H0U4	Ras-related protein Rab-1B OS=Homo sapiens GN=RAB1B PE=1 SV=1	-0.929386	0.410725	3.903	0.7351	1.46128	1	1	0	1	1	0	2	2	0	1	1	0	3	3	0	1	1	0	23.1261	23.1901	22.9162	22.7052	23.5499	20.1891
SRRT_HUMAN	Q9BXP5	Serrate RNA effector molecule homolog OS=Homo sapiens GN=SRRT PE=1 SV=1	-0.933004	0.146566	4.263	0.6392	0.558653	3	3	3	3	3	3	3	3	3	1	1	1	1	1	1	2	2	2	19.5561	18.5616	19.6814	18.2379	19.0326	17.7296
STRAP_HUMAN	Q9Y3F4	Serine-threonine kinase receptor-associated protein OS=Homo sapiens GN=STRAP PE=1 SV=1	-0.94081	0.263371	5.128	0.7296	1.00712	14	12	12	13	12	12	13	12	12	10	8	8	12	10	10	8	7	7	25.2062	24.7945	25.1221	24.6235	24.9865	22.6905
PSMD2_HUMAN	Q13200	26S proteasome non-ATPase regulatory subunit 2 OS=Homo sapiens GN=PSMD2 PE=1 SV=3	-0.941341	0.161563	5.417	0.7758	0.699223	26	23	23	17	16	16	25	23	23	18	17	17	20	19	19	18	18	18	24.7132	24.4823	25.0259	24.4022	24.2439	22.7513
RHEB_HUMAN	Q15382	GTP-binding protein Rheb OS=Homo sapiens GN=RHEB PE=1 SV=1	-0.941603	0.697833	3.765	0.7219	1.47362	1	1	1	1	1	1	1	1	1	3	3	3	3	3	3	0	0	0	22.2584	20.0269	22.2835	22.6688	22.7503	16.3248
OST48_HUMAN	P39656	Dolichyl-diphosphooligosaccharide--protein glycosyltransferase 48 kDa subunit OS=Homo sapiens GN=DDOST PE=1 SV=4	-0.942207	0.205077	6.319	0.7847	1.09534	5	5	5	6	6	6	5	5	5	6	6	6	6	6	6	6	6	6	24.5271	24.4281	24.3571	24.0865	24.1459	22.2533
ADT2_HUMAN	P05141	ADP/ATP translocase 2 OS=Homo sapiens GN=SLC25A5 PE=1 SV=7	-0.943811	0.207747	3.216	0.6782	1.0154	22	14	3	21	15	3	23	16	3	15	12	3	15	12	3	15	12	3	29.3741	29.5531	29.565	29.3979	28.9315	27.3314
EF1G_HUMAN	P26641	Elongation factor 1-gamma OS=Homo sapiens GN=EEF1G PE=1 SV=3	-0.95039	0.173164	4.452	0.7411	0.722969	23	17	17	28	18	18	26	18	18	23	18	18	25	19	19	23	17	17	28.2266	28.3987	28.3518	28.0798	27.8031	26.2429
RL37A_HUMAN	P61513	60S ribosomal protein L37a OS=Homo sapiens GN=RPL37A PE=1 SV=2	-0.952679	0.321317	4.457	0.7089	1.12033	4	3	3	4	3	3	4	3	3	3	2	2	4	3	3	3	2	2	24.9578	24.847	25.0818	24.3836	25.2404	22.4047
RLA2_HUMAN	P05387	60S acidic ribosomal protein P2 OS=Homo sapiens GN=RPLP2 PE=1 SV=1	-0.953074	0.4801	4.74	0.8003	1.02485	3	2	2	6	4	4	5	3	3	1	1	1	6	4	4	4	4	4	25.5777	25.8337	25.9132	22.5916	26.7988	25.075
ADT3_HUMAN	P12236	ADP/ATP translocase 3 OS=Homo sapiens GN=SLC25A6 PE=1 SV=4	-0.953588	0.212846	4.616	0.7251	0.960035	24	16	4	24	17	4	25	18	4	14	13	3	15	13	3	15	13	3	29.1816	29.4146	29.3963	29.1366	28.8894	27.1058
TRI16_HUMAN	O95361	Tripartite motif-containing protein 16 OS=Homo sapiens GN=TRIM16 PE=1 SV=3	-0.960243	0.251335	2.889	0.5711	0.08038	1	1	1	3	3	0	2	2	0	1	1	0	2	2	0	1	1	0	20.3553	21.1251	19.905	20.0903	20.156	18.2585
GLYM_HUMAN	P34897	Serine hydroxymethyltransferase, mitochondrial OS=Homo sapiens GN=SHMT2 PE=1 SV=3	-0.966736	0.295001	3.535	0.6806	0.650665	5	4	4	5	4	4	4	4	4	2	2	2	3	3	3	2	2	2	21.3114	21.3366	21.4761	20.2452	21.8702	19.1085
SSRP1_HUMAN	Q08945	FACT complex subunit SSRP1 OS=Homo sapiens GN=SSRP1 PE=1 SV=1	-0.969469	0.146553	3.544	0.6736	1.19823	7	7	7	6	6	6	9	9	9	5	5	5	7	7	7	5	5	5	23.2139	22.9238	23.2302	22.6592	22.7065	21.0937
SEPT9_HUMAN	Q9UHD8	Septin-9 OS=Homo sapiens GN=SEPT9 PE=1 SV=2	-0.969682	0.192896	3.525	0.7251	0.632273	9	8	8	10	9	9	13	12	12	7	7	7	6	6	6	7	7	7	22.9906	23.7474	23.919	23.3482	22.8853	21.5145
POTEE_HUMAN	Q6S8J3	POTE ankyrin domain family member E OS=Homo sapiens GN=POTEE PE=1 SV=3	-0.974672	0.126087	4.007	0.7917	1.14488	11	6	0	9	5	0	9	5	0	10	5	0	9	5	0	9	7	0	26.9147	27.0856	26.5938	26.7454	25.8567	25.068
POTEF_HUMAN	A5A3E0	POTE ankyrin domain family member F OS=Homo sapiens GN=POTEF PE=1 SV=2	-0.974672	0.126087	4.007	0.7917	1.14488	11	6	0	9	5	0	9	5	0	10	5	0	9	5	0	9	7	0	26.8927	27.0636	26.5718	26.7234	25.8347	25.046
HS904_HUMAN	Q58FG1	Putative heat shock protein HSP 90-alpha A4 OS=Homo sapiens GN=HSP90AA4P PE=5 SV=1	-0.981675	0.0395405	3.409	0.6872	1.48694	4	2	0	2	2	0	3	2	0	1	1	0	2	2	0	3	2	0	25.5691	25.2081	25.6769	24.612	24.9484	23.9487
ADT1_HUMAN	P12235	ADP/ATP translocase 1 OS=Homo sapiens GN=SLC25A4 PE=1 SV=4	-0.982689	0.294717	2.553	0.6662	1.0154	17	11	0	17	13	1	19	14	1	10	9	0	10	9	0	10	8	0	28.8927	29.1133	29.0379	28.9937	28.6867	26.4153
SC23B_HUMAN	Q15437	Protein transport protein Sec23B OS=Homo sapiens GN=SEC23B PE=1 SV=2	-0.983012	0.30564	3.814	0.6862	0.444992	2	2	1	2	2	1	2	2	1	2	2	1	2	2	1	1	1	0	20.5368	20.719	20.2147	20.0505	20.5838	17.8872
FKBP8_HUMAN	Q14318	Peptidyl-prolyl cis-trans isomerase FKBP8 OS=Homo sapiens GN=FKBP8 PE=1 SV=2	-0.985387	0.198951	3.371	0.6936	1.35602	2	2	2	1	1	1	2	2	2	1	1	1	1	1	1	2	2	2	22.2597	20.6997	22.0896	21.242	20.9521	19.8988
SSRA_HUMAN	P43307	Translocon-associated protein subunit alpha OS=Homo sapiens GN=SSR1 PE=1 SV=3	-0.995675	0.318633	4.077	0.6814	0.993372	3	3	3	3	3	3	3	3	3	2	2	2	1	1	1	1	1	1	24.5564	24.5325	24.6209	24.7552	24.1011	21.8666
RAB1A_HUMAN	P62820	Ras-related protein Rab-1A OS=Homo sapiens GN=RAB1A PE=1 SV=3	-0.999646	0.31564	3.903	0.7351	1.13749	3	3	2	3	3	2	5	5	3	2	2	1	5	5	2	3	3	2	23.4121	23.4968	23.4716	22.8535	23.7353	20.7929
PCBP1_HUMAN	Q15365	Poly(rC)-binding protein 1 OS=Homo sapiens GN=PCBP1 PE=1 SV=2	-1.00293	0.116281	4.388	0.6747	0.952883	9	8	5	7	7	4	9	8	5	6	6	3	9	7	3	8	8	3	26.5229	26.278	26.6281	26.0772	25.842	24.501
MYO1B_HUMAN	O43795	Unconventional myosin-Ib OS=Homo sapiens GN=MYO1B PE=2 SV=3	-1.00356	0.132829	3.98	0.6682	0.541737	6	6	6	7	7	7	9	8	7	6	6	4	6	6	4	5	5	3	21.5101	21.418	22.0734	21.2057	21.1038	19.6813
PP6R3_HUMAN	Q5H9R7	Serine/threonine-protein phosphatase 6 regulatory subunit 3 OS=Homo sapiens GN=PPP6R3 PE=1 SV=2	-1.00871	0.157707	3.746	0.6719	1.43327	4	4	4	5	5	5	8	6	6	3	3	3	4	4	4	3	3	3	21.6411	21.2984	22.1255	21.0929	21.3173	19.6286
LSM12_HUMAN	Q3MHD2	Protein LSM12 homolog OS=Homo sapiens GN=LSM12 PE=1 SV=2	-1.00936	0.166703	4.797	0.7238	1.50642	2	2	2	2	2	2	3	3	3	1	1	1	3	3	3	2	2	2	23.5533	23.4138	23.5145	22.3585	23.575	21.52
PRKDC_HUMAN	P78527	DNA-dependent protein kinase catalytic subunit OS=Homo sapiens GN=PRKDC PE=1 SV=3	-1.01047	0.066409	3.317	0.7506	1.1928	11	11	11	10	10	10	10	10	10	4	4	4	7	7	7	6	6	6	19.0329	19.2567	19.4081	18.4467	18.7538	17.4658
GCP2_HUMAN	Q9BSJ2	Gamma-tubulin complex component 2 OS=Homo sapiens GN=TUBGCP2 PE=1 SV=2	-1.01376	0.549868	2.737	0.6836	1.35468	1	1	1	1	1	1	3	3	3	1	1	1	2	2	2	1	1	1	17.6371	17.0448	21.6177	18.2532	18.4387	16.5664
UFD1_HUMAN	Q92890	Ubiquitin fusion degradation protein 1 homolog OS=Homo sapiens GN=UFD1L PE=1 SV=3	-1.02819	0.221713	3.106	0.633	0.763193	4	4	4	5	5	5	7	6	6	4	4	4	7	6	6	3	3	3	23.6257	23.9074	23.8074	23.5129	23.4022	21.3409
UBP7_HUMAN	Q93009	Ubiquitin carboxyl-terminal hydrolase 7 OS=Homo sapiens GN=USP7 PE=1 SV=2	-1.02859	0.0879643	5.367	0.615	1.11855	7	7	7	5	5	5	5	5	5	5	5	5	3	3	3	5	5	5	20.8777	20.2362	20.9928	20.3278	19.7229	18.9702
QSOX2_HUMAN	Q6ZRP7	Sulfhydryl oxidase 2 OS=Homo sapiens GN=QSOX2 PE=1 SV=3	-1.03068	0.397764	3.749	0.5515	1.17844	2	2	2	1	1	1	1	1	1	1	1	1	2	2	2	0	0	0	18.563	17.9821	17.7579	17.945	18.3109	14.955
G6PI_HUMAN	P06744	Glucose-6-phosphate isomerase OS=Homo sapiens GN=GPI PE=1 SV=4	-1.0363	0.425571	3.203	0.6899	0.678455	3	3	3	2	2	2	5	5	5	1	1	1	4	4	3	2	2	2	20.8422	21.089	22.4159	18.9238	22.4699	19.8444
ARAF_HUMAN	P10398	Serine/threonine-protein kinase A-Raf OS=Homo sapiens GN=ARAF PE=1 SV=2	-1.03835	0.273983	3.228	0.6673	0.56763	4	4	2	3	3	2	6	5	1	3	3	0	2	2	0	2	2	0	21.5968	21.4642	22.0802	21.6325	21.3029	19.0907
VDAC3_HUMAN	Q9Y277	Voltage-dependent anion-selective channel protein 3 OS=Homo sapiens GN=VDAC3 PE=1 SV=1	-1.03951	0.209312	6.453	0.8058	0.836897	5	4	4	3	3	3	4	3	3	3	3	3	4	4	4	3	3	3	23.4372	22.9315	23.2639	22.8455	22.8561	20.8124
COX41_HUMAN	P13073	Cytochrome c oxidase subunit 4 isoform 1, mitochondrial OS=Homo sapiens GN=COX4I1 PE=1 SV=1	-1.04693	0.0733152	3.133	0.6182	0.454082	9	5	5	5	4	4	9	4	4	7	3	3	5	4	4	5	4	4	24.3859	24.0256	24.0859	23.5443	23.5321	22.2803
SYFA_HUMAN	Q9Y285	Phenylalanine--tRNA ligase alpha subunit OS=Homo sapiens GN=FARSA PE=1 SV=3	-1.04839	0.157378	5.626	0.7597	0.937413	3	3	3	4	4	4	5	5	5	3	3	3	2	2	2	4	4	4	21.5236	22.3711	22.922	22.0981	20.6339	20.9396
U520_HUMAN	O75643	U5 small nuclear ribonucleoprotein 200 kDa helicase OS=Homo sapiens GN=SNRNP200 PE=1 SV=2	-1.05272	0.123356	4.797	0.7714	0.373585	33	31	31	31	30	30	34	33	33	21	21	21	25	24	24	29	29	29	23.853	23.5404	23.9173	23.4124	23.0586	21.6815
ALDOA_HUMAN	P04075	Fructose-bisphosphate aldolase A OS=Homo sapiens GN=ALDOA PE=1 SV=2	-1.05404	0.111838	4.946	0.7454	0.477219	13	11	11	16	14	14	15	11	11	7	7	7	16	13	12	12	12	10	25.4531	25.3064	25.5945	24.0781	25.3991	23.7147
PRP8_HUMAN	Q6P2Q9	Pre-mRNA-processing-splicing factor 8 OS=Homo sapiens GN=PRPF8 PE=1 SV=2	-1.05768	0.144045	4.568	0.713	0.462351	30	27	27	26	23	23	25	24	24	24	23	23	21	20	20	20	20	20	23.1128	22.8848	23.121	22.7796	22.3081	20.8579
LPPRC_HUMAN	P42704	Leucine-rich PPR motif-containing protein, mitochondrial OS=Homo sapiens GN=LRPPRC PE=1 SV=3	-1.06299	0.154966	4.145	0.6693	1.16592	4	4	4	5	5	5	3	3	3	3	3	3	4	3	3	2	2	2	20.4099	20.0148	19.5869	19.3981	19.5956	17.8289
GCN1L_HUMAN	Q92616	Translational activator GCN1 OS=Homo sapiens GN=GCN1L1 PE=1 SV=6	-1.07121	0.401674	4.544	0.7609	0.269036	39	33	33	27	24	24	50	44	44	30	28	28	27	24	24	16	15	15	23.066	22.4744	23.5362	23.8171	22.0392	20.0066
PLAP_HUMAN	Q9Y263	Phospholipase A-2-activating protein OS=Homo sapiens GN=PLAA PE=1 SV=2	-1.09143	0.383054	3.711	0.7353	1.14796	5	5	5	2	2	2	6	5	5	4	4	4	4	4	4	2	2	2	21.0432	19.5303	21.4261	20.9577	20.0199	17.7477
PDS5A_HUMAN	Q29RF7	Sister chromatid cohesion protein PDS5 homolog A OS=Homo sapiens GN=PDS5A PE=1 SV=1	-1.09499	0.300622	4.008	0.6896	1.24859	3	3	2	2	2	2	4	4	3	3	3	3	2	2	2	1	1	1	18.8823	18.0777	19.7022	18.7989	18.3521	16.2261
MPCP_HUMAN	Q00325	Phosphate carrier protein, mitochondrial OS=Homo sapiens GN=SLC25A3 PE=1 SV=2	-1.1035	0.134076	4.167	0.7521	0.620573	19	17	17	21	19	19	18	18	18	13	13	13	14	14	14	13	13	13	27.3063	27.5864	27.6215	27.0773	26.8796	25.2467
HS905_HUMAN	Q58FG0	Putative heat shock protein HSP 90-alpha A5 OS=Homo sapiens GN=HSP90AA5P PE=1 SV=1	-1.10818	0.282721	5.287	0.7846	0.568972	9	6	0	10	6	0	10	7	0	5	4	0	9	8	0	6	5	0	27.1104	26.9939	27.2132	26.0436	27.5181	24.4312
ASSY_HUMAN	P00966	Argininosuccinate synthase OS=Homo sapiens GN=ASS1 PE=1 SV=2	-1.1197	0.127804	3.553	0.6572	0.993636	3	3	3	4	4	4	3	3	3	1	1	1	3	3	3	3	3	3	22.365	22.4187	23.1354	21.3558	22.507	20.6971
1B13_HUMAN	P30461	HLA class I histocompatibility antigen, B-13 alpha chain OS=Homo sapiens GN=HLA-B PE=2 SV=1	-1.1216	0.172765	3.699	0.6739	0.014855	3	3	0	2	2	0	3	3	0	3	3	0	2	2	0	2	2	0	23.8686	23.388	23.6352	23.3575	22.9658	21.2038
CKAP4_HUMAN	Q07065	Cytoskeleton-associated protein 4 OS=Homo sapiens GN=CKAP4 PE=1 SV=2	-1.123	0.279185	4.125	0.7535	1.29684	2	2	2	2	2	2	3	3	3	2	2	2	1	1	1	1	1	1	18.7071	18.5012	19.55	18.9561	18.2659	16.1674
ACACB_HUMAN	O00763	Acetyl-CoA carboxylase 2 OS=Homo sapiens GN=ACACB PE=1 SV=3	-1.13111	0.248666	4.496	0.7171	0.994072	3	3	0	1	1	0	3	3	0	2	2	0	2	2	0	1	1	0	19.1139	17.8016	19.6534	18.2876	18.4264	16.4616
1B44_HUMAN	P30481	HLA class I histocompatibility antigen, B-44 alpha chain OS=Homo sapiens GN=HLA-B PE=1 SV=1	-1.14641	0.15332	3.699	0.6739	0.014855	4	4	0	3	3	0	4	4	0	4	4	0	3	3	0	3	3	0	24.1174	23.763	23.8668	23.573	23.2371	21.498
1B45_HUMAN	P30483	HLA class I histocompatibility antigen, B-45 alpha chain OS=Homo sapiens GN=HLA-B PE=2 SV=1	-1.14641	0.15332	3.699	0.6739	0.014855	4	4	0	3	3	0	4	4	0	4	4	0	3	3	0	3	3	0	24.1174	23.763	23.8668	23.573	23.2371	21.498
1B47_HUMAN	P30485	HLA class I histocompatibility antigen, B-47 alpha chain OS=Homo sapiens GN=HLA-B PE=2 SV=1	-1.14641	0.15332	3.699	0.6739	0.014855	4	4	0	3	3	0	4	4	0	4	4	0	3	3	0	3	3	0	24.1174	23.763	23.8668	23.573	23.2371	21.498
1B49_HUMAN	P30487	HLA class I histocompatibility antigen, B-49 alpha chain OS=Homo sapiens GN=HLA-B PE=2 SV=2	-1.14641	0.15332	3.699	0.6739	0.014855	4	4	0	3	3	0	4	4	0	4	4	0	3	3	0	3	3	0	24.1174	23.763	23.8668	23.573	23.2371	21.498
1B50_HUMAN	P30488	HLA class I histocompatibility antigen, B-50 alpha chain OS=Homo sapiens GN=HLA-B PE=2 SV=1	-1.14641	0.15332	3.699	0.6739	0.014855	4	4	0	3	3	0	4	4	0	4	4	0	3	3	0	3	3	0	24.1174	23.763	23.8668	23.573	23.2371	21.498
SYVC_HUMAN	P26640	Valine--tRNA ligase OS=Homo sapiens GN=VARS PE=1 SV=4	-1.14649	0.29414	4.35	0.6845	1.1818	8	7	7	7	7	7	6	6	6	4	4	4	7	7	7	3	3	3	22.1748	21.6129	21.7509	21.3456	21.8969	18.8566
SAR1B_HUMAN	Q9Y6B6	GTP-binding protein SAR1b OS=Homo sapiens GN=SAR1B PE=1 SV=1	-1.15826	0.200892	2.545	0.5713	0.893766	2	2	0	1	1	0	2	2	0	1	1	0	2	2	0	1	1	0	23.0749	22.6869	22.8757	21.9537	22.886	20.323
SPT5H_HUMAN	O00267	Transcription elongation factor SPT5 OS=Homo sapiens GN=SUPT5H PE=1 SV=1	-1.16125	0.295457	3.913	0.7474	1.11806	2	2	2	1	1	1	2	2	2	0	0	0	1	1	1	2	2	2	17.9368	16.7174	19.4909	15.8531	17.6554	17.1529
M4K4_HUMAN	O95819	Mitogen-activated protein kinase kinase kinase kinase 4 OS=Homo sapiens GN=MAP4K4 PE=1 SV=2	-1.16655	0.272486	4.061	0.6814	0.907477	8	8	5	4	3	2	7	6	5	3	2	2	5	4	3	2	2	1	20.5655	19.6765	20.7783	19.8077	20.2284	17.4844
GEMI5_HUMAN	Q8TEQ6	Gem-associated protein 5 OS=Homo sapiens GN=GEMIN5 PE=1 SV=3	-1.16956	0.143557	3.914	0.7136	1.13136	10	10	10	12	12	12	11	11	11	8	8	8	10	10	10	8	8	8	22.0784	22.1862	22.2642	21.6352	21.6617	19.7232
PUF60_HUMAN	Q9UHX1	Poly(U)-binding-splicing factor PUF60 OS=Homo sapiens GN=PUF60 PE=1 SV=1	-1.17959	0.0358676	4.199	0.7328	0.690351	6	6	6	4	4	4	4	4	4	2	2	2	2	2	2	3	3	3	22.9417	22.3422	22.0499	21.7938	20.8774	21.1239
OASL_HUMAN	Q15646	2'-5'-oligoadenylate synthase-like protein OS=Homo sapiens GN=OASL PE=1 SV=2	-1.17966	0.083232	4.126	0.7729	0.5299	13	12	12	14	12	12	14	12	12	12	11	11	12	10	10	13	12	12	26.2242	26.0905	26.1387	25.6356	25.3146	23.9641
PPM1G_HUMAN	O15355	Protein phosphatase 1G OS=Homo sapiens GN=PPM1G PE=1 SV=1	-1.18078	0.244986	3.016	0.6499	1.25335	2	2	2	2	2	2	3	3	3	3	3	3	2	2	2	2	2	2	20.4422	22.0371	20.2662	20.3866	20.4009	18.4156
DDX46_HUMAN	Q7L014	Probable ATP-dependent RNA helicase DDX46 OS=Homo sapiens GN=DDX46 PE=1 SV=2	-1.18399	0.192219	3.011	0.7068	0.855854	6	6	6	6	6	6	5	5	5	5	5	5	4	4	4	3	3	3	21.2267	21.5109	21.3324	20.9681	20.8786	18.6714
DYHC1_HUMAN	Q14204	Cytoplasmic dynein 1 heavy chain 1 OS=Homo sapiens GN=DYNC1H1 PE=1 SV=5	-1.19088	0.111984	5.561	0.7486	0.318548	147	126	126	127	114	114	146	127	127	94	85	85	99	90	90	91	86	86	25.1448	24.7641	25.3389	24.5459	24.3546	22.7746
DPM1_HUMAN	O60762	Dolichol-phosphate mannosyltransferase OS=Homo sapiens GN=DPM1 PE=1 SV=1	-1.20229	0.145753	4.004	0.706	0.995933	3	3	3	5	5	5	5	5	5	3	3	3	1	1	1	3	3	3	23.0004	24.1518	23.9074	23.5441	22.3061	21.6025
TXTP_HUMAN	P53007	Tricarboxylate transport protein, mitochondrial OS=Homo sapiens GN=SLC25A1 PE=1 SV=2	-1.20298	0.102404	3.397	0.6535	1.43061	6	5	5	7	6	6	5	4	4	5	5	5	5	4	4	6	5	5	24.502	24.5778	24.7094	23.9383	23.9817	22.2603
HCD2_HUMAN	Q99714	3-hydroxyacyl-CoA dehydrogenase type-2 OS=Homo sapiens GN=HSD17B10 PE=1 SV=3	-1.20512	0.108696	5.351	0.7691	0.669934	4	4	4	5	5	5	3	3	3	3	3	3	2	2	2	3	3	3	23.1898	23.3597	23.0617	22.9054	22.1695	20.921
1A26_HUMAN	P30450	HLA class I histocompatibility antigen, A-26 alpha chain OS=Homo sapiens GN=HLA-A PE=2 SV=2	-1.22307	0.0694553	5.802	0.7834	0.014855	8	5	0	8	5	0	8	6	0	3	3	0	4	4	0	4	4	0	24.618	24.9674	25.03	24.1339	24.1229	22.6893
1A25_HUMAN	P18462	HLA class I histocompatibility antigen, A-25 alpha chain OS=Homo sapiens GN=HLA-A PE=2 SV=1	-1.22307	0.0694549	5.802	0.7834	0.014855	8	5	0	8	5	0	8	6	0	3	3	0	4	4	0	4	4	0	24.6821	25.0315	25.0941	24.1981	24.1871	22.7535
RENT1_HUMAN	Q92900	Regulator of nonsense transcripts 1 OS=Homo sapiens GN=UPF1 PE=1 SV=2	-1.24386	0.156407	4.905	0.8275	0.434486	22	18	18	18	16	16	22	19	19	14	13	13	14	12	12	9	9	9	23.3307	23.4096	23.5862	22.8732	22.9426	20.7791
1A33_HUMAN	P16190	HLA class I histocompatibility antigen, A-33 alpha chain OS=Homo sapiens GN=HLA-A PE=1 SV=3	-1.25037	0.0644759	5.802	0.7834	0.014855	10	7	0	9	6	0	8	6	0	4	4	0	5	5	0	5	5	0	25.0104	25.2374	25.2465	24.4121	24.3919	22.9393
PNPT1_HUMAN	Q8TCS8	Polyribonucleotide nucleotidyltransferase 1, mitochondrial OS=Homo sapiens GN=PNPT1 PE=1 SV=2	-1.25519	0.350098	3.371	0.6478	0.226795	5	4	4	2	2	2	2	2	2	2	2	2	3	3	3	1	1	1	20.6656	19.3407	20.0447	18.5305	20.8141	16.9408
SND1_HUMAN	Q7KZF4	Staphylococcal nuclease domain-containing protein 1 OS=Homo sapiens GN=SND1 PE=1 SV=1	-1.25659	0.109686	5.861	0.7761	0.393563	29	27	27	28	26	26	38	28	28	21	19	19	21	18	18	19	18	18	25.6828	25.442	25.8894	25.1882	24.8208	23.2354
SERPH_HUMAN	P50454	Serpin H1 OS=Homo sapiens GN=SERPINH1 PE=1 SV=2	-1.25673	0.0651221	4.226	0.7406	0.550555	12	11	11	8	7	7	12	11	11	7	6	6	10	9	9	10	9	9	25.2947	24.545	25.2363	24.0231	24.3635	22.9191
1A66_HUMAN	P30457	HLA class I histocompatibility antigen, A-66 alpha chain OS=Homo sapiens GN=HLA-A PE=2 SV=1	-1.25796	0.0617443	5.802	0.7834	0.014855	9	6	0	8	5	0	8	6	0	3	3	0	4	4	0	4	4	0	24.7226	24.9674	25.03	24.1339	24.1229	22.6893
1A34_HUMAN	P30453	HLA class I histocompatibility antigen, A-34 alpha chain OS=Homo sapiens GN=HLA-A PE=1 SV=1	-1.25796	0.0617441	5.802	0.7834	0.014855	9	6	0	8	5	0	8	6	0	3	3	0	4	4	0	4	4	0	24.7868	25.0315	25.0941	24.1981	24.1871	22.7535
FAS_HUMAN	P49327	Fatty acid synthase OS=Homo sapiens GN=FASN PE=1 SV=3	-1.27184	0.114843	6.022	0.7901	0.332073	77	65	65	65	57	57	81	66	66	59	50	50	60	53	53	60	53	53	26.3889	25.9141	26.5602	25.6932	25.5406	23.8138
STA5A_HUMAN	P42229	Signal transducer and activator of transcription 5A OS=Homo sapiens GN=STAT5A PE=1 SV=1	-1.27907	0.215806	2.721	0.5605	1.15321	7	7	0	6	5	0	5	5	0	4	4	0	3	3	0	2	2	0	21.5592	21.1814	21.393	21.2842	20.5947	18.4174
STA5B_HUMAN	P51692	Signal transducer and activator of transcription 5B OS=Homo sapiens GN=STAT5B PE=1 SV=2	-1.27907	0.215806	2.721	0.5605	1.15321	7	7	0	6	5	0	5	5	0	4	4	0	3	3	0	2	2	0	21.6543	21.2766	21.4881	21.3794	20.6899	18.5126
1B73_HUMAN	Q31612	HLA class I histocompatibility antigen, B-73 alpha chain OS=Homo sapiens GN=HLA-B PE=1 SV=1	-1.28057	0.0338242	5.802	0.7834	0.014855	5	5	0	5	4	0	4	4	0	3	3	0	3	3	0	5	5	0	24.761	24.4757	24.7985	23.8021	23.775	22.6165
ERF3A_HUMAN	P15170	Eukaryotic peptide chain release factor GTP-binding subunit ERF3A OS=Homo sapiens GN=GSPT1 PE=1 SV=1	-1.28162	0.0629571	4.56	0.7244	1.07767	4	4	2	4	4	2	4	4	2	3	3	1	2	2	2	3	3	3	22.8619	22.3902	22.455	21.9784	21.5175	20.3664
SPCS2_HUMAN	Q15005	Signal peptidase complex subunit 2 OS=Homo sapiens GN=SPCS2 PE=1 SV=3	-1.2818	0.02898	2.808	0.5717	1.22857	2	2	2	4	3	3	3	2	2	1	1	1	1	1	1	2	2	2	22.3721	22.3403	22.6498	21.8176	21.1689	20.5303
IMB1_HUMAN	Q14974	Importin subunit beta-1 OS=Homo sapiens GN=KPNB1 PE=1 SV=2	-1.28274	0.132425	4.09	0.6488	1.2172	10	8	8	6	6	6	9	9	9	10	6	6	8	6	6	7	6	6	22.7257	22.0816	23.5362	22.0263	22.0396	20.4294
ABCF3_HUMAN	Q9NUQ8	ATP-binding cassette sub-family F member 3 OS=Homo sapiens GN=ABCF3 PE=1 SV=2	-1.288	0.0731175	4.321	0.6802	0.255296	5	5	5	6	6	6	4	4	4	2	2	2	2	2	2	3	3	3	21.1302	21.7279	21.2136	20.5641	20.5731	19.0704
NSF_HUMAN	P46459	Vesicle-fusing ATPase OS=Homo sapiens GN=NSF PE=1 SV=3	-1.29228	0.152497	2.824	0.6034	1.61937	2	2	2	1	1	1	2	2	2	2	2	2	1	1	1	1	1	1	18.3809	19.2767	18.9057	17.0869	18.9124	16.6871
MTCH1_HUMAN	Q9NZJ7	Mitochondrial carrier homolog 1 OS=Homo sapiens GN=MTCH1 PE=1 SV=1	-1.31395	0.217125	3.446	0.5905	0.366788	4	4	4	4	4	4	3	3	3	2	2	2	3	3	3	1	1	1	22.7362	21.2586	22.6739	21.8595	21.4543	19.4131
TBL1Y_HUMAN	Q9BQ87	F-box-like/WD repeat-containing protein TBL1Y OS=Homo sapiens GN=TBL1Y PE=2 SV=1	-1.33031	0.47632	3.533	0.6417	1.03996	3	2	0	2	1	0	3	3	0	2	2	0	2	2	0	0	0	0	22.4492	21.5504	21.4688	22.4236	21.8767	17.177
IPO5_HUMAN	O00410	Importin-5 OS=Homo sapiens GN=IPO5 PE=1 SV=4	-1.33192	0.294286	3.217	0.7053	0.600325	5	5	4	3	3	3	4	4	4	3	3	3	3	2	2	2	2	1	20.8025	20.4408	21.0099	21.0619	19.8438	17.3518
EDC4_HUMAN	Q6P2E9	Enhancer of mRNA-decapping protein 4 OS=Homo sapiens GN=EDC4 PE=1 SV=1	-1.33815	0.151129	3.833	0.6676	0.50397	5	5	5	4	4	4	9	9	9	4	4	4	4	4	4	4	4	4	20.957	20.3723	22.2024	20.5415	20.1717	18.8041
IF2G_HUMAN	P41091	Eukaryotic translation initiation factor 2 subunit 3 OS=Homo sapiens GN=EIF2S3 PE=1 SV=3	-1.34256	0.135799	5.237	0.7536	0.814809	10	8	1	10	8	1	11	9	1	8	8	1	9	9	1	6	6	1	25.6869	25.8868	25.8877	25.2815	25.1052	23.0471
PSA7_HUMAN	O14818	Proteasome subunit alpha type-7 OS=Homo sapiens GN=PSMA7 PE=1 SV=1	-1.35144	0.0267569	4.653	0.7764	0.347948	7	7	5	10	9	6	10	9	7	3	3	1	6	5	3	6	6	3	25.1707	25.2521	25.4727	24.0008	24.5847	23.2556
MTDC_HUMAN	P13995	Bifunctional methylenetetrahydrofolate dehydrogenase/cyclohydrolase, mitochondrial OS=Homo sapiens GN=MTHFD2 PE=1 SV=2	-1.3556	0.0360851	3.321	0.6074	1.25536	4	3	3	4	3	3	4	3	3	2	2	1	2	2	1	3	3	2	22.5004	22.7869	22.6995	21.0904	22.1329	20.6968
PYR1_HUMAN	P27708	CAD protein OS=Homo sapiens GN=CAD PE=1 SV=3	-1.36948	0.078887	6.065	0.7555	0.337843	43	39	37	30	27	26	46	38	36	22	21	20	19	18	17	25	24	23	24.8032	24.1559	24.884	23.9734	23.5626	22.1986
CDK1_HUMAN	P06493	Cyclin-dependent kinase 1 OS=Homo sapiens GN=CDK1 PE=1 SV=3	-1.37215	0.26478	4.72	0.7014	0.688571	8	8	6	6	5	4	10	10	8	7	6	5	5	4	3	4	4	4	24.0036	23.621	24.8619	23.9039	23.6578	20.8083
MCM3_HUMAN	P25205	DNA replication licensing factor MCM3 OS=Homo sapiens GN=MCM3 PE=1 SV=3	-1.37849	0.0283769	4.226	0.7366	0.795166	12	12	12	15	15	15	15	15	15	7	7	7	9	9	9	10	10	10	23.394	23.3966	23.4309	22.1111	22.6948	21.2802
TI23B_HUMAN	Q5SRD1	Putative mitochondrial import inner membrane translocase subunit Tim23B OS=Homo sapiens GN=TIMM23B PE=5 SV=2	-1.37911	0.153348	4.444	0.7314	1.0731	2	2	0	2	2	0	2	2	0	2	2	0	1	1	0	1	1	0	23.1889	23.2228	23.4543	23.0651	22.2379	20.4255
TIM23_HUMAN	O14925	Mitochondrial import inner membrane translocase subunit Tim23 OS=Homo sapiens GN=TIMM23 PE=1 SV=1	-1.37911	0.153347	4.444	0.7314	1.0731	2	2	0	2	2	0	2	2	0	2	2	0	1	1	0	1	1	0	23.4519	23.4858	23.7173	23.3281	22.501	20.6886
NDUS2_HUMAN	O75306	NADH dehydrogenase [ubiquinone] iron-sulfur protein 2, mitochondrial OS=Homo sapiens GN=NDUFS2 PE=1 SV=2	-1.38728	0.216602	3.565	0.7574	1.11307	5	5	5	5	5	5	5	5	5	6	6	6	3	3	3	2	2	2	22.4549	22.2414	22.2492	22.4414	21.1483	19.194
NFKB2_HUMAN	Q00653	Nuclear factor NF-kappa-B p100 subunit OS=Homo sapiens GN=NFKB2 PE=1 SV=4	-1.38897	0.191079	4.076	0.7393	0.997637	6	5	5	4	4	4	6	5	5	1	1	1	3	3	2	2	2	2	21.3866	20.1838	21.4572	20.0959	20.671	18.0938
1B14_HUMAN	P30462	HLA class I histocompatibility antigen, B-14 alpha chain OS=Homo sapiens GN=HLA-B PE=1 SV=1	-1.39495	0.0805894	3.699	0.6739	0.014855	4	4	0	3	3	0	3	3	0	4	4	0	4	4	0	4	4	0	24.82	24.4928	24.7351	23.902	23.8563	22.1048
GAK_HUMAN	O14976	Cyclin-G-associated kinase OS=Homo sapiens GN=GAK PE=1 SV=2	-1.39732	0.176739	3.158	0.6165	1.02436	4	4	4	1	1	1	2	2	2	1	1	1	2	2	2	2	2	2	19.5996	17.2392	18.7193	17.2071	17.9482	16.2108
1A69_HUMAN	P10316	HLA class I histocompatibility antigen, A-69 alpha chain OS=Homo sapiens GN=HLA-A PE=1 SV=2	-1.39845	0.029261	5.802	0.7834	0.014855	12	8	0	11	7	0	11	8	0	3	3	0	4	4	0	6	6	0	25.0305	25.2137	25.2879	24.1981	24.1871	22.9516
1B39_HUMAN	P30475	HLA class I histocompatibility antigen, B-39 alpha chain OS=Homo sapiens GN=HLA-B PE=2 SV=1	-1.40383	0.0794466	3.699	0.6739	0.014855	4	4	0	3	3	0	4	4	0	4	4	0	4	4	0	4	4	0	24.7496	24.4224	24.6914	23.8316	23.7859	22.0344
1B67_HUMAN	Q29836	HLA class I histocompatibility antigen, B-67 alpha chain OS=Homo sapiens GN=HLA-B PE=1 SV=1	-1.40383	0.0794466	3.699	0.6739	0.014855	4	4	0	3	3	0	4	4	0	4	4	0	4	4	0	4	4	0	24.7496	24.4224	24.6914	23.8316	23.7859	22.0344
1B27_HUMAN	P03989	HLA class I histocompatibility antigen, B-27 alpha chain OS=Homo sapiens GN=HLA-B PE=1 SV=2	-1.40383	0.0794467	3.699	0.6739	0.014855	4	4	0	3	3	0	4	4	0	4	4	0	4	4	0	4	4	0	24.972	24.6448	24.9138	24.054	24.0083	22.2568
1B82_HUMAN	Q29718	HLA class I histocompatibility antigen, B-82 alpha chain OS=Homo sapiens GN=HLA-B PE=2 SV=1	-1.40383	0.0794465	3.699	0.6739	0.014855	4	4	0	3	3	0	4	4	0	4	4	0	4	4	0	4	4	0	24.82	24.4928	24.7618	23.902	23.8563	22.1048
ACADV_HUMAN	P49748	Very long-chain specific acyl-CoA dehydrogenase, mitochondrial OS=Homo sapiens GN=ACADVL PE=1 SV=1	-1.40552	0.0589545	3.786	0.7403	0.832263	4	4	4	6	6	6	5	5	5	2	2	2	2	2	2	4	4	4	20.5948	21.8669	22.0518	20.5707	19.6006	20.1257
ARF1_HUMAN	P84077	ADP-ribosylation factor 1 OS=Homo sapiens GN=ARF1 PE=1 SV=2	-1.40749	0.0822167	4.769	0.7191	0.995287	5	5	0	3	3	0	5	5	0	4	4	0	5	5	0	4	4	0	25.749	25.5485	25.6248	24.8893	24.79	23.0206
ARF3_HUMAN	P61204	ADP-ribosylation factor 3 OS=Homo sapiens GN=ARF3 PE=1 SV=2	-1.40749	0.0822167	4.769	0.7191	0.995287	5	5	0	3	3	0	5	5	0	4	4	0	5	5	0	4	4	0	25.749	25.5485	25.6248	24.8893	24.79	23.0206
IMA2_HUMAN	P52292	Importin subunit alpha-2 OS=Homo sapiens GN=KPNA2 PE=1 SV=1	-1.40965	0.235325	3.813	0.7511	1.31676	2	2	2	3	3	3	4	4	4	1	1	1	2	2	2	2	2	2	22.0019	22.5606	23.2892	21.254	22.8099	19.5588
NU155_HUMAN	O75694	Nuclear pore complex protein Nup155 OS=Homo sapiens GN=NUP155 PE=1 SV=1	-1.41256	0.0634814	5.2	0.7562	0.924471	19	18	18	20	19	18	19	16	16	11	10	10	13	12	12	11	10	10	23.6613	23.6294	23.8393	22.8813	22.8142	21.1968
SC31A_HUMAN	O94979	Protein transport protein Sec31A OS=Homo sapiens GN=SEC31A PE=1 SV=3	-1.42212	0.261311	6.757	0.7394	1.00227	19	18	17	11	10	10	16	14	14	11	10	10	10	9	9	9	8	8	24.1654	22.9523	23.8316	24.0918	22.0393	20.5518
DNJB7_HUMAN	Q7Z6W7	DnaJ homolog subfamily B member 7 OS=Homo sapiens GN=DNAJB7 PE=2 SV=2	-1.42331	0.276912	3.78	0.574	1.38135	1	1	0	2	2	0	2	2	0	1	1	0	0	0	0	2	1	0	19.4017	20.1113	21.1393	19.9054	16.7714	19.7057
ACSL3_HUMAN	O95573	Long-chain-fatty-acid--CoA ligase 3 OS=Homo sapiens GN=ACSL3 PE=1 SV=3	-1.42525	0.0791971	4.216	0.7122	1.01303	11	10	9	11	9	8	9	9	8	7	6	5	8	7	6	6	6	5	23.6382	23.5047	23.516	22.7799	22.6885	20.9148
1B18_HUMAN	P30466	HLA class I histocompatibility antigen, B-18 alpha chain OS=Homo sapiens GN=HLA-B PE=1 SV=1	-1.43041	0.0885042	3.699	0.6739	0.014855	5	5	0	4	4	0	4	4	0	5	5	0	4	4	0	4	4	0	24.9262	24.5806	24.8512	24.1057	23.8563	22.1048
KDM1A_HUMAN	O60341	Lysine-specific histone demethylase 1A OS=Homo sapiens GN=KDM1A PE=1 SV=2	-1.43332	0.146411	5.078	0.7499	1.1361	7	7	7	10	9	9	9	8	8	6	6	6	6	5	5	4	4	4	22.8269	22.8505	23.0263	22.5356	21.9526	19.9155
PARP9_HUMAN	Q8IXQ6	Poly [ADP-ribose] polymerase 9 OS=Homo sapiens GN=PARP9 PE=1 SV=2	-1.43619	0.0657406	3.216	0.615	0.26068	5	4	4	4	4	4	3	3	3	2	2	2	3	3	3	2	2	2	21.3538	20.3299	21.0541	19.6915	20.1855	18.5522
1B46_HUMAN	P30484	HLA class I histocompatibility antigen, B-46 alpha chain OS=Homo sapiens GN=HLA-B PE=2 SV=1	-1.43649	0.0637815	3.699	0.6739	0.014855	5	5	0	4	4	0	5	5	0	5	5	0	5	5	0	5	5	0	25.5354	25.2841	25.3602	24.5378	24.4954	22.8371
1B55_HUMAN	P30493	HLA class I histocompatibility antigen, B-55 alpha chain OS=Homo sapiens GN=HLA-B PE=1 SV=1	-1.43649	0.0637815	3.699	0.6739	0.014855	5	5	0	4	4	0	5	5	0	5	5	0	5	5	0	5	5	0	25.5354	25.2841	25.3602	24.5378	24.4954	22.8371
1B56_HUMAN	P30495	HLA class I histocompatibility antigen, B-56 alpha chain OS=Homo sapiens GN=HLA-B PE=2 SV=1	-1.43649	0.0637815	3.699	0.6739	0.014855	5	5	0	4	4	0	5	5	0	5	5	0	5	5	0	5	5	0	25.5354	25.2841	25.3602	24.5378	24.4954	22.8371
SC24C_HUMAN	P53992	Protein transport protein Sec24C OS=Homo sapiens GN=SEC24C PE=1 SV=3	-1.43778	0.0458941	4.028	0.65	1.20127	7	7	7	7	7	7	6	6	6	4	4	4	5	5	5	5	5	5	23.2601	23.4074	23.5747	22.4216	22.518	20.9893
1B37_HUMAN	P18463	HLA class I histocompatibility antigen, B-37 alpha chain OS=Homo sapiens GN=HLA-B PE=2 SV=1	-1.43862	0.0874138	3.699	0.6739	0.014855	5	5	0	4	4	0	5	5	0	5	5	0	4	4	0	4	4	0	24.9262	24.5806	24.8759	24.1057	23.8563	22.1048
1B38_HUMAN	Q95365	HLA class I histocompatibility antigen, B-38 alpha chain OS=Homo sapiens GN=HLA-B PE=2 SV=1	-1.43862	0.0874138	3.699	0.6739	0.014855	5	5	0	4	4	0	5	5	0	5	5	0	4	4	0	4	4	0	24.8558	24.5102	24.8055	24.0353	23.7859	22.0344
PLOD1_HUMAN	Q02809	Procollagen-lysine,2-oxoglutarate 5-dioxygenase 1 OS=Homo sapiens GN=PLOD1 PE=1 SV=2	-1.4538	0.177136	3.683	0.7531	0.957134	10	9	9	6	6	6	7	7	7	7	7	7	4	4	4	2	2	2	22.351	22.0076	21.8429	21.9404	20.94	18.9597
1B59_HUMAN	Q29940	HLA class I histocompatibility antigen, B-59 alpha chain OS=Homo sapiens GN=HLA-B PE=2 SV=1	-1.45721	0.0692262	3.699	0.6739	0.014855	6	6	0	5	5	0	6	6	0	6	6	0	5	5	0	5	5	0	25.6044	25.3381	25.4405	24.6789	24.4954	22.8371
1B15_HUMAN	P30464	HLA class I histocompatibility antigen, B-15 alpha chain OS=Homo sapiens GN=HLA-B PE=1 SV=2	-1.45721	0.069226	3.699	0.6739	0.014855	6	6	0	5	5	0	6	6	0	6	6	0	5	5	0	5	5	0	25.5304	25.2641	25.3664	24.6049	24.4214	22.7631
TBA8_HUMAN	Q9NY65	Tubulin alpha-8 chain OS=Homo sapiens GN=TUBA8 PE=1 SV=1	-1.45785	0.0834516	5.95	0.7482	0.185649	34	14	0	36	15	0	42	15	0	28	13	0	31	14	0	22	13	0	31.1297	31.7448	32.2021	30.8203	30.7563	29.1264
TNPO2_HUMAN	O14787	Transportin-2 OS=Homo sapiens GN=TNPO2 PE=1 SV=3	-1.46351	0.307234	2.408	0.5113	1.60374	2	2	0	2	2	0	2	2	0	1	1	0	2	1	0	0	0	0	19.0476	19.335	19.672	18.4772	19.6772	15.5096
ICAM1_HUMAN	P05362	Intercellular adhesion molecule 1 OS=Homo sapiens GN=ICAM1 PE=1 SV=2	-1.46761	0.0805968	5.067	0.7635	0.840612	8	7	7	9	7	7	18	7	7	4	4	4	7	6	6	4	4	4	23.7903	23.7986	24.3763	23.3044	22.9169	21.3411
RPN1_HUMAN	P04843	Dolichyl-diphosphooligosaccharide--protein glycosyltransferase subunit 1 OS=Homo sapiens GN=RPN1 PE=1 SV=1	-1.46767	0.0571533	5.858	0.7491	0.314645	28	23	23	24	21	21	26	23	23	18	15	15	20	18	18	17	16	16	26.1178	26.0321	26.102	24.9911	25.3316	23.5262
GCP60_HUMAN	Q9H3P7	Golgi resident protein GCP60 OS=Homo sapiens GN=ACBD3 PE=1 SV=4	-1.48042	0.343973	4.83	0.7455	0.451747	4	4	4	2	2	2	5	5	5	3	3	3	2	2	2	2	2	2	22.0746	20.1997	23.6541	22.1726	20.4438	18.8707
TBA4A_HUMAN	P68366	Tubulin alpha-4A chain OS=Homo sapiens GN=TUBA4A PE=1 SV=1	-1.48278	0.057956	5.95	0.7482	0.185649	47	22	1	51	25	1	59	24	1	40	20	0	42	22	1	33	20	0	31.9854	32.3621	32.7177	31.4276	31.3598	29.8294
ARF5_HUMAN	P84085	ADP-ribosylation factor 5 OS=Homo sapiens GN=ARF5 PE=1 SV=2	-1.49226	0.0397971	4.769	0.7191	0.966697	2	2	0	3	3	1	3	3	1	2	2	0	2	2	0	3	3	0	24.9357	25.2929	24.682	24.1922	23.6344	22.6073
TBA1C_HUMAN	Q9BQE3	Tubulin alpha-1C chain OS=Homo sapiens GN=TUBA1C PE=1 SV=1	-1.49684	0.0507439	5.95	0.7654	0.185649	63	29	3	65	31	3	72	29	2	48	25	2	50	27	2	42	25	2	32.4286	32.7193	33.0721	31.7916	31.7117	30.2262
TBA1B_HUMAN	P68363	Tubulin alpha-1B chain OS=Homo sapiens GN=TUBA1B PE=1 SV=1	-1.4976	0.0506063	5.95	0.7654	0.185649	62	29	0	67	31	0	75	30	0	49	25	0	52	28	0	42	25	0	32.4338	32.7201	33.0772	31.7949	31.7137	30.2297
TBA1A_HUMAN	Q71U36	Tubulin alpha-1A chain OS=Homo sapiens GN=TUBA1A PE=1 SV=1	-1.49859	0.0503468	5.95	0.7654	0.185649	61	28	0	62	30	0	70	29	0	46	24	0	47	27	0	42	25	0	32.4332	32.7199	33.0768	31.7931	31.7113	30.2297
CISD1_HUMAN	Q9NZ45	CDGSH iron-sulfur domain-containing protein 1 OS=Homo sapiens GN=CISD1 PE=1 SV=1	-1.50331	0.0356995	4.357	0.6889	0.737471	3	2	2	3	2	2	3	2	2	2	1	1	2	2	2	2	2	2	24.2669	24.3923	24.5234	23.4616	23.2673	21.9437
EIF3F_HUMAN	O00303	Eukaryotic translation initiation factor 3 subunit F OS=Homo sapiens GN=EIF3F PE=1 SV=1	-1.50385	0.118727	4.394	0.7131	0.609304	9	9	9	11	10	10	9	9	9	8	7	7	8	7	7	7	6	6	25.8562	26.0398	25.8263	25.1194	25.1998	22.8916
STOM_HUMAN	P27105	Erythrocyte band 7 integral membrane protein OS=Homo sapiens GN=STOM PE=1 SV=3	-1.50419	0.327471	4.446	0.7654	0.980961	2	2	2	2	2	2	3	3	3	1	1	1	3	3	3	0	0	0	21.1503	21.6212	22.1093	20.9909	21.8493	17.528
TBA3E_HUMAN	Q6PEY2	Tubulin alpha-3E chain OS=Homo sapiens GN=TUBA3E PE=1 SV=2	-1.50599	0.0638979	4.08	0.7654	0.727847	23	10	0	25	10	0	26	10	0	21	9	0	21	10	0	20	10	0	31.9642	32.4183	32.738	31.4287	31.4032	29.7707
MAGD2_HUMAN	Q9UNF1	Melanoma-associated antigen D2 OS=Homo sapiens GN=MAGED2 PE=1 SV=2	-1.50608	0.117155	5.474	0.8032	0.69887	14	13	11	13	12	10	17	16	14	10	9	7	9	9	7	7	7	5	24.2501	23.9474	24.652	23.6184	23.3854	21.3275
SYMC_HUMAN	P56192	Methionine--tRNA ligase, cytoplasmic OS=Homo sapiens GN=MARS PE=1 SV=2	-1.50754	0.08719	3.845	0.7394	0.572023	11	10	10	10	8	8	17	14	14	9	9	9	9	9	9	6	5	5	24.0006	23.593	24.6354	23.2326	23.0941	21.3797
1B41_HUMAN	P30479	HLA class I histocompatibility antigen, B-41 alpha chain OS=Homo sapiens GN=HLA-B PE=1 SV=1	-1.50895	0.0511574	3.699	0.6898	0.014855	5	5	0	4	4	0	4	4	0	4	4	0	3	3	0	4	4	0	24.47	24.2069	24.2545	23.5026	23.1667	21.7352
ATPO_HUMAN	P48047	ATP synthase subunit O, mitochondrial OS=Homo sapiens GN=ATP5O PE=1 SV=1	-1.51393	0.210746	3.638	0.6098	1.26921	5	5	5	4	4	4	3	3	3	3	3	3	1	1	1	4	4	4	23.7414	23.5256	24.3654	23.963	20.5674	22.5602
1B40_HUMAN	Q04826	HLA class I histocompatibility antigen, B-40 alpha chain OS=Homo sapiens GN=HLA-B PE=1 SV=1	-1.52072	0.0499199	3.699	0.6898	0.014855	5	5	0	4	4	0	5	5	0	4	4	0	3	3	0	4	4	0	24.5404	24.2773	24.3602	23.573	23.2371	21.8056
ERLN2_HUMAN	O94905	Erlin-2 OS=Homo sapiens GN=ERLIN2 PE=1 SV=1	-1.53032	0.143905	3.59	0.67	0.662724	5	5	3	3	3	2	6	6	4	2	2	1	2	2	1	3	3	1	23.3301	21.5858	23.6846	21.762	21.9825	20.265
DNJA1_HUMAN	P31689	DnaJ homolog subfamily A member 1 OS=Homo sapiens GN=DNAJA1 PE=1 SV=2	-1.53089	0.0785736	5.358	0.8236	0.336891	17	12	12	12	8	8	17	11	11	8	7	7	9	7	7	8	7	7	26.8512	26.2113	26.7146	25.7457	25.6189	23.8199
TBA3C_HUMAN	Q13748	Tubulin alpha-3C/D chain OS=Homo sapiens GN=TUBA3C PE=1 SV=3	-1.53103	0.051222	5.95	0.7654	0.185649	46	19	0	47	20	0	54	20	0	36	18	0	38	19	0	34	19	0	32.3099	32.6504	32.9997	31.6803	31.6019	30.0847
1B78_HUMAN	P30498	HLA class I histocompatibility antigen, B-78 alpha chain OS=Homo sapiens GN=HLA-B PE=2 SV=1	-1.53391	0.0601562	5.269	0.7384	0.014855	8	6	0	7	5	0	6	5	0	7	6	0	6	6	0	6	6	0	25.7415	25.5707	25.6495	24.7305	24.6857	22.9437
MGN_HUMAN	P61326	Protein mago nashi homolog OS=Homo sapiens GN=MAGOH PE=1 SV=1	-1.53526	0.48455	3.64	0.6313	0.124028	2	2	0	3	3	0	1	1	0	0	0	0	1	1	0	2	2	0	21.0205	21.5694	19.3405	15.7307	22.2249	19.369
1B51_HUMAN	P18464	HLA class I histocompatibility antigen, B-51 alpha chain OS=Homo sapiens GN=HLA-B PE=1 SV=1	-1.54933	0.0648871	5.269	0.7384	0.014855	9	7	0	8	6	0	7	6	0	8	7	0	6	6	0	6	6	0	25.8014	25.6151	25.7155	24.8547	24.6857	22.9437
1B52_HUMAN	P30490	HLA class I histocompatibility antigen, B-52 alpha chain OS=Homo sapiens GN=HLA-B PE=2 SV=1	-1.54933	0.0648871	5.269	0.7384	0.014855	9	7	0	8	6	0	7	6	0	8	7	0	6	6	0	6	6	0	25.8014	25.6151	25.7155	24.8547	24.6857	22.9437
ABCE1_HUMAN	P61221	ATP-binding cassette sub-family E member 1 OS=Homo sapiens GN=ABCE1 PE=1 SV=1	-1.55106	0.0708165	4.119	0.6899	1.02545	4	3	3	6	5	5	5	4	4	4	4	4	3	3	3	4	3	3	21.3999	22.189	22.3387	21.4964	19.5865	20.1915
RS2_HUMAN	P15880	40S ribosomal protein S2 OS=Homo sapiens GN=RPS2 PE=1 SV=2	-1.55134	0.133712	4.051	0.6803	0.821354	3	2	2	5	4	4	3	2	2	1	1	1	2	2	2	1	1	1	22.9608	23.6023	23.2694	21.3232	23.2782	20.577
1B35_HUMAN	P30685	HLA class I histocompatibility antigen, B-35 alpha chain OS=Homo sapiens GN=HLA-B PE=1 SV=1	-1.55409	0.0643637	5.269	0.7384	0.014855	9	7	0	8	6	0	8	7	0	8	7	0	6	6	0	6	6	0	25.7274	25.5411	25.6558	24.7807	24.6117	22.8697
1B53_HUMAN	P30491	HLA class I histocompatibility antigen, B-53 alpha chain OS=Homo sapiens GN=HLA-B PE=1 SV=1	-1.55409	0.0643637	5.269	0.7384	0.014855	9	7	0	8	6	0	8	7	0	8	7	0	6	6	0	6	6	0	25.7274	25.5411	25.6558	24.7807	24.6117	22.8697
NCPR_HUMAN	P16435	NADPH--cytochrome P450 reductase OS=Homo sapiens GN=POR PE=1 SV=2	-1.55428	0.218695	3.711	0.699	0.190618	4	3	3	4	4	4	5	4	4	1	1	1	3	3	3	1	1	1	20.9974	21.9377	21.9876	20.3365	21.7091	18.2144
LMAN1_HUMAN	P49257	Protein ERGIC-53 OS=Homo sapiens GN=LMAN1 PE=1 SV=2	-1.56059	0.113153	5.396	0.7603	0.550834	14	11	11	10	9	9	11	8	8	9	8	8	4	4	4	6	5	5	24.4038	23.7749	24.1856	23.8162	22.6416	21.2247
FND3A_HUMAN	Q9Y2H6	Fibronectin type-III domain-containing protein 3A OS=Homo sapiens GN=FNDC3A PE=1 SV=4	-1.56115	0.119591	3.764	0.6501	0.679747	7	7	7	5	5	5	7	6	6	5	5	5	2	2	2	3	3	3	22.0282	20.9975	22.0777	21.4312	19.9981	18.9907
DNJA2_HUMAN	O60884	DnaJ homolog subfamily A member 2 OS=Homo sapiens GN=DNAJA2 PE=1 SV=1	-1.57115	0.0659795	3.907	0.7354	0.53689	13	12	12	16	13	13	17	13	13	9	8	8	9	8	8	9	8	8	25.6987	25.3712	26.2864	25.098	24.3837	23.1611
HPRT_HUMAN	P00492	Hypoxanthine-guanine phosphoribosyltransferase OS=Homo sapiens GN=HPRT1 PE=1 SV=2	-1.57245	0.0794062	2.824	0.6859	1.19462	3	3	3	5	5	5	4	4	4	1	1	1	3	3	3	4	4	4	22.8872	23.7801	23.5591	20.8784	22.9865	21.6441
PUR6_HUMAN	P22234	Multifunctional protein ADE2 OS=Homo sapiens GN=PAICS PE=1 SV=3	-1.57511	0.00105744	4.38	0.6677	0.914164	6	6	6	8	6	6	8	8	8	3	3	3	4	4	4	6	6	6	23.6505	23.8353	23.7456	22.0176	22.523	21.9655
NOP2_HUMAN	P46087	Putative ribosomal RNA methyltransferase NOP2 OS=Homo sapiens GN=NOP2 PE=1 SV=2	-1.57643	0.0808158	3.436	0.667	1.01739	7	7	7	6	6	6	6	6	6	2	2	2	4	4	4	3	3	3	22.0443	21.863	21.715	19.8743	21.6135	19.4052
GBLP_HUMAN	P63244	Guanine nucleotide-binding protein subunit beta-2-like 1 OS=Homo sapiens GN=GNB2L1 PE=1 SV=3	-1.58249	0.300604	3.133	0.6646	0.737261	7	7	7	8	8	8	5	5	5	6	6	6	6	6	6	4	4	4	28.016	24.665	24.4225	24.8452	24.7016	22.8093
CPT1A_HUMAN	P50416	Carnitine O-palmitoyltransferase 1, liver isoform OS=Homo sapiens GN=CPT1A PE=1 SV=2	-1.59253	0.00865063	3.33	0.7274	1.02132	8	8	8	9	8	8	9	9	9	3	3	3	5	5	5	6	6	6	23.1581	22.8195	23.2367	21.8007	21.7691	20.8669
AP2B1_HUMAN	P63010	AP-2 complex subunit beta OS=Homo sapiens GN=AP2B1 PE=1 SV=1	-1.59432	0.211547	3.732	0.6339	0.906062	6	6	3	4	4	1	7	7	3	4	4	1	2	2	0	2	2	0	22.4131	22.4094	22.9129	22.2841	21.7845	18.8838
TBAL3_HUMAN	A6NHL2	Tubulin alpha chain-like 3 OS=Homo sapiens GN=TUBAL3 PE=1 SV=2	-1.59464	0.0312863	4.381	0.7474	0.7709	10	5	0	9	5	0	9	5	0	9	5	1	9	6	1	7	6	1	29.6028	29.4073	30.048	28.5436	28.5433	27.1873
PYRG1_HUMAN	P17812	CTP synthase 1 OS=Homo sapiens GN=CTPS1 PE=1 SV=2	-1.601	0.0465554	3.881	0.7593	1.07723	12	12	11	13	13	13	15	15	13	5	5	4	7	7	6	8	7	7	24.5928	24.8103	25.176	23.8375	23.7509	22.1877
LG3BP_HUMAN	Q08380	Galectin-3-binding protein OS=Homo sapiens GN=LGALS3BP PE=1 SV=1	-1.61481	0.0669078	3.84	0.7228	0.689031	13	12	12	11	11	11	12	11	11	9	8	8	8	8	8	7	6	6	25.3594	24.9857	25.6012	24.5377	24.077	22.4871
ADT4_HUMAN	Q9H0C2	ADP/ATP translocase 4 OS=Homo sapiens GN=SLC25A31 PE=1 SV=1	-1.61757	0.256567	2.146	0.5051	1.49842	2	2	0	2	2	0	2	2	0	2	2	0	2	2	0	1	1	0	27.9834	28.0969	28.0991	27.7871	27.5383	24.0013
1A80_HUMAN	Q09160	HLA class I histocompatibility antigen, A-80 alpha chain OS=Homo sapiens GN=HLA-A PE=2 SV=1	-1.62357	0.000399437	5.802	0.7834	1.04048	2	2	0	3	2	0	3	3	0	1	1	0	1	1	0	2	2	0	22.5136	22.679	23.0009	21.1876	21.079	21.0563
1B07_HUMAN	P01889	HLA class I histocompatibility antigen, B-7 alpha chain OS=Homo sapiens GN=HLA-B PE=1 SV=3	-1.62401	0.037112	3.699	0.6898	0.014855	5	5	0	4	4	0	4	4	0	4	4	0	4	4	0	5	5	0	25.0942	24.8242	25.0259	23.902	23.8563	22.314
1B08_HUMAN	P30460	HLA class I histocompatibility antigen, B-8 alpha chain OS=Homo sapiens GN=HLA-B PE=1 SV=1	-1.62401	0.037112	3.699	0.6898	0.014855	5	5	0	4	4	0	4	4	0	4	4	0	4	4	0	5	5	0	25.0238	24.7538	24.9556	23.8316	23.7859	22.2436
1B42_HUMAN	P30480	HLA class I histocompatibility antigen, B-42 alpha chain OS=Homo sapiens GN=HLA-B PE=1 SV=1	-1.62401	0.037112	3.699	0.6898	0.014855	5	5	0	4	4	0	4	4	0	4	4	0	4	4	0	5	5	0	25.0238	24.7538	24.9556	23.8316	23.7859	22.2436
SPT6H_HUMAN	Q7KZ85	Transcription elongation factor SPT6 OS=Homo sapiens GN=SUPT6H PE=1 SV=2	-1.63006	0.181487	4.119	0.7103	1.3158	5	4	4	2	2	2	3	2	2	2	2	2	3	3	3	0	0	0	19.5959	18.235	18.9513	17.907	18.5129	15.4721
DNJB3_HUMAN	Q8WWF6	DnaJ homolog subfamily B member 3 OS=Homo sapiens GN=DNAJB3 PE=1 SV=1	-1.63054	0.284374	3.78	0.574	1.38135	1	1	0	2	2	0	2	2	0	1	1	0	0	0	0	2	1	0	20.2762	20.9858	22.0138	20.7799	17.0241	20.5801
CYFP1_HUMAN	Q7L576	Cytoplasmic FMR1-interacting protein 1 OS=Homo sapiens GN=CYFIP1 PE=1 SV=1	-1.63056	0.121441	3.391	0.6647	1.08428	5	4	3	2	2	2	5	4	3	2	2	1	3	3	2	2	2	1	20.1838	18.2736	20.5347	17.9397	18.8466	17.3141
NPL4_HUMAN	Q8TAT6	Nuclear protein localization protein 4 homolog OS=Homo sapiens GN=NPLOC4 PE=1 SV=3	-1.64545	0.234015	5.009	0.7176	0.585985	5	5	5	2	2	2	4	4	4	3	3	3	1	1	1	1	1	1	21.3804	19.2885	21.135	20.4113	19.3442	17.112
1A68_HUMAN	P01891	HLA class I histocompatibility antigen, A-68 alpha chain OS=Homo sapiens GN=HLA-A PE=1 SV=4	-1.64613	0.0252746	5.802	0.7834	0.014855	14	10	3	13	8	2	13	9	2	5	4	1	5	5	1	5	5	0	25.4073	25.6352	25.6449	24.4333	24.3298	22.9859
F91A1_HUMAN	Q658Y4	Protein FAM91A1 OS=Homo sapiens GN=FAM91A1 PE=1 SV=3	-1.64798	0.130891	3.5	0.6231	0.955338	4	4	4	2	2	2	3	3	3	1	1	1	2	2	2	1	1	1	20.4384	19.0266	20.379	18.911	19.1563	16.8328
1A32_HUMAN	P10314	HLA class I histocompatibility antigen, A-32 alpha chain OS=Homo sapiens GN=HLA-A PE=2 SV=2	-1.65612	0.0265699	5.802	0.7834	0.873945	8	5	0	9	6	0	9	7	0	3	3	0	4	4	0	4	4	0	24.8575	25.3077	25.3348	23.9895	23.9464	22.5958
1A29_HUMAN	P30512	HLA class I histocompatibility antigen, A-29 alpha chain OS=Homo sapiens GN=HLA-A PE=2 SV=2	-1.65612	0.0265699	5.802	0.7834	0.873945	8	5	0	9	6	0	9	7	0	3	3	0	4	4	0	4	4	0	24.7871	25.2374	25.2644	23.9191	23.876	22.5254
MRE11_HUMAN	P49959	Double-strand break repair protein MRE11A OS=Homo sapiens GN=MRE11A PE=1 SV=3	-1.65795	0.36935	3.168	0.5887	1.2797	1	1	1	1	1	1	1	1	1	2	2	2	0	0	0	1	1	1	20.7162	20.8372	20.5092	21.7655	16.1022	19.2211
NU160_HUMAN	Q12769	Nuclear pore complex protein Nup160 OS=Homo sapiens GN=NUP160 PE=1 SV=3	-1.66598	0.0154142	3.8	0.7392	0.253761	17	15	15	9	9	9	16	14	14	7	7	7	5	5	5	8	8	8	23.4862	22.8574	23.4258	22.129	21.7318	20.9106
DRG1_HUMAN	Q9Y295	Developmentally-regulated GTP-binding protein 1 OS=Homo sapiens GN=DRG1 PE=1 SV=1	-1.67086	0.020357	3.79	0.6955	0.958331	2	2	2	4	4	4	2	2	2	2	2	2	1	1	1	2	2	2	21.7325	22.6772	21.8971	20.7571	20.787	19.75
1A74_HUMAN	P30459	HLA class I histocompatibility antigen, A-74 alpha chain OS=Homo sapiens GN=HLA-A PE=1 SV=1	-1.69013	0.0233471	5.802	0.7834	0.762013	9	6	0	9	6	0	9	7	0	3	3	0	4	4	0	4	4	0	24.822	25.1702	25.1973	23.852	23.8089	22.4583
1A31_HUMAN	P16189	HLA class I histocompatibility antigen, A-31 alpha chain OS=Homo sapiens GN=HLA-A PE=2 SV=2	-1.69013	0.0233471	5.802	0.7834	0.762013	9	6	0	9	6	0	9	7	0	3	3	0	4	4	0	4	4	0	24.8891	25.2374	25.2644	23.9191	23.876	22.5254
RPB2_HUMAN	P30876	DNA-directed RNA polymerase II subunit RPB2 OS=Homo sapiens GN=POLR2B PE=1 SV=1	-1.69479	0.0575251	3.798	0.6887	0.477771	7	6	6	4	4	4	8	7	7	3	3	3	3	3	3	3	3	3	20.8111	20.3931	21.4285	19.8677	19.6228	18.0578
ARL1_HUMAN	P40616	ADP-ribosylation factor-like protein 1 OS=Homo sapiens GN=ARL1 PE=1 SV=1	-1.69519	0.017119	4.37	0.7775	0.648097	5	5	5	5	5	5	3	3	3	2	2	2	1	1	1	5	4	4	24.7936	24.5571	23.6325	23.0756	22.2245	22.5975
1A43_HUMAN	P30456	HLA class I histocompatibility antigen, A-43 alpha chain OS=Homo sapiens GN=HLA-A PE=2 SV=1	-1.70497	0.0231624	5.802	0.7834	0.873945	7	4	0	8	5	0	8	6	0	2	2	0	3	3	0	3	3	0	24.4714	24.9674	25.03	23.5766	23.5435	22.2337
RPN2_HUMAN	P04844	Dolichyl-diphosphooligosaccharide--protein glycosyltransferase subunit 2 OS=Homo sapiens GN=RPN2 PE=1 SV=3	-1.70904	0.0459218	6.843	0.7492	0.941396	11	7	7	9	5	5	11	8	8	5	5	5	5	5	5	6	6	6	24.2681	24.009	24.7434	22.8369	23.4772	21.5792
NAMPT_HUMAN	P43490	Nicotinamide phosphoribosyltransferase OS=Homo sapiens GN=NAMPT PE=1 SV=1	-1.71131	0.0215607	4.881	0.6728	1.02174	3	3	3	8	7	7	4	3	3	2	2	2	2	2	2	7	7	7	22.1668	23.2506	22.1639	20.3587	20.7184	21.3703
TBB4B_HUMAN	P68371	Tubulin beta-4B chain OS=Homo sapiens GN=TUBB4B PE=1 SV=1	-1.7123	0.0345551	6.787	0.7977	0.656587	53	26	1	58	27	1	58	28	1	40	22	1	43	24	1	42	25	1	32.3406	32.2698	32.7509	31.4212	31.0895	29.7138
FND3B_HUMAN	Q53EP0	Fibronectin type III domain-containing protein 3B OS=Homo sapiens GN=FNDC3B PE=1 SV=2	-1.71694	0.0353327	4.003	0.8397	0.535442	5	5	5	6	6	6	8	8	8	5	5	5	3	3	3	4	4	4	21.8839	21.5636	22.3088	21.0478	20.257	19.3006
ACTBM_HUMAN	Q9BYX7	Putative beta-actin-like protein 3 OS=Homo sapiens GN=POTEKP PE=5 SV=1	-1.72147	0.0698723	4.007	0.7917	1.25043	7	3	0	6	3	0	6	3	0	7	3	0	6	3	0	4	3	0	27.6709	27.9951	27.7105	27.163	26.2634	24.7857
MOGS_HUMAN	Q13724	Mannosyl-oligosaccharide glucosidase OS=Homo sapiens GN=MOGS PE=1 SV=5	-1.72181	0.114586	5.455	0.7039	1.25118	3	3	3	4	4	4	2	2	2	3	3	3	2	2	2	2	2	2	21.3642	22.8713	20.6286	20.5988	20.2739	18.826
TKT_HUMAN	P29401	Transketolase OS=Homo sapiens GN=TKT PE=1 SV=3	-1.72276	0.0194897	7.205	0.7778	0.839844	15	15	15	15	13	13	20	16	16	9	9	9	9	9	9	13	13	13	25.5986	25.6336	25.5932	24.349	24.3343	22.9738
TADBP_HUMAN	Q13148	TAR DNA-binding protein 43 OS=Homo sapiens GN=TARDBP PE=1 SV=1	-1.72392	0.132154	4.427	0.7515	0.854249	6	6	5	6	6	5	5	5	4	2	2	1	5	5	4	4	4	4	24.2175	23.9582	23.6725	22.3405	23.7232	20.6128
RBM4_HUMAN	Q9BWF3	RNA-binding protein 4 OS=Homo sapiens GN=RBM4 PE=1 SV=1	-1.73153	0.0530839	5.013	0.7532	0.931947	4	4	1	3	3	2	4	4	2	1	1	1	1	1	1	3	3	1	23.1069	21.9173	22.9396	20.449	20.3638	21.9564
SPA5L_HUMAN	Q9BVQ7	Spermatogenesis-associated protein 5-like protein 1 OS=Homo sapiens GN=SPATA5L1 PE=1 SV=2	-1.73292	0.0984423	2.719	0.477	1.0291	3	3	3	2	2	2	2	2	2	2	2	2	1	1	1	1	1	1	20.9142	19.9843	20.215	19.8991	18.7357	17.2799
CALX_HUMAN	P27824	Calnexin OS=Homo sapiens GN=CANX PE=1 SV=2	-1.73792	0.0543252	4.543	0.6668	0.695399	24	20	19	15	14	13	20	17	16	8	8	8	10	9	9	7	7	7	25.6374	25.2648	25.5205	24.0157	24.6699	22.5234
SYWC_HUMAN	P23381	Tryptophan--tRNA ligase, cytoplasmic OS=Homo sapiens GN=WARS PE=1 SV=2	-1.74243	0.188061	4.784	0.7226	0.857395	9	7	7	9	7	7	7	6	6	5	4	4	5	5	5	2	2	2	22.7616	23.0412	23.1503	21.5188	22.9813	19.2257
1A30_HUMAN	P16188	HLA class I histocompatibility antigen, A-30 alpha chain OS=Homo sapiens GN=HLA-A PE=1 SV=2	-1.74261	0.0175172	5.802	0.7834	0.762013	5	5	0	6	5	0	6	6	0	3	3	0	3	3	0	4	4	0	24.9454	25.2072	25.2491	23.9191	23.7294	22.5254
GDIB_HUMAN	P50395	Rab GDP dissociation inhibitor beta OS=Homo sapiens GN=GDI2 PE=1 SV=2	-1.7598	0.259346	2.822	0.5776	1.2014	1	1	0	1	1	0	2	2	1	0	0	0	2	2	1	1	1	1	19.9424	20.2176	20.4395	16.2507	20.8499	18.2196
TNPO1_HUMAN	Q92973	Transportin-1 OS=Homo sapiens GN=TNPO1 PE=1 SV=2	-1.76352	0.016692	3.502	0.6761	1.50459	7	7	5	8	8	6	8	8	6	4	4	3	5	4	3	3	3	3	22.2555	21.8534	22.7514	20.6783	21.058	19.8334
DJC13_HUMAN	O75165	DnaJ homolog subfamily C member 13 OS=Homo sapiens GN=DNAJC13 PE=1 SV=5	-1.77236	0.180155	5.177	0.7201	1.29675	6	6	6	4	4	4	6	6	6	4	4	4	4	4	4	2	2	2	19.1956	18.7132	19.9018	18.7621	18.2893	15.4422
SPTC1_HUMAN	O15269	Serine palmitoyltransferase 1 OS=Homo sapiens GN=SPTLC1 PE=1 SV=1	-1.77976	0.0449101	4.152	0.7249	1.17516	5	5	5	4	4	4	6	5	5	4	3	3	4	4	4	4	3	3	22.1309	21.7078	22.7108	21.1266	20.7475	19.3361
PSA4_HUMAN	P25789	Proteasome subunit alpha type-4 OS=Homo sapiens GN=PSMA4 PE=1 SV=1	-1.78313	0.0104996	4.12	0.6138	0.979022	3	3	3	6	5	5	3	3	3	2	2	2	1	1	1	2	2	2	24.1467	24.6889	24.2632	22.9237	22.9554	21.8703
AP2A1_HUMAN	O95782	AP-2 complex subunit alpha-1 OS=Homo sapiens GN=AP2A1 PE=1 SV=3	-1.79004	0.0414111	3.997	0.6795	1.11194	3	3	2	3	3	2	2	2	2	0	0	0	2	2	1	1	1	0	18.9453	18.9459	18.3594	16.7457	18.0398	16.095
AIMP2_HUMAN	Q13155	Aminoacyl tRNA synthase complex-interacting multifunctional protein 2 OS=Homo sapiens GN=AIMP2 PE=1 SV=2	-1.79945	0.0928944	4.513	0.7704	0.097942	7	5	5	5	4	4	6	4	4	3	2	2	2	2	2	2	2	2	24.1852	23.9546	24.1048	23.5797	22.4904	20.7761
1A11_HUMAN	P13746	HLA class I histocompatibility antigen, A-11 alpha chain OS=Homo sapiens GN=HLA-A PE=1 SV=1	-1.80459	0.013977	5.802	0.7834	0.762013	4	4	0	5	4	0	5	5	0	2	2	0	2	2	0	3	3	0	24.7141	24.9983	25.0777	23.6408	23.4378	22.2979
1A03_HUMAN	P04439	HLA class I histocompatibility antigen, A-3 alpha chain OS=Homo sapiens GN=HLA-A PE=1 SV=2	-1.80459	0.013977	5.802	0.7834	0.762013	4	4	0	5	4	0	5	5	0	2	2	0	2	2	0	3	3	0	24.7813	25.0654	25.1448	23.7079	23.5049	22.365
1C17_HUMAN	Q95604	HLA class I histocompatibility antigen, Cw-17 alpha chain OS=Homo sapiens GN=HLA-C PE=1 SV=1	-1.80714	0.0188706	5.802	0.7834	0.848915	6	4	0	7	4	0	6	5	0	4	3	0	3	3	0	4	4	0	25.2315	25.1474	25.4557	23.9623	23.9088	22.542
WDR26_HUMAN	Q9H7D7	WD repeat-containing protein 26 OS=Homo sapiens GN=WDR26 PE=1 SV=3	-1.80785	0.0896344	3.033	0.6257	1.06545	2	2	2	2	2	2	3	3	3	1	1	1	2	2	2	1	1	1	20.2158	20.469	20.8986	19.0482	19.8871	17.2246
TBB4A_HUMAN	P04350	Tubulin beta-4A chain OS=Homo sapiens GN=TUBB4A PE=1 SV=2	-1.81129	0.0280881	5.698	0.7484	0.884589	43	21	0	46	21	1	46	23	1	32	17	0	34	18	0	32	19	0	31.8617	31.8441	32.2836	30.9111	30.4629	29.1816
NRBP_HUMAN	Q9UHY1	Nuclear receptor-binding protein OS=Homo sapiens GN=NRBP1 PE=1 SV=1	-1.81246	0.369874	2.605	0.6415	1.21839	1	1	1	1	1	1	1	1	1	2	2	2	1	1	1	1	1	1	20.5033	20.1896	20.5936	21.5533	15.3709	18.9249
RB11A_HUMAN	P62491	Ras-related protein Rab-11A OS=Homo sapiens GN=RAB11A PE=1 SV=3	-1.82109	0.0256023	3.568	0.632	0.925998	3	3	0	3	3	0	4	4	0	2	2	0	1	1	0	2	2	0	21.9719	22.5791	22.8553	20.6977	21.4104	19.8349
RB11B_HUMAN	Q15907	Ras-related protein Rab-11B OS=Homo sapiens GN=RAB11B PE=1 SV=4	-1.82109	0.0256023	3.568	0.632	0.925998	3	3	0	3	3	0	4	4	0	2	2	0	1	1	0	2	2	0	21.8788	22.486	22.7622	20.6046	21.3173	19.7418
ENOB_HUMAN	P13929	Beta-enolase OS=Homo sapiens GN=ENO3 PE=1 SV=5	-1.82324	0.578875	3.763	0.6673	1.47117	1	1	0	2	2	0	1	1	0	0	0	0	1	1	0	2	1	0	22.5091	22.7771	22.5405	14.8147	24.5729	22.9693
WDR18_HUMAN	Q9BV38	WD repeat-containing protein 18 OS=Homo sapiens GN=WDR18 PE=1 SV=2	-1.82775	0.0942499	3.931	0.6277	1.36654	3	3	3	5	5	5	4	4	4	4	4	4	3	3	3	2	2	2	23.0197	23.7606	23.3015	22.5253	22.1417	19.9315
PSB1_HUMAN	P20618	Proteasome subunit beta type-1 OS=Homo sapiens GN=PSMB1 PE=1 SV=2	-1.829	0.0420807	4.746	0.7521	0.7382	11	9	9	13	11	11	11	9	9	6	5	5	8	8	8	5	5	5	25.8644	26.024	26.4153	24.5245	25.1596	23.1326
RIR1_HUMAN	P23921	Ribonucleoside-diphosphate reductase large subunit OS=Homo sapiens GN=RRM1 PE=1 SV=1	-1.83562	0.0455566	5.677	0.7328	0.767323	19	18	18	21	18	18	26	16	16	10	10	10	13	12	12	10	9	9	24.6843	24.7936	25.0445	23.8242	23.4273	21.764
1A23_HUMAN	P30447	HLA class I histocompatibility antigen, A-23 alpha chain OS=Homo sapiens GN=HLA-A PE=1 SV=1	-1.84403	0.0131639	5.802	0.7834	0.873945	6	5	0	8	6	0	8	7	0	3	3	0	3	3	0	5	5	0	25.1174	25.3944	25.4503	23.9895	23.7998	22.6407
PPIH_HUMAN	O43447	Peptidyl-prolyl cis-trans isomerase H OS=Homo sapiens GN=PPIH PE=1 SV=1	-1.86644	0.337107	3.472	0.5831	1.19261	1	1	0	2	2	1	3	3	2	1	1	1	4	4	2	1	1	0	23.4385	23.6409	23.8252	18.4248	24.0561	22.8244
1A02_HUMAN	P01892	HLA class I histocompatibility antigen, A-2 alpha chain OS=Homo sapiens GN=HLA-A PE=1 SV=1	-1.86887	0.00733292	5.802	0.7834	0.762013	11	7	0	11	7	0	11	8	0	2	2	0	3	3	0	5	5	0	24.9166	25.2137	25.2879	23.6408	23.6076	22.5632
TENS3_HUMAN	Q68CZ2	Tensin-3 OS=Homo sapiens GN=TNS3 PE=1 SV=2	-1.87165	0.244994	3.7	0.6938	0.54798	3	3	3	2	2	2	7	7	7	3	3	3	1	1	1	3	3	3	20.8702	20.3553	21.6838	21.5345	18.7567	17.0032
TBB2A_HUMAN	Q13885	Tubulin beta-2A chain OS=Homo sapiens GN=TUBB2A PE=1 SV=1	-1.87336	0.0389564	6.787	0.7977	0.656587	46	22	0	48	25	0	46	24	0	35	22	0	38	24	1	35	23	1	32.016	31.9486	32.4722	31.0097	30.7167	29.0903
TBB2B_HUMAN	Q9BVA1	Tubulin beta-2B chain OS=Homo sapiens GN=TUBB2B PE=1 SV=1	-1.87473	0.0389859	6.787	0.7977	0.656587	46	22	0	48	25	0	46	24	0	35	22	0	37	23	0	34	22	0	32.016	31.9486	32.4722	31.0097	30.7151	29.0878
SKIV2_HUMAN	Q15477	Helicase SKI2W OS=Homo sapiens GN=SKIV2L PE=1 SV=3	-1.88453	0.110663	3.671	0.7279	0.411529	4	4	4	3	3	3	7	7	7	3	3	3	3	3	3	2	2	2	21.4819	19.809	21.912	20.0531	19.6157	17.8806
AP1B1_HUMAN	Q10567	AP-1 complex subunit beta-1 OS=Homo sapiens GN=AP1B1 PE=1 SV=2	-1.89214	0.146239	2.731	0.6815	0.906062	6	6	3	6	6	3	5	5	1	4	4	1	2	2	0	2	2	0	22.85	22.9145	22.819	22.2388	21.7845	18.8838
ACTZ_HUMAN	P61163	Alpha-centractin OS=Homo sapiens GN=ACTR1A PE=1 SV=1	-1.90862	0.127946	4.686	0.7913	0.624783	5	5	3	9	7	4	4	4	2	3	3	2	3	3	2	1	1	1	22.9695	23.7343	22.5929	22.4309	21.7891	19.3509
1A24_HUMAN	P05534	HLA class I histocompatibility antigen, A-24 alpha chain OS=Homo sapiens GN=HLA-A PE=1 SV=2	-1.91515	0.0102004	5.802	0.7834	0.873945	5	4	0	7	5	0	7	6	0	2	2	0	2	2	0	4	4	0	24.965	25.2642	25.3553	23.7783	23.5753	22.4855
1B57_HUMAN	P18465	HLA class I histocompatibility antigen, B-57 alpha chain OS=Homo sapiens GN=HLA-B PE=1 SV=1	-1.91927	0.0263723	3.699	0.6202	0.873945	4	4	0	4	4	0	5	5	0	4	4	0	4	4	0	4	4	0	25.5212	25.3621	25.4382	24.1152	24.0395	22.409
TFR1_HUMAN	P02786	Transferrin receptor protein 1 OS=Homo sapiens GN=TFRC PE=1 SV=2	-1.93772	0.0398786	5.194	0.7635	0.036088	44	30	29	36	30	29	41	30	29	26	21	21	29	24	23	21	19	18	27.4203	27.3181	27.2962	26.0622	26.041	24.1184
DIC_HUMAN	Q9UBX3	Mitochondrial dicarboxylate carrier OS=Homo sapiens GN=SLC25A10 PE=1 SV=2	-1.93863	0.0547	2.78	0.6184	1.03545	3	3	3	6	6	6	6	6	6	4	3	3	3	2	2	4	4	4	23.8371	24.7026	24.8783	23.8225	21.9456	21.8339
MPRI_HUMAN	P11717	Cation-independent mannose-6-phosphate receptor OS=Homo sapiens GN=IGF2R PE=1 SV=3	-1.94198	0.0706191	5.895	0.7601	1.24877	10	10	10	5	5	5	11	11	11	3	3	3	2	2	2	2	2	2	21.688	19.6132	20.999	19.4888	19.1568	17.8286
1B58_HUMAN	P10319	HLA class I histocompatibility antigen, B-58 alpha chain OS=Homo sapiens GN=HLA-B PE=2 SV=1	-1.96147	0.030271	5.269	0.7384	0.848915	7	5	0	7	5	0	7	6	0	6	5	0	5	5	0	5	5	0	25.6618	25.5707	25.6644	24.3029	24.2295	22.4801
1B54_HUMAN	P30492	HLA class I histocompatibility antigen, B-54 alpha chain OS=Homo sapiens GN=HLA-B PE=2 SV=1	-1.96325	0.0247792	3.699	0.6274	0.873945	4	4	0	4	4	0	6	6	0	4	4	0	4	4	0	4	4	0	25.4432	25.2841	25.4921	24.0372	23.9615	22.3309
CHRD1_HUMAN	Q9UHD1	Cysteine and histidine-rich domain-containing protein 1 OS=Homo sapiens GN=CHORDC1 PE=1 SV=2	-1.97102	0.0555915	4.443	0.6586	0.771294	7	4	4	6	5	5	4	4	4	4	3	3	5	3	3	3	3	3	23.4314	23.6155	22.9256	21.4558	22.5244	20.0791
LAS1L_HUMAN	Q9Y4W2	Ribosomal biogenesis protein LAS1L OS=Homo sapiens GN=LAS1L PE=1 SV=2	-1.97525	0.0364374	4.844	0.7506	0.524738	7	7	7	6	6	6	8	8	8	3	3	3	3	3	3	2	2	2	22.7463	22.5769	22.9922	21.5697	21.2649	19.555
TBB5_HUMAN	P07437	Tubulin beta chain OS=Homo sapiens GN=TUBB PE=1 SV=2	-1.98369	0.0251618	6.787	0.7977	0.544222	58	27	4	60	28	4	60	28	3	41	22	3	44	24	3	44	24	3	32.7021	32.6128	33.1644	31.5	31.2614	29.7668
TBB3_HUMAN	Q13509	Tubulin beta-3 chain OS=Homo sapiens GN=TUBB3 PE=1 SV=2	-1.99081	0.0310694	6.787	0.7977	0.975928	38	21	1	37	20	0	43	21	1	30	18	1	31	19	1	32	20	1	31.9376	31.8479	32.3823	30.8721	30.4021	28.9212
LONM_HUMAN	P36776	Lon protease homolog, mitochondrial OS=Homo sapiens GN=LONP1 PE=1 SV=2	-1.99158	0.176623	5.6	0.7051	1.02494	2	2	2	2	2	2	3	3	3	3	3	3	0	0	0	1	1	1	18.7307	18.5489	19.6501	19.2477	15.3609	16.3463
CY1_HUMAN	P08574	Cytochrome c1, heme protein, mitochondrial OS=Homo sapiens GN=CYC1 PE=1 SV=3	-1.99439	0.0660128	4.434	0.6915	0.560409	7	5	5	7	5	5	8	5	5	4	3	3	4	3	3	2	1	1	25.0049	25.0713	25.0473	24.0715	23.5854	21.4835
TBB8_HUMAN	Q3ZCM7	Tubulin beta-8 chain OS=Homo sapiens GN=TUBB8 PE=1 SV=2	-2.00181	0.0259747	4.106	0.6625	0.975928	26	11	0	27	11	0	23	11	0	20	10	0	21	11	0	17	10	0	31.2588	31.2588	31.6433	29.9836	29.9167	28.2552
UBR4_HUMAN	Q5T4S7	E3 ubiquitin-protein ligase UBR4 OS=Homo sapiens GN=UBR4 PE=1 SV=1	-2.01272	0.0887861	6.161	0.7744	0.917191	16	16	16	17	17	17	17	16	16	8	8	8	10	10	10	4	4	4	20.8771	20.4114	21.2253	19.9595	19.3957	17.1205
RL34_HUMAN	P49207	60S ribosomal protein L34 OS=Homo sapiens GN=RPL34 PE=1 SV=3	-2.01515	0.522746	2.196	0.5024	1.25352	1	1	1	2	2	2	2	2	2	0	0	0	1	1	1	3	3	3	23.0494	22.9693	23.9729	15.6062	24.5388	23.8012
CLU_HUMAN	O75153	Clustered mitochondria protein homolog OS=Homo sapiens GN=CLUH PE=1 SV=2	-2.02038	0.0174773	4.901	0.7251	0.420325	9	9	9	4	4	4	5	5	5	2	2	2	4	4	4	5	5	5	22.0923	20.4207	21.6233	19.4789	19.5196	19.0766
HCFC1_HUMAN	P51610	Host cell factor 1 OS=Homo sapiens GN=HCFC1 PE=1 SV=2	-2.02189	0.0591472	3.627	0.7007	0.803537	7	6	6	8	8	8	5	5	5	5	5	4	3	3	3	3	3	3	21.5458	21.7352	21.3627	20.6983	19.7937	18.0861
1C16_HUMAN	Q29960	HLA class I histocompatibility antigen, Cw-16 alpha chain OS=Homo sapiens GN=HLA-C PE=2 SV=1	-2.03296	0.00909016	5.802	0.7834	0.873945	5	5	0	7	6	0	8	8	0	3	3	0	3	3	0	4	4	0	25.5095	25.3972	25.66	23.9416	23.8819	22.6444
NOMO2_HUMAN	Q5JPE7	Nodal modulator 2 OS=Homo sapiens GN=NOMO2 PE=1 SV=1	-2.03481	0.0230023	6.244	0.7655	0.313258	19	17	0	19	18	0	20	19	0	12	12	0	9	9	0	8	8	0	23.9567	23.6644	23.8869	22.6744	21.9725	20.7566
NOMO3_HUMAN	P69849	Nodal modulator 3 OS=Homo sapiens GN=NOMO3 PE=2 SV=2	-2.03481	0.0230022	6.244	0.7655	0.313258	19	17	0	19	18	0	20	19	0	12	12	0	9	9	0	8	8	0	23.9979	23.7056	23.9281	22.7156	22.0137	20.7978
PAPOA_HUMAN	P51003	Poly(A) polymerase alpha OS=Homo sapiens GN=PAPOLA PE=1 SV=4	-2.03713	0.0960963	4.011	0.7113	0.617567	6	6	5	2	2	0	5	5	3	1	1	0	5	5	4	2	2	1	20.8645	18.5266	20.3411	17.5057	19.0791	17.0361
DHB4_HUMAN	P51659	Peroxisomal multifunctional enzyme type 2 OS=Homo sapiens GN=HSD17B4 PE=1 SV=3	-2.03834	0.0481034	5.051	0.775	0.575121	16	14	14	12	10	10	15	14	14	7	7	7	7	6	6	7	6	6	24.0152	23.5133	23.9252	22.648	22.3131	20.3777
BASI_HUMAN	P35613	Basigin OS=Homo sapiens GN=BSG PE=1 SV=2	-2.05313	0.0373189	5.222	0.7564	0.705545	9	7	7	12	8	8	10	7	7	5	4	4	6	5	5	5	5	5	26.3752	26.5376	26.5257	24.9224	25.2506	23.1061
ACACA_HUMAN	Q13085	Acetyl-CoA carboxylase 1 OS=Homo sapiens GN=ACACA PE=1 SV=2	-2.05717	0.0421649	4.496	0.7561	0.806622	14	14	11	9	9	8	22	21	18	7	7	5	9	9	7	7	7	6	21.8169	21.1833	22.7173	20.2215	20.5369	18.7876
ARAP1_HUMAN	Q96P48	Arf-GAP with Rho-GAP domain, ANK repeat and PH domain-containing protein 1 OS=Homo sapiens GN=ARAP1 PE=1 SV=3	-2.06114	0.010549	2.961	0.657	1.01111	2	2	2	3	3	3	2	2	2	1	1	1	1	1	1	2	2	2	19.0263	19.3355	19.6269	17.9295	17.3874	16.4883
ARF4_HUMAN	P18085	ADP-ribosylation factor 4 OS=Homo sapiens GN=ARF4 PE=1 SV=3	-2.06709	0.0131741	4.769	0.7191	0.562211	5	5	3	6	6	4	5	5	3	2	2	0	2	2	0	3	3	0	25.3868	25.8367	25.4117	24.1922	23.6344	22.6073
YI016_HUMAN	A6NKZ8	Putative tubulin beta chain-like protein ENSP00000290377 OS=Homo sapiens PE=5 SV=2	-2.06795	0.0289255	4.106	0.6625	0.975928	22	9	0	23	9	0	20	9	0	17	8	0	18	9	0	14	8	0	31.5167	31.514	31.9182	30.2213	30.1515	28.3723
TBB8L_HUMAN	A6NNZ2	Tubulin beta-8 chain-like protein LOC260334 OS=Homo sapiens PE=1 SV=1	-2.06796	0.0289255	4.106	0.6625	0.975928	22	9	0	23	9	0	20	9	0	17	8	0	18	9	0	14	8	0	31.3468	31.3441	31.7483	30.0514	29.9816	28.2023
USP9X_HUMAN	Q93008	Probable ubiquitin carboxyl-terminal hydrolase FAF-X OS=Homo sapiens GN=USP9X PE=1 SV=3	-2.06961	0.0838051	3.043	0.582	0.069905	4	4	3	2	2	1	5	5	4	0	0	0	2	2	1	2	2	2	18.6456	17.686	19.6377	15.277	17.7	16.7835
OPA1_HUMAN	O60313	Dynamin-like 120 kDa protein, mitochondrial OS=Homo sapiens GN=OPA1 PE=1 SV=3	-2.07628	0.135237	2.283	0.4334	0.241032	2	2	2	1	1	1	4	4	4	0	0	0	2	2	2	1	1	1	19.1935	17.8888	20.0515	15.6179	18.7182	16.5689
PI3R4_HUMAN	Q99570	Phosphoinositide 3-kinase regulatory subunit 4 OS=Homo sapiens GN=PIK3R4 PE=1 SV=3	-2.07697	0.0925252	3.636	0.715	1.15108	5	5	5	4	4	4	3	3	3	4	4	4	3	3	3	2	2	2	21.5703	20.5348	21.2849	20.1848	19.6805	17.2937
TBB6_HUMAN	Q9BUF5	Tubulin beta-6 chain OS=Homo sapiens GN=TUBB6 PE=1 SV=1	-2.07983	0.0201865	5.993	0.7598	0.975928	34	20	7	33	19	7	33	20	7	28	20	7	31	22	8	23	17	5	30.7893	30.8093	31.3783	29.5025	29.3636	27.8714
NOMO1_HUMAN	Q15155	Nodal modulator 1 OS=Homo sapiens GN=NOMO1 PE=1 SV=5	-2.08623	0.0215616	4.428	0.714	0.313258	22	19	2	20	18	1	22	20	2	12	12	0	10	10	1	8	8	0	24.0678	23.7327	23.9946	22.7156	22.023	20.7978
ACSL4_HUMAN	O60488	Long-chain-fatty-acid--CoA ligase 4 OS=Homo sapiens GN=ACSL4 PE=1 SV=2	-2.09362	0.0173808	4.264	0.6859	1.04358	5	5	4	4	4	3	5	5	4	1	1	0	1	1	0	2	2	1	22.2502	22.2165	22.1664	20.6143	20.6893	19.0488
TBB1_HUMAN	Q9H4B7	Tubulin beta-1 chain OS=Homo sapiens GN=TUBB1 PE=1 SV=1	-2.10217	0.0282732	3.35	0.6625	0.975928	18	9	1	19	9	1	18	8	0	16	8	1	16	9	1	13	8	1	30.9154	30.8859	31.3491	29.6267	29.4808	27.7364
SAR1A_HUMAN	Q9NR31	GTP-binding protein SAR1a OS=Homo sapiens GN=SAR1A PE=1 SV=1	-2.10248	0.0516574	2.679	0.6361	0.893766	3	3	1	2	2	1	4	4	2	1	1	0	2	2	0	1	1	0	23.7723	23.5741	24.1238	21.9537	22.886	20.323
TF3C3_HUMAN	Q9Y5Q9	General transcription factor 3C polypeptide 3 OS=Homo sapiens GN=GTF3C3 PE=1 SV=1	-2.11121	0.121931	3.267	0.6137	1.70721	2	2	2	3	3	3	1	1	1	1	1	1	0	0	0	2	2	2	18.3886	19.8695	19.071	18.2691	15.0479	17.6785
TCPW_HUMAN	Q92526	T-complex protein 1 subunit zeta-2 OS=Homo sapiens GN=CCT6B PE=1 SV=5	-2.11276	0.148944	3.305	0.6902	0.474484	3	3	0	1	1	0	2	2	0	1	1	0	3	3	0	2	2	0	22.2333	23.2494	22.1093	18.4471	22.353	20.4537
SF3B3_HUMAN	Q15393	Splicing factor 3B subunit 3 OS=Homo sapiens GN=SF3B3 PE=1 SV=4	-2.11769	0.0582315	4.985	0.7263	0.759796	19	19	19	16	15	15	16	16	16	10	10	10	7	7	7	7	7	7	24.2152	23.8031	24.1244	23.0322	22.3727	20.3848
TIM50_HUMAN	Q3ZCQ8	Mitochondrial import inner membrane translocase subunit TIM50 OS=Homo sapiens GN=TIMM50 PE=1 SV=2	-2.12257	0.0116132	5.366	0.7875	0.91376	9	8	8	11	8	8	15	9	9	5	5	5	7	6	6	6	5	5	26.0955	25.7283	26.3959	24.5563	24.2033	23.0924
1C01_HUMAN	P30499	HLA class I histocompatibility antigen, Cw-1 alpha chain OS=Homo sapiens GN=HLA-C PE=2 SV=1	-2.12961	0.0193012	5.269	0.7384	0.848915	6	4	0	6	4	0	6	5	0	4	3	0	3	3	0	4	4	0	25.1901	25.1257	25.5079	23.7325	23.6558	22.0466
COPG1_HUMAN	Q9Y678	Coatomer subunit gamma-1 OS=Homo sapiens GN=COPG1 PE=1 SV=1	-2.13432	0.0178357	5.235	0.6941	0.94909	6	6	5	8	8	7	9	9	8	2	2	2	5	4	4	3	3	3	22.3081	22.64	23.024	21.0491	21.0162	19.5039
NU205_HUMAN	Q92621	Nuclear pore complex protein Nup205 OS=Homo sapiens GN=NUP205 PE=1 SV=3	-2.13705	0.0404597	3.95	0.7035	0.70032	13	12	12	8	8	8	9	8	8	5	5	5	2	2	2	3	3	3	22.1472	21.3038	21.9453	20.8453	19.6094	18.5304
1C04_HUMAN	P30504	HLA class I histocompatibility antigen, Cw-4 alpha chain OS=Homo sapiens GN=HLA-C PE=1 SV=1	-2.1371	0.0156666	5.269	0.7384	0.848915	8	6	0	8	6	0	8	7	0	5	4	0	4	4	0	5	5	0	25.9896	25.9059	25.9928	24.3843	24.3242	22.7685
SCRIB_HUMAN	Q14160	Protein scribble homolog OS=Homo sapiens GN=SCRIB PE=1 SV=4	-2.14685	0.00406364	4.021	0.6719	0.419873	6	6	6	4	4	4	6	5	4	3	3	3	3	3	3	2	2	2	20.3322	19.849	20.632	18.4668	18.3397	17.566
RHOG_HUMAN	P84095	Rho-related GTP-binding protein RhoG OS=Homo sapiens GN=RHOG PE=1 SV=1	-2.16079	0.0370436	3.976	0.7543	0.849149	4	4	4	5	5	5	3	3	3	3	3	3	1	1	1	2	2	2	23.8122	24.4227	24.0785	23.2116	21.734	20.8853
TBL1X_HUMAN	O60907	F-box-like/WD repeat-containing protein TBL1X OS=Homo sapiens GN=TBL1X PE=1 SV=3	-2.16157	0.438318	3.533	0.6417	1.03996	3	2	0	2	1	0	3	3	0	2	2	0	2	2	0	0	0	0	22.3381	21.4394	21.3577	22.3126	21.7657	14.5722
1C12_HUMAN	P30508	HLA class I histocompatibility antigen, Cw-12 alpha chain OS=Homo sapiens GN=HLA-C PE=1 SV=2	-2.17233	0.00725478	5.802	0.7834	0.648891	11	8	0	13	9	0	13	11	0	6	5	0	4	4	0	7	7	0	25.8764	25.8429	26.0445	24.2548	24.0898	22.9023
1A01_HUMAN	P30443	HLA class I histocompatibility antigen, A-1 alpha chain OS=Homo sapiens GN=HLA-A PE=1 SV=1	-2.17954	0.00175347	5.802	0.7834	0.873945	3	3	0	4	3	0	4	4	0	1	1	0	1	1	0	2	2	0	24.6039	24.5343	24.5511	22.6938	22.6582	21.7986
1A36_HUMAN	P30455	HLA class I histocompatibility antigen, A-36 alpha chain OS=Homo sapiens GN=HLA-A PE=2 SV=1	-2.17954	0.00175347	5.802	0.7834	0.873945	3	3	0	4	3	0	4	4	0	1	1	0	1	1	0	2	2	0	24.671	24.6014	24.6182	22.7609	22.7253	21.8657
1C14_HUMAN	P30510	HLA class I histocompatibility antigen, Cw-14 alpha chain OS=Homo sapiens GN=HLA-C PE=2 SV=2	-2.1975	0.013663	5.269	0.7384	0.648891	10	7	0	11	8	0	12	10	0	6	5	0	4	4	0	6	6	0	26.1497	26.1018	26.2687	24.5768	24.4117	22.9393
ESYT1_HUMAN	Q9BSJ8	Extended synaptotagmin-1 OS=Homo sapiens GN=ESYT1 PE=1 SV=1	-2.20521	0.0605638	4.488	0.7396	0.461053	7	7	7	8	6	5	9	8	8	3	3	3	6	6	6	4	4	4	23.0833	22.9541	23.4229	21.6324	21.9335	19.2787
RECQ1_HUMAN	P46063	ATP-dependent DNA helicase Q1 OS=Homo sapiens GN=RECQL PE=1 SV=3	-2.20945	0.192615	3.744	0.6564	0.360534	7	7	7	3	3	3	4	4	4	5	5	5	1	1	1	4	4	4	24.698	21.5401	21.4023	22.0197	18.8792	20.1131
AAAS_HUMAN	Q9NRG9	Aladin OS=Homo sapiens GN=AAAS PE=1 SV=1	-2.22111	0.0445019	4.355	0.6727	0.663193	6	6	6	5	5	5	3	3	3	4	4	4	2	2	2	2	2	2	23.0632	23.1088	22.4957	21.7717	20.9767	19.256
QRIC1_HUMAN	Q2TAL8	Glutamine-rich protein 1 OS=Homo sapiens GN=QRICH1 PE=1 SV=1	-2.22829	0.128652	4.015	0.7282	0.895586	6	6	6	5	5	5	5	5	5	3	3	3	4	4	4	1	1	1	22.4046	22.0595	21.7777	20.8586	21.1443	17.5541
MGN2_HUMAN	Q96A72	Protein mago nashi homolog 2 OS=Homo sapiens GN=MAGOHB PE=1 SV=1	-2.24238	0.440468	3.64	0.6313	0.124028	2	2	0	3	3	0	1	1	0	0	0	0	1	1	0	2	2	0	21.0205	21.5694	19.3405	13.6093	22.2249	19.369
TPSN_HUMAN	O15533	Tapasin OS=Homo sapiens GN=TAPBP PE=1 SV=1	-2.24996	0.139887	3.341	0.5089	1.12354	3	3	3	3	3	3	3	3	3	3	3	3	3	3	3	1	1	1	24.9275	24.6329	24.8106	24.1064	23.3801	20.1347
CPSM_HUMAN	P31327	Carbamoyl-phosphate synthase [ammonia], mitochondrial OS=Homo sapiens GN=CPS1 PE=1 SV=2	-2.274	0.0165156	4.781	0.719	0.447034	37	34	32	38	34	33	34	31	29	14	14	13	15	15	14	14	14	13	24.8729	24.8379	24.8265	23.3207	22.9471	21.4475
RAB5C_HUMAN	P51148	Ras-related protein Rab-5C OS=Homo sapiens GN=RAB5C PE=1 SV=2	-2.28907	0.338427	2.742	0.577	0.515216	2	2	2	1	1	1	1	1	1	0	0	0	3	3	2	1	1	0	21.4134	20.6825	20.3201	14.8585	22.0704	18.6199
PPID_HUMAN	Q08752	Peptidyl-prolyl cis-trans isomerase D OS=Homo sapiens GN=PPID PE=1 SV=3	-2.29155	0.355687	2.032	0.3748	1.19261	1	1	0	1	1	0	1	1	0	0	0	0	2	2	1	1	1	0	22.3389	22.392	22.4539	15.7576	22.8277	21.7248
ATP4A_HUMAN	P20648	Potassium-transporting ATPase alpha chain 1 OS=Homo sapiens GN=ATP4A PE=2 SV=5	-2.29909	0.0251487	3.728	0.7269	0.961375	4	4	0	2	2	0	2	2	0	1	1	0	3	3	0	2	2	0	23.1807	22.5498	22.6573	20.3551	21.6511	19.4843
UBA1_HUMAN	P22314	Ubiquitin-like modifier-activating enzyme 1 OS=Homo sapiens GN=UBA1 PE=1 SV=3	-2.30061	0.00940569	6.262	0.7907	0.210554	10	9	9	10	9	9	12	10	10	4	4	4	5	5	5	6	5	5	23.3399	22.7559	23.5416	20.4658	21.7731	20.4966
WDHD1_HUMAN	O75717	WD repeat and HMG-box DNA-binding protein 1 OS=Homo sapiens GN=WDHD1 PE=1 SV=1	-2.31463	0.0374021	5.024	0.7613	0.653689	9	9	9	4	4	4	4	4	4	2	2	2	2	2	2	2	2	2	21.6893	20.4641	21.4974	19.6988	19.3976	17.6105
PSB7_HUMAN	Q99436	Proteasome subunit beta type-7 OS=Homo sapiens GN=PSMB7 PE=1 SV=1	-2.31881	0.00284655	3.116	0.5878	0.82871	6	5	5	6	5	5	7	6	6	3	3	3	3	2	2	4	3	3	24.4528	24.1106	24.8653	22.6891	22.0461	21.737
MCM6_HUMAN	Q14566	DNA replication licensing factor MCM6 OS=Homo sapiens GN=MCM6 PE=1 SV=1	-2.3318	0.0489106	4.73	0.7195	0.586527	8	6	6	10	8	8	11	9	9	1	1	1	5	5	5	2	2	2	21.3266	21.8792	22.0938	19.1118	20.9558	18.2365
GANAB_HUMAN	Q14697	Neutral alpha-glucosidase AB OS=Homo sapiens GN=GANAB PE=1 SV=3	-2.33673	0.0453199	5.13	0.7773	0.886676	15	15	15	15	15	15	14	13	13	7	7	7	6	6	6	5	5	5	23.4114	23.3399	23.1431	21.2714	22.1822	19.4306
ACLY_HUMAN	P53396	ATP-citrate synthase OS=Homo sapiens GN=ACLY PE=1 SV=3	-2.337	0.0312959	5.935	0.7214	0.601404	20	19	19	24	20	20	24	22	22	6	6	6	13	13	13	7	7	7	23.7674	24.0286	24.1453	21.8981	22.7255	20.3068
GUAA_HUMAN	P49915	GMP synthase [glutamine-hydrolyzing] OS=Homo sapiens GN=GMPS PE=1 SV=1	-2.33998	0.123716	3.983	0.6743	0.779134	7	7	7	7	7	7	5	5	5	2	2	2	3	3	3	1	1	1	22.3787	22.6497	21.8861	20.4761	21.7087	17.7097
VAPA_HUMAN	Q9P0L0	Vesicle-associated membrane protein-associated protein A OS=Homo sapiens GN=VAPA PE=1 SV=3	-2.34315	0.0178205	3.812	0.6823	0.186849	8	6	5	6	5	4	12	10	9	1	1	1	3	2	1	4	4	3	24.2793	23.7472	24.6169	21.0286	22.8997	21.6856
GCDH_HUMAN	Q92947	Glutaryl-CoA dehydrogenase, mitochondrial OS=Homo sapiens GN=GCDH PE=1 SV=1	-2.34611	0.0327953	2.442	0.5739	1.26326	4	4	4	3	3	3	3	3	3	1	1	1	2	2	2	1	1	1	21.7848	21.2169	21.4043	19.8219	19.8493	17.6965
WDR36_HUMAN	Q8NI36	WD repeat-containing protein 36 OS=Homo sapiens GN=WDR36 PE=1 SV=1	-2.35829	0.0818969	2.961	0.6376	1.46676	3	3	3	2	2	2	1	1	1	2	2	2	1	1	1	1	1	1	20.3118	19.1972	18.4305	18.4971	16.85	15.5175
ODPB_HUMAN	P11177	Pyruvate dehydrogenase E1 component subunit beta, mitochondrial OS=Homo sapiens GN=PDHB PE=1 SV=3	-2.37219	0.00479767	3.477	0.7179	1.1824	4	4	4	5	5	5	4	4	4	2	2	2	2	2	2	2	2	2	21.8204	22.7863	22.4125	19.7748	20.5753	19.5525
ABCF2_HUMAN	Q9UG63	ATP-binding cassette sub-family F member 2 OS=Homo sapiens GN=ABCF2 PE=1 SV=2	-2.38667	0.358247	3.216	0.6036	0.909804	3	3	3	5	5	5	4	4	4	2	2	2	3	3	3	0	0	0	20.3483	21.4128	24.3437	21.4965	21.7313	15.7169
DDX58_HUMAN	O95786	Probable ATP-dependent RNA helicase DDX58 OS=Homo sapiens GN=DDX58 PE=1 SV=2	-2.40087	0.0286491	3.986	0.6743	0.997402	9	9	9	9	9	9	10	10	10	5	5	5	4	4	4	3	3	3	22.2968	22.3926	23.1195	21.1427	20.5551	18.9085
1C02_HUMAN	P30501	HLA class I histocompatibility antigen, Cw-2 alpha chain OS=Homo sapiens GN=HLA-C PE=1 SV=1	-2.41756	0.00354633	5.802	0.7834	0.648891	10	7	0	12	8	0	10	8	0	5	4	0	3	3	0	6	6	0	25.4239	25.4228	25.6404	23.5818	23.3339	22.3187
LAT1_HUMAN	Q01650	Large neutral amino acids transporter small subunit 1 OS=Homo sapiens GN=SLC7A5 PE=1 SV=2	-2.41865	0.00185192	3.898	0.7497	0.565506	5	3	3	6	4	3	7	6	5	4	4	3	2	2	1	5	4	3	25.2601	25.5136	25.8135	23.636	23.0563	22.639
1C15_HUMAN	Q07000	HLA class I histocompatibility antigen, Cw-15 alpha chain OS=Homo sapiens GN=HLA-C PE=1 SV=1	-2.43392	0.00380496	5.802	0.7834	0.848915	8	6	0	9	6	0	9	8	0	4	3	0	3	3	0	5	5	0	25.2566	25.212	25.5821	23.3402	23.2635	22.1452
1C06_HUMAN	Q29963	HLA class I histocompatibility antigen, Cw-6 alpha chain OS=Homo sapiens GN=HLA-C PE=1 SV=2	-2.45674	0.00363486	5.802	0.7834	0.648891	10	7	0	12	8	0	12	10	0	5	4	0	3	3	0	6	6	0	25.4979	25.4968	25.8319	23.6558	23.4079	22.3927
NCLN_HUMAN	Q969V3	Nicalin OS=Homo sapiens GN=NCLN PE=1 SV=2	-2.46988	0.00867883	6.135	0.7564	0.267917	10	8	8	11	10	10	11	9	9	4	4	4	3	3	3	5	5	5	23.968	24.1038	24.4529	22.6102	21.5973	20.9076
G6PD_HUMAN	P11413	Glucose-6-phosphate 1-dehydrogenase OS=Homo sapiens GN=G6PD PE=1 SV=4	-2.47158	0.00278331	4.41	0.7387	1.10483	7	6	6	10	9	9	15	12	12	3	3	3	3	2	2	5	5	5	23.8976	24.266	24.2453	21.9489	20.9555	22.0898
1C03_HUMAN	P04222	HLA class I histocompatibility antigen, Cw-3 alpha chain OS=Homo sapiens GN=HLA-C PE=1 SV=2	-2.49391	0.0110893	5.269	0.7384	0.848915	7	5	0	7	5	0	7	6	0	4	3	0	3	3	0	4	4	0	25.4898	25.4229	25.7416	23.645	23.5684	21.9591
1C18_HUMAN	Q29865	HLA class I histocompatibility antigen, Cw-18 alpha chain OS=Homo sapiens GN=HLA-C PE=2 SV=1	-2.49913	0.0110719	5.269	0.7384	0.848915	7	5	0	7	5	0	8	7	0	4	3	0	3	3	0	4	4	0	25.4898	25.4229	25.7573	23.645	23.5684	21.9591
SAHH2_HUMAN	O43865	Putative adenosylhomocysteinase 2 OS=Homo sapiens GN=AHCYL1 PE=1 SV=2	-2.50113	0.0182984	4.597	0.6593	0.384904	4	3	2	3	3	3	3	3	2	2	2	2	1	1	1	2	2	1	21.4215	22.2481	21.7326	20.3842	19.2149	18.2997
AT2A2_HUMAN	P16615	Sarcoplasmic/endoplasmic reticulum calcium ATPase 2 OS=Homo sapiens GN=ATP2A2 PE=1 SV=1	-2.50508	0.0186193	6.38	0.7921	0.603813	32	27	17	34	31	18	36	33	19	17	14	11	15	13	8	14	13	10	26.75	26.3338	26.7961	24.9534	24.5421	22.8692
MDN1_HUMAN	Q9NU22	Midasin OS=Homo sapiens GN=MDN1 PE=1 SV=2	-2.51603	0.0380697	3.738	0.6803	0.597158	5	5	5	4	4	4	7	7	7	0	0	0	2	2	2	1	1	1	17.0174	17.2847	18.5011	15.4027	16.0846	13.7678
CSTF2_HUMAN	P33240	Cleavage stimulation factor subunit 2 OS=Homo sapiens GN=CSTF2 PE=1 SV=1	-2.52853	0.179038	2.56	0.5449	1.48796	1	1	1	1	1	1	1	1	1	0	0	0	1	1	1	2	2	1	20.467	20.432	20.5743	14.8617	19.6782	19.3479
JIP4_HUMAN	O60271	C-Jun-amino-terminal kinase-interacting protein 4 OS=Homo sapiens GN=SPAG9 PE=1 SV=4	-2.53038	0.00338494	4.348	0.7884	0.274082	5	5	4	3	2	1	6	6	5	0	0	0	1	1	1	2	2	2	19.7052	19.6916	20.5739	17.0288	17.9921	17.3587
PUR2_HUMAN	P22102	Trifunctional purine biosynthetic protein adenosine-3 OS=Homo sapiens GN=GART PE=1 SV=1	-2.53994	0.0530661	4.809	0.7501	0.859089	18	16	16	19	18	18	17	16	16	5	5	5	8	8	8	5	5	5	23.8792	24.298	23.886	22.2474	22.5544	19.6417
IF2P_HUMAN	O60841	Eukaryotic translation initiation factor 5B OS=Homo sapiens GN=EIF5B PE=1 SV=4	-2.55662	0.0316762	6.81	0.7991	0.45901	22	20	20	24	23	23	29	24	23	7	7	7	6	6	5	5	5	5	24.2147	24.2228	24.5096	22.7646	22.2963	20.2164
1C05_HUMAN	Q9TNN7	HLA class I histocompatibility antigen, Cw-5 alpha chain OS=Homo sapiens GN=HLA-C PE=2 SV=1	-2.57124	0.0024247	5.802	0.7834	0.848915	6	4	0	7	4	0	6	5	0	3	2	0	2	2	0	3	3	0	24.4786	24.582	24.936	22.4849	22.4042	21.3938
TRXR1_HUMAN	Q16881	Thioredoxin reductase 1, cytoplasmic OS=Homo sapiens GN=TXNRD1 PE=1 SV=3	-2.57386	0.0261302	6.417	0.6946	0.584201	8	7	7	5	5	5	6	6	6	4	4	4	1	1	1	2	2	2	23.0372	21.9569	22.6268	21.3139	19.1753	19.4101
CP1B1_HUMAN	Q16678	Cytochrome P450 1B1 OS=Homo sapiens GN=CYP1B1 PE=1 SV=2	-2.58998	0.0697968	3.932	0.6946	0.953984	4	4	4	5	5	5	7	7	7	4	4	4	1	1	1	2	2	2	22.4096	22.2582	22.4383	21.7755	19.3545	18.2062
MCES_HUMAN	O43148	mRNA cap guanine-N7 methyltransferase OS=Homo sapiens GN=RNMT PE=1 SV=1	-2.60439	0.00561198	3.661	0.6789	0.784991	5	5	5	6	5	5	5	5	5	2	2	2	1	1	1	2	2	2	22.1475	22.5522	22.2453	20.6385	19.2021	19.2913
ASPH_HUMAN	Q12797	Aspartyl/asparaginyl beta-hydroxylase OS=Homo sapiens GN=ASPH PE=1 SV=3	-2.61992	0.0147179	5.043	0.8122	1.33418	4	4	4	2	2	2	2	2	2	1	1	1	1	1	1	2	2	2	20.7372	19.4945	20.7336	16.9034	18.5774	17.6247
EGFR_HUMAN	P00533	Epidermal growth factor receptor OS=Homo sapiens GN=EGFR PE=1 SV=2	-2.62107	0.0025798	5.25	0.6688	0.862227	11	10	9	10	9	8	9	8	7	3	3	2	3	3	3	4	4	4	22.7861	22.784	22.4517	20.5901	20.2374	19.331
SERA_HUMAN	O43175	D-3-phosphoglycerate dehydrogenase OS=Homo sapiens GN=PHGDH PE=1 SV=4	-2.63237	0.0155422	3.409	0.6811	0.831933	7	7	7	7	7	7	8	8	8	4	4	4	4	4	4	3	3	3	25.573	25.614	26.1782	23.331	24.1331	22.004
1C07_HUMAN	P10321	HLA class I histocompatibility antigen, Cw-7 alpha chain OS=Homo sapiens GN=HLA-C PE=1 SV=3	-2.63975	0.000358802	5.802	0.7834	0.648891	8	5	1	9	6	1	11	8	1	2	2	0	1	1	0	5	5	1	25.0016	24.9211	25.3883	22.8087	22.4116	22.1715
RAB6B_HUMAN	Q9NRW1	Ras-related protein Rab-6B OS=Homo sapiens GN=RAB6B PE=1 SV=1	-2.64589	0.149655	2.507	0.5924	0.705708	2	2	0	1	1	0	2	2	0	0	0	0	2	2	0	1	1	0	23.1797	23.4108	23.1975	18.0203	23.1619	20.6682
PDLI5_HUMAN	Q96HC4	PDZ and LIM domain protein 5 OS=Homo sapiens GN=PDLIM5 PE=1 SV=5	-2.65472	0.110889	4.084	0.6878	1.25367	2	2	2	3	3	3	1	1	1	0	0	0	3	3	3	2	2	2	20.5859	20.6811	20.1299	15.3491	19.7096	18.3741
GHC2_HUMAN	Q9H1K4	Mitochondrial glutamate carrier 2 OS=Homo sapiens GN=SLC25A18 PE=2 SV=1	-2.656	0.0127123	2.932	0.648	1.29757	4	4	0	4	4	0	4	4	0	2	2	0	3	3	0	2	2	0	25.5118	25.2215	25.4323	23.2701	23.417	21.5104
NUP88_HUMAN	Q99567	Nuclear pore complex protein Nup88 OS=Homo sapiens GN=NUP88 PE=1 SV=2	-2.66062	0.00327195	4.21	0.6955	0.92484	8	7	7	7	7	7	7	7	7	3	3	3	3	2	2	1	1	1	22.6886	22.136	22.5382	20.4224	19.8785	19.0801
ODP2_HUMAN	P10515	Dihydrolipoyllysine-residue acetyltransferase component of pyruvate dehydrogenase complex, mitochondrial OS=Homo sapiens GN=DLAT PE=1 SV=3	-2.68321	0.00917983	3.574	0.6632	1.05224	6	6	6	4	4	4	4	4	4	2	2	2	2	2	2	2	2	2	22.266	22.1143	22.3507	20.0619	20.1855	18.4339
PAL4A_HUMAN	Q9Y536	Peptidyl-prolyl cis-trans isomerase A-like 4A/B/C OS=Homo sapiens GN=PPIAL4A PE=1 SV=1	-2.70206	0.365538	1.554	0.3748	1.19261	1	1	0	1	1	0	1	1	0	0	0	0	3	2	0	1	1	0	23.5454	23.5984	23.6603	15.6447	24.122	22.9313
MCM4_HUMAN	P33991	DNA replication licensing factor MCM4 OS=Homo sapiens GN=MCM4 PE=1 SV=5	-2.70775	0.00529293	4.867	0.7338	0.547255	20	17	17	14	13	13	22	20	20	5	4	4	6	6	6	7	7	7	24.1869	23.9662	24.335	21.7101	22.1281	20.5266
NU188_HUMAN	Q5SRE5	Nucleoporin NUP188 homolog OS=Homo sapiens GN=NUP188 PE=1 SV=1	-2.71193	0.00514402	5.741	0.6833	0.797397	15	14	14	15	14	14	17	15	15	6	5	5	5	4	4	7	7	7	23.0925	22.6591	23.2604	20.8807	20.597	19.3984
EIF2A_HUMAN	Q9BY44	Eukaryotic translation initiation factor 2A OS=Homo sapiens GN=EIF2A PE=1 SV=3	-2.71197	0.0713816	3.485	0.6861	0.974778	6	6	6	6	6	6	5	5	5	2	2	2	2	2	2	1	1	1	22.2971	22.3421	22.2686	20.7543	20.6508	17.3669
DDX6_HUMAN	P26196	Probable ATP-dependent RNA helicase DDX6 OS=Homo sapiens GN=DDX6 PE=1 SV=2	-2.77303	0.0376036	7.053	0.7523	0.372927	6	5	5	6	5	5	8	6	6	1	1	1	3	3	3	1	1	1	22.4868	22.0785	22.7244	20.1956	20.8494	17.9257
AT2A1_HUMAN	O14983	Sarcoplasmic/endoplasmic reticulum calcium ATPase 1 OS=Homo sapiens GN=ATP2A1 PE=1 SV=1	-2.77349	0.0206216	4.696	0.727	1.18391	10	10	0	13	13	0	14	14	0	3	3	0	5	5	0	3	3	0	25.4994	25.0509	25.6716	23.3108	23.4038	21.1869
1C08_HUMAN	P30505	HLA class I histocompatibility antigen, Cw-8 alpha chain OS=Homo sapiens GN=HLA-C PE=2 SV=1	-2.77403	0.000453138	5.802	0.7834	0.848915	7	5	0	8	5	0	7	6	0	3	2	0	2	2	0	4	4	0	24.8338	24.9103	25.2045	22.4849	22.4042	21.7374
PAL4G_HUMAN	A2BFH1	Peptidyl-prolyl cis-trans isomerase A-like 4G OS=Homo sapiens GN=PPIAL4G PE=2 SV=1	-2.79984	0.365707	1.554	0.3748	1.19261	1	1	0	1	1	0	1	1	0	0	0	0	3	2	0	1	1	0	23.6609	23.7139	23.7758	15.4668	24.2375	23.0468
GHC1_HUMAN	Q9H936	Mitochondrial glutamate carrier 1 OS=Homo sapiens GN=SLC25A22 PE=1 SV=1	-2.82339	0.0137665	5.943	0.7428	1.29757	6	6	2	7	7	3	6	6	2	2	2	0	4	4	1	2	2	0	26.0324	25.8678	26.0224	23.592	24.028	21.8323
NCOAT_HUMAN	O60502	Bifunctional protein NCOAT OS=Homo sapiens GN=MGEA5 PE=1 SV=2	-2.82408	0.018688	4.095	0.6875	0.374083	6	6	6	4	4	4	9	9	9	1	1	1	2	2	2	3	3	3	21.8084	20.7053	23.2398	19.2263	18.9452	19.1097
IFI44_HUMAN	Q8TCB0	Interferon-induced protein 44 OS=Homo sapiens GN=IFI44 PE=2 SV=2	-2.84017	0.0035356	4.873	0.7443	0.852351	10	10	10	8	8	8	10	9	9	5	5	5	4	3	3	5	5	5	24.7034	24.5503	24.8994	22.7411	21.667	21.2246
FLOT1_HUMAN	O75955	Flotillin-1 OS=Homo sapiens GN=FLOT1 PE=1 SV=3	-2.86227	0.0410681	3.861	0.7112	0.153205	6	5	5	9	7	7	8	7	7	3	3	3	2	2	2	2	2	2	22.5549	22.6702	23.3934	21.3634	20.4311	18.2371
SRPRB_HUMAN	Q9Y5M8	Signal recognition particle receptor subunit beta OS=Homo sapiens GN=SRPRB PE=1 SV=3	-2.87356	0.00139683	4.146	0.7472	1.06679	2	2	2	1	1	1	3	3	3	1	1	1	1	1	1	2	2	2	22.1474	22.1591	22.4289	19.9149	18.7108	19.489
MOT4_HUMAN	O15427	Monocarboxylate transporter 4 OS=Homo sapiens GN=SLC16A3 PE=1 SV=1	-2.88122	0.00743281	4.033	0.6472	0.729237	3	3	3	3	3	3	3	3	3	2	2	2	2	2	2	1	1	1	23.8607	23.9982	23.763	21.5871	21.54	19.8512
HLAH_HUMAN	P01893	Putative HLA class I histocompatibility antigen, alpha chain H OS=Homo sapiens GN=HLA-H PE=5 SV=3	-2.89276	3.21514e-06	5.802	0.7834	1.04048	3	3	0	4	3	0	4	4	0	1	1	0	1	1	0	2	2	0	23.8495	23.8696	24.06	21.1136	21.005	20.9823
4F2_HUMAN	P08195	4F2 cell-surface antigen heavy chain OS=Homo sapiens GN=SLC3A2 PE=1 SV=3	-2.89939	0.00762768	5.854	0.773	0.806806	28	21	21	26	21	21	28	21	21	16	14	14	14	11	11	13	12	12	27.3935	27.3089	27.4279	25.1949	24.9119	23.3253
CNOT1_HUMAN	A5YKK6	CCR4-NOT transcription complex subunit 1 OS=Homo sapiens GN=CNOT1 PE=1 SV=2	-2.91222	0.114689	3.817	0.7141	0.344585	10	10	10	7	7	7	12	11	11	3	3	3	3	3	3	1	1	1	20.4739	19.4588	21.0662	18.356	19.1837	14.7225
STT3A_HUMAN	P46977	Dolichyl-diphosphooligosaccharide--protein glycosyltransferase subunit STT3A OS=Homo sapiens GN=STT3A PE=1 SV=2	-2.9152	0.0632769	3.126	0.573	1.10959	4	4	3	3	3	3	3	3	3	0	0	0	3	3	3	1	1	1	21.1827	20.3302	20.5827	16.1712	19.923	17.2558
TAP1_HUMAN	Q03518	Antigen peptide transporter 1 OS=Homo sapiens GN=TAP1 PE=1 SV=2	-2.924	0.0721999	3.333	0.6511	0.712983	3	3	3	4	4	4	3	3	3	2	2	2	0	0	0	2	2	2	21.6401	21.5513	21.5445	20.7869	16.6184	18.5586
PO210_HUMAN	Q8TEM1	Nuclear pore membrane glycoprotein 210 OS=Homo sapiens GN=NUP210 PE=1 SV=3	-2.92509	0.00233391	7.142	0.7543	0.090245	38	34	34	36	30	30	38	33	33	16	16	16	15	15	15	18	16	16	25.4264	25.3444	25.741	22.9815	22.9909	21.7641
ATLA3_HUMAN	Q6DD88	Atlastin-3 OS=Homo sapiens GN=ATL3 PE=1 SV=1	-2.92601	0.0131809	4.004	0.7189	0.801116	5	4	4	3	3	3	4	3	3	2	1	1	2	2	2	2	2	2	22.423	20.8772	22.1049	19.8711	18.2593	18.4968
VATA_HUMAN	P38606	V-type proton ATPase catalytic subunit A OS=Homo sapiens GN=ATP6V1A PE=1 SV=2	-2.93833	0.0220011	4.347	0.7234	0.805209	12	11	11	12	10	10	13	12	12	6	6	6	5	5	5	5	5	5	24.9105	23.8462	24.1127	22.2653	21.9063	19.8827
PSB5_HUMAN	P28074	Proteasome subunit beta type-5 OS=Homo sapiens GN=PSMB5 PE=1 SV=3	-2.94869	0.308924	4.001	0.7151	0.603284	2	2	2	2	2	2	2	2	2	0	0	0	1	1	1	3	3	3	22.2466	22.0007	22.5529	14.2697	21.6339	22.0505
RAB6A_HUMAN	P20340	Ras-related protein Rab-6A OS=Homo sapiens GN=RAB6A PE=1 SV=3	-2.95187	0.168789	2.507	0.5924	0.705708	2	2	0	1	1	0	2	2	0	0	0	0	2	2	0	1	1	0	23.1797	23.4108	23.1975	17.1024	23.1619	20.6682
AT12A_HUMAN	P54707	Potassium-transporting ATPase alpha chain 2 OS=Homo sapiens GN=ATP12A PE=1 SV=3	-2.95559	0.118069	3.063	0.6654	0.961375	3	3	0	1	1	0	1	1	0	0	0	0	2	2	0	1	1	0	22.3748	21.3447	20.9567	16.0564	20.9931	18.7599
DTX3L_HUMAN	Q8TDB6	E3 ubiquitin-protein ligase DTX3L OS=Homo sapiens GN=DTX3L PE=1 SV=1	-3.00105	0.0782856	3.317	0.6371	0.618319	10	7	7	5	4	4	10	7	7	3	3	3	3	3	3	0	0	0	22.2146	20.7972	21.7875	20.4076	19.0721	16.3164
GEMI4_HUMAN	P57678	Gem-associated protein 4 OS=Homo sapiens GN=GEMIN4 PE=1 SV=2	-3.03753	0.0173227	3.344	0.5829	1.18011	7	7	7	5	5	5	10	10	10	2	2	2	3	3	3	2	2	2	22.0234	21.7342	22.8735	19.5666	20.1331	17.8188
RAC1_HUMAN	P63000	Ras-related C3 botulinum toxin substrate 1 OS=Homo sapiens GN=RAC1 PE=1 SV=1	-3.04961	0.128199	2.537	0.5495	1.22722	1	1	0	2	2	0	3	3	1	0	0	0	1	1	1	2	2	1	21.5011	21.9949	23.1454	16.1716	21.0965	20.2244
RIR2_HUMAN	P31350	Ribonucleoside-diphosphate reductase subunit M2 OS=Homo sapiens GN=RRM2 PE=1 SV=1	-3.05156	0.00173579	3.72	0.6486	1.12378	4	4	4	7	7	6	6	5	5	2	2	2	1	1	1	2	2	2	23.0696	23.548	23.5926	20.8644	19.6239	20.5672
AT2B3_HUMAN	Q16720	Plasma membrane calcium-transporting ATPase 3 OS=Homo sapiens GN=ATP2B3 PE=1 SV=3	-3.14264	0.0666605	3.785	0.6814	0.602348	5	5	0	5	4	0	3	3	0	0	0	0	2	2	0	2	2	0	20.8825	20.6543	20.79	15.1714	19.2846	18.443
SYCC_HUMAN	P49589	Cysteine--tRNA ligase, cytoplasmic OS=Homo sapiens GN=CARS PE=1 SV=3	-3.14526	0.0181511	3.188	0.6468	1.45223	3	3	3	4	4	4	4	4	4	1	1	1	2	2	2	0	0	0	20.226	20.3614	21.2511	18.2891	18.1412	15.9725
ELOC_HUMAN	Q15369	Transcription elongation factor B polypeptide 1 OS=Homo sapiens GN=TCEB1 PE=1 SV=1	-3.1457	0.314303	5.088	0.7824	0.500847	3	3	3	2	2	2	3	3	3	1	1	1	3	3	3	0	0	0	23.8209	23.5795	23.8501	22.997	23.6674	15.149
PCH2_HUMAN	Q15645	Pachytene checkpoint protein 2 homolog OS=Homo sapiens GN=TRIP13 PE=1 SV=2	-3.15274	0.00324561	3.879	0.6633	1.23402	5	5	5	5	5	5	7	7	7	2	2	2	2	2	2	2	2	2	23.6269	23.1958	24.0366	19.9678	21.3393	20.0939
PPIF_HUMAN	P30405	Peptidyl-prolyl cis-trans isomerase F, mitochondrial OS=Homo sapiens GN=PPIF PE=1 SV=1	-3.17249	0.35442	1.332	0.3748	1.19261	1	1	0	1	1	0	1	1	0	0	0	0	2	2	0	1	1	0	23.2458	23.2988	23.3608	14.0955	23.6607	22.6317
PSDE_HUMAN	O00487	26S proteasome non-ATPase regulatory subunit 14 OS=Homo sapiens GN=PSMD14 PE=1 SV=1	-3.17816	0.0135366	4.911	0.685	1.14022	7	6	6	10	7	7	7	6	6	3	3	3	2	2	2	3	3	3	25.6488	25.8272	25.7043	24.0499	21.8827	21.7132
CCAR1_HUMAN	Q8IX12	Cell division cycle and apoptosis regulator protein 1 OS=Homo sapiens GN=CCAR1 PE=1 SV=2	-3.22405	0.0142992	5.937	0.6812	1.07448	9	9	9	5	5	5	10	10	10	2	2	2	3	3	3	1	1	1	22.3362	21.4381	22.2786	19.3604	19.659	17.3613
XPO1_HUMAN	O14980	Exportin-1 OS=Homo sapiens GN=XPO1 PE=1 SV=1	-3.26884	0.00155043	4.609	0.749	0.500426	11	9	9	12	10	10	11	10	10	2	2	2	3	3	3	4	4	4	23.0725	22.7706	23.1058	19.7387	20.4158	18.9878
DDX20_HUMAN	Q9UHI6	Probable ATP-dependent RNA helicase DDX20 OS=Homo sapiens GN=DDX20 PE=1 SV=2	-3.29224	0.0276831	5.271	0.748	0.91828	8	7	7	8	6	6	11	9	9	1	1	1	2	2	2	1	1	1	22.6965	22.3187	23.2081	19.5649	21.0126	17.769
PAR14_HUMAN	Q460N5	Poly [ADP-ribose] polymerase 14 OS=Homo sapiens GN=PARP14 PE=1 SV=3	-3.30262	0.0837597	3.834	0.7039	0.812133	5	5	5	4	4	4	10	10	10	5	5	5	0	0	0	3	3	3	19.6688	19.321	20.8481	18.8477	14.1451	16.9373
AP3M1_HUMAN	Q9Y2T2	AP-3 complex subunit mu-1 OS=Homo sapiens GN=AP3M1 PE=1 SV=1	-3.31228	0.0219161	3.812	0.6923	0.632373	3	3	2	6	5	4	6	6	5	2	2	2	2	2	2	1	1	1	21.7571	22.8414	22.8344	20.8242	18.5019	18.17
GALK1_HUMAN	P51570	Galactokinase OS=Homo sapiens GN=GALK1 PE=1 SV=1	-3.3397	0.0217341	3.937	0.6853	0.471413	5	5	5	6	6	6	6	6	6	1	1	1	3	3	3	1	1	1	23.475	23.032	23.5748	19.6471	21.7312	18.6844
PDXD1_HUMAN	Q6P996	Pyridoxal-dependent decarboxylase domain-containing protein 1 OS=Homo sapiens GN=PDXDC1 PE=1 SV=2	-3.36283	0.0251859	5.233	0.6996	0.427109	5	5	2	3	3	2	8	8	5	1	1	1	2	2	1	1	1	0	22.0433	21.1099	23.6037	19.0693	19.8849	17.7142
AT1A2_HUMAN	P50993	Sodium/potassium-transporting ATPase subunit alpha-2 OS=Homo sapiens GN=ATP1A2 PE=1 SV=1	-3.36417	0.00584396	3.757	0.728	0.846038	7	7	0	5	5	0	6	6	0	2	2	0	4	4	0	3	3	0	24.1418	23.6227	24.1132	20.583	21.6481	19.554
MTCH2_HUMAN	Q9Y6C9	Mitochondrial carrier homolog 2 OS=Homo sapiens GN=MTCH2 PE=1 SV=1	-3.4246	0.0224843	5.485	0.7457	0.921119	7	5	5	6	6	6	6	4	4	1	1	1	2	2	2	1	1	1	24.0314	23.9447	23.6962	21.1622	21.635	18.6013
BUB3_HUMAN	O43684	Mitotic checkpoint protein BUB3 OS=Homo sapiens GN=BUB3 PE=1 SV=1	-3.45093	0.183116	4.862	0.7567	1.42342	3	3	3	4	4	4	4	4	4	1	1	1	2	2	2	0	0	0	21.714	22.3659	22.6248	19.4888	22.0681	14.7951
APOL2_HUMAN	Q9BQE5	Apolipoprotein L2 OS=Homo sapiens GN=APOL2 PE=1 SV=1	-3.46495	0.00303216	2.884	0.5791	0.977985	14	14	14	16	14	14	12	12	12	4	4	4	5	5	5	5	5	5	27.0287	27.05	27.2476	23.8973	24.4183	22.6159
ASNS_HUMAN	P08243	Asparagine synthetase [glutamine-hydrolyzing] OS=Homo sapiens GN=ASNS PE=1 SV=4	-3.47328	0.00652054	4.073	0.6831	0.831077	11	10	10	11	9	9	11	10	10	1	1	1	3	3	3	2	2	2	23.7603	23.7866	23.5071	19.7646	21.5143	19.3552
AT2B4_HUMAN	P23634	Plasma membrane calcium-transporting ATPase 4 OS=Homo sapiens GN=ATP2B4 PE=1 SV=2	-3.48088	0.0473474	3.785	0.6814	0.602348	6	6	0	6	5	0	5	4	0	0	0	0	2	2	0	2	2	0	20.923	20.8228	21.4368	15.1986	19.1915	18.3498
SNX9_HUMAN	Q9Y5X1	Sorting nexin-9 OS=Homo sapiens GN=SNX9 PE=1 SV=1	-3.53068	0.146204	3.549	0.7239	1.21304	4	4	4	7	6	6	4	4	4	2	2	2	1	1	1	1	1	1	21.5691	22.2965	21.2903	21.4519	14.7449	18.3671
PAL4D_HUMAN	F5H284	Peptidyl-prolyl cis-trans isomerase A-like 4D OS=Homo sapiens GN=PPIAL4D PE=3 SV=1	-3.54824	0.366874	1.554	0.3748	1.19261	1	1	0	1	1	0	1	1	0	0	0	0	3	2	0	1	1	0	23.5454	23.5984	23.6603	13.1061	24.122	22.9313
EHD1_HUMAN	Q9H4M9	EH domain-containing protein 1 OS=Homo sapiens GN=EHD1 PE=1 SV=2	-3.6189	0.0506199	4.135	0.7449	0.719745	13	12	9	9	9	8	14	13	10	3	3	3	4	4	2	1	1	1	23.8062	23.1946	24.1137	21.6359	21.0774	17.5445
GNAS1_HUMAN	Q5JWF2	Guanine nucleotide-binding protein G(s) subunit alpha isoforms XLas OS=Homo sapiens GN=GNAS PE=1 SV=2	-3.65867	0.0025266	3.124	0.5298	0.765403	4	4	0	4	4	0	4	4	0	1	1	0	1	1	0	2	2	0	22.5642	22.3227	21.436	18.9414	18.7938	17.6116
GNAS2_HUMAN	P63092	Guanine nucleotide-binding protein G(s) subunit alpha isoforms short OS=Homo sapiens GN=GNAS PE=1 SV=1	-3.65867	0.0025266	3.124	0.5298	0.765403	4	4	0	4	4	0	4	4	0	1	1	0	1	1	0	2	2	0	23.2341	22.9925	22.1058	19.6113	19.4637	18.2815
AT1A3_HUMAN	P13637	Sodium/potassium-transporting ATPase subunit alpha-3 OS=Homo sapiens GN=ATP1A3 PE=1 SV=3	-3.69984	0.00109492	4.181	0.728	0.846038	10	10	0	9	9	0	9	9	0	2	2	0	4	4	0	4	4	0	24.7599	24.4631	24.8322	20.7465	21.8116	20.3976
HEAT1_HUMAN	Q9H583	HEAT repeat-containing protein 1 OS=Homo sapiens GN=HEATR1 PE=1 SV=3	-3.73169	0.00030102	3.8	0.6761	0.876565	10	10	10	8	8	8	9	9	9	2	2	2	2	2	2	1	1	1	20.4175	19.8469	20.5153	16.8612	16.6611	16.0624
BAG6_HUMAN	P46379	Large proline-rich protein BAG6 OS=Homo sapiens GN=BAG6 PE=1 SV=2	-3.74759	0.0209639	7.014	0.712	0.049562	13	12	12	8	7	7	16	13	13	1	1	1	2	2	2	1	1	1	23.3177	22.5636	23.7637	20.9744	19.7229	17.7049
PALLD_HUMAN	Q8WX93	Palladin OS=Homo sapiens GN=PALLD PE=1 SV=3	-3.80368	0.105152	4.687	0.7909	0.593202	7	7	7	7	6	6	9	8	8	5	5	5	0	0	0	1	1	1	21.2767	21.062	21.6666	21.0792	15.1031	16.412
NIBL1_HUMAN	Q96TA1	Niban-like protein 1 OS=Homo sapiens GN=FAM129B PE=1 SV=3	-3.80947	0.0728329	4.49	0.6941	0.731961	3	3	3	6	5	5	7	5	5	1	1	1	2	1	1	0	0	0	20.8314	20.7184	21.0494	20.1595	15.068	15.9433
ECM29_HUMAN	Q5VYK3	Proteasome-associated protein ECM29 homolog OS=Homo sapiens GN=ECM29 PE=1 SV=2	-3.84988	0.0250123	5.112	0.7975	1.01435	12	12	12	11	11	11	16	14	14	2	2	2	4	4	4	2	2	2	21.0553	20.4312	21.6387	17.8266	18.5989	15.1501
S23IP_HUMAN	Q9Y6Y8	SEC23-interacting protein OS=Homo sapiens GN=SEC23IP PE=1 SV=1	-3.85552	0.013704	4.392	0.6934	1.2656	11	9	9	11	10	10	10	7	7	2	2	2	2	2	2	1	1	1	22.2022	22.2846	22.6366	19.4627	19.3916	16.7025
AAKG1_HUMAN	P54619	5'-AMP-activated protein kinase subunit gamma-1 OS=Homo sapiens GN=PRKAG1 PE=1 SV=1	-3.85913	0.19999	2.156	0.5218	1.41644	1	1	0	1	1	0	1	1	0	2	2	0	0	0	0	1	1	0	24.9829	24.9665	24.9627	24.3743	16.1604	22.8
AAKG2_HUMAN	Q9UGJ0	5'-AMP-activated protein kinase subunit gamma-2 OS=Homo sapiens GN=PRKAG2 PE=1 SV=1	-3.88386	0.201162	2.156	0.5218	1.41644	1	1	0	1	1	0	1	1	0	2	2	0	0	0	0	1	1	0	24.3048	24.2884	24.2847	23.6963	15.4081	22.1219
UMPS_HUMAN	P11172	Uridine 5'-monophosphate synthase OS=Homo sapiens GN=UMPS PE=1 SV=1	-3.88567	0.0113335	3.931	0.7415	1.15268	10	10	10	13	12	12	10	9	9	2	2	2	3	3	3	2	2	2	23.7657	24.4783	24.0663	20.2747	21.6614	18.7172
SC24A_HUMAN	O95486	Protein transport protein Sec24A OS=Homo sapiens GN=SEC24A PE=1 SV=2	-3.96964	0.00874414	4.929	0.788	0.823678	6	6	5	4	4	4	8	8	8	2	2	2	2	2	1	1	1	1	22.6669	22.2619	23.4673	19.8853	19.2239	17.378
EDC3_HUMAN	Q96F86	Enhancer of mRNA-decapping protein 3 OS=Homo sapiens GN=EDC3 PE=1 SV=1	-4.0235	0.0749658	3.086	0.6672	1.18527	4	4	4	3	3	3	4	4	4	2	2	2	0	0	0	1	1	1	20.877	20.4596	20.917	19.8463	14.1071	16.2297
AT2B1_HUMAN	P20020	Plasma membrane calcium-transporting ATPase 1 OS=Homo sapiens GN=ATP2B1 PE=1 SV=3	-4.0303	0.0107588	4.961	0.7319	0.602348	11	10	4	12	9	4	11	9	5	0	0	0	3	3	1	4	4	2	22.0204	22.0968	22.6215	16.4697	19.1531	19.025
NNTM_HUMAN	Q13423	NAD(P) transhydrogenase, mitochondrial OS=Homo sapiens GN=NNT PE=1 SV=3	-4.08185	0.0140219	4.954	0.6867	1.1885	10	10	10	7	7	7	8	8	8	1	1	1	3	3	3	1	1	1	22.9441	22.3593	22.5367	19.2677	19.7052	16.6217
C1TM_HUMAN	Q6UB35	Monofunctional C1-tetrahydrofolate synthase, mitochondrial OS=Homo sapiens GN=MTHFD1L PE=1 SV=1	-4.09973	0.0324906	2.824	0.4639	1.11571	6	6	5	5	5	4	3	3	2	2	2	2	2	2	2	0	0	0	22.9801	21.3744	21.4443	17.5917	19.9581	15.9498
APC7_HUMAN	Q9UJX3	Anaphase-promoting complex subunit 7 OS=Homo sapiens GN=ANAPC7 PE=1 SV=4	-4.10769	0.0129436	3.297	0.6694	0.23325	7	6	6	10	9	9	7	6	6	2	2	2	2	2	2	0	0	0	22.2298	22.6036	22.1325	19.386	18.9261	16.3308
AT1A1_HUMAN	P05023	Sodium/potassium-transporting ATPase subunit alpha-1 OS=Homo sapiens GN=ATP1A1 PE=1 SV=1	-4.12337	0.000605256	5.237	0.7522	0.664999	32	29	19	26	24	15	30	27	18	5	5	3	6	6	2	8	8	4	26.0083	25.7682	26.0966	22.0696	22.3946	21.0387
AT1A4_HUMAN	Q13733	Sodium/potassium-transporting ATPase subunit alpha-4 OS=Homo sapiens GN=ATP1A4 PE=1 SV=3	-4.12488	0.0957051	3.063	0.6654	0.846038	4	4	0	2	2	0	2	2	0	0	0	0	2	2	0	1	1	0	22.7476	21.8555	21.9409	14.5273	20.9376	18.7044
MAGA1_HUMAN	P43355	Melanoma-associated antigen 1 OS=Homo sapiens GN=MAGEA1 PE=1 SV=1	-4.16365	0.171242	2.786	0.4916	0.404814	5	5	3	5	5	3	7	7	3	3	3	2	3	3	2	0	0	0	24.2844	24.2557	24.5835	23.0751	22.3248	15.2327
AL3A2_HUMAN	P51648	Fatty aldehyde dehydrogenase OS=Homo sapiens GN=ALDH3A2 PE=1 SV=1	-4.3241	0.0920889	3.121	0.7129	0.681234	2	2	1	3	2	1	4	4	3	0	0	0	1	1	1	2	2	2	21.806	22.0625	22.7795	14.0286	19.5349	20.1123
TBL3_HUMAN	Q12788	Transducin beta-like protein 3 OS=Homo sapiens GN=TBL3 PE=1 SV=2	-4.33536	0.0557802	4.525	0.7037	1.08843	7	7	7	8	8	8	5	5	5	0	0	0	1	1	1	2	2	2	21.8475	22.1053	21.775	14.3729	19.6125	18.7363
HXK1_HUMAN	P19367	Hexokinase-1 OS=Homo sapiens GN=HK1 PE=1 SV=3	-5.10187	0.0549337	3.496	0.7295	1.27141	10	10	7	10	10	7	12	12	8	5	5	2	0	0	0	3	3	2	23.4776	23.3488	23.761	21.5825	15.0278	18.6714
HXK3_HUMAN	P52790	Hexokinase-3 OS=Homo sapiens GN=HK3 PE=1 SV=2	-5.23617	0.0345831	2.672	0.6961	1.44923	3	3	0	3	3	0	3	3	0	2	2	0	0	0	0	1	1	0	23.4053	23.2449	23.2032	20.855	15.1019	18.1879
KYNU_HUMAN	Q16719	Kynureninase OS=Homo sapiens GN=KYNU PE=1 SV=1	-5.23987	0.00217067	6.289	0.7374	0.313403	10	8	8	10	8	8	10	9	9	2	2	2	1	1	1	1	1	1	24.3136	24.4968	24.8051	20.6208	19.1847	18.0904
MYOF_HUMAN	Q9NZM1	Myoferlin OS=Homo sapiens GN=MYOF PE=1 SV=1	-5.51087	0.000987469	4.896	0.7145	0.489357	15	13	12	14	12	12	10	9	9	1	1	1	0	0	0	2	2	2	21.3165	21.0088	20.9104	16.7303	14.5836	15.3891
HXK2_HUMAN	P52789	Hexokinase-2 OS=Homo sapiens GN=HK2 PE=1 SV=2	-5.56689	0.00266291	5.102	0.7759	0.490142	27	23	20	40	34	31	33	27	23	6	6	3	5	5	5	3	3	2	25.6992	25.858	26.1714	21.8053	20.2773	18.9454
RD23B_HUMAN	P54727	UV excision repair protein RAD23 homolog B OS=Homo sapiens GN=RAD23B PE=1 SV=1	-5.79596	0.0292438	3.009	0.6427	1.1186	6	6	6	6	6	6	8	8	7	0	0	0	1	1	1	2	2	1	24.6441	24.6828	25.5022	15.71	20.7208	21.0105
CN37_HUMAN	P09543	2',3'-cyclic-nucleotide 3'-phosphodiesterase OS=Homo sapiens GN=CNP PE=1 SV=2	-6.03599	0.00252493	5.316	0.7325	0.856172	7	7	7	5	5	5	9	9	9	3	3	3	3	3	3	2	2	2	26.8137	26.623	26.8713	21.6354	21.616	18.9487
ESYT2_HUMAN	A0FGR8	Extended synaptotagmin-2 OS=Homo sapiens GN=ESYT2 PE=1 SV=1	-6.27763	0.016534	4.261	0.7329	0.944804	6	5	5	9	7	6	5	4	4	0	0	0	3	2	2	1	1	1	22.5741	22.783	22.0124	13.1313	17.0901	18.3153

## Sheet: TurboID-B56gamma
name	accession	description	log2 ratio +dox+biotin/+biotin	p-value	xcorr_max	dcn_max	ppm_min	tp[+biotin_1]	up[+biotin_1]	um[+biotin_1]	tp[+biotin_2]	up[+biotin_2]	um[+biotin_2]	tp[+biotin_3]	up[+biotin_3]	um[+biotin_3]	tp[+dox+biotin_1]	up[+dox+biotin_1]	um[+dox+biotin_1]	tp[+dox+biotin_2]	up[+dox+biotin_2]	um[+dox+biotin_2]	tp[+dox+biotin_3]	up[+dox+biotin_3]	um[+dox+biotin_3]	log2 area +biotin 1	log2 area +biotin 2	log2 area +biotin 3	log2 area +dox+biotin 1	log2 area +dox+biotin 2	log2 area +dox+biotin 3
2A5G_HUMAN	Q13362	Serine/threonine-protein phosphatase 2A 56 kDa regulatory subunit gamma isoform OS=Homo sapiens GN=PPP2R5C PE=1 SV=3	6.71563	0.000276426	6.043	0.8287	0.007179	33	23	17	20	17	12	17	15	11	117	50	43	98	44	36	61	28	20	24.2584	22.3774	22.9117	29.8981	29.8981	29.8981
BRCA2_HUMAN	P51587	Breast cancer type 2 susceptibility protein OS=Homo sapiens GN=BRCA2 PE=1 SV=2	3.48075	0.00914525	4.323	0.7402	0.07501	0	0	0	0	0	0	0	0	0	6	6	6	2	2	2	3	3	3	12.3023	14.1214	13.6931	17.7994	16.2988	16.4609
JUNB_HUMAN	P17275	Transcription factor jun-B OS=Homo sapiens GN=JUNB PE=1 SV=1	10.8486	0.000870811	3.751	0.7105	0.118228	0	0	0	0	0	0	0	0	0	4	4	4	7	7	7	3	3	3	11.2527	14.7934	13.8201	23.0908	25.1741	24.1471
IPP2_HUMAN	P41236	Protein phosphatase inhibitor 2 OS=Homo sapiens GN=PPP1R2 PE=1 SV=2	10.1594	3.84832e-05	4.04	0.6909	0.020641	0	0	0	0	0	0	0	0	0	9	8	2	7	6	2	5	5	2	15.1045	13.6644	14.6772	25.2109	24.3801	24.3333
ERCC5_HUMAN	P28715	DNA repair protein complementing XP-G cells OS=Homo sapiens GN=ERCC5 PE=1 SV=3	9.84724	0.000459887	5.388	0.7948	0.076672	1	1	1	1	1	1	0	0	0	46	38	38	32	29	29	15	14	14	16.1893	13.6927	13.6844	24.5755	24.9782	23.5545
CQ085_HUMAN	Q53F19	Uncharacterized protein C17orf85 OS=Homo sapiens GN=C17orf85 PE=1 SV=2	9.75421	5.94199e-05	3.376	0.6658	0.188035	0	0	0	0	0	0	0	0	0	12	12	12	8	8	8	8	8	8	13.5214	14.2673	13.6667	23.0091	24.5708	23.138
ANKL2_HUMAN	Q86XL3	Ankyrin repeat and LEM domain-containing protein 2 OS=Homo sapiens GN=ANKLE2 PE=1 SV=4	9.38071	1.31653e-05	5.814	0.811	0.014131	1	1	1	1	1	1	1	1	1	31	24	24	34	33	33	20	19	19	15.409	15.5118	15.1435	24.1817	25.3685	24.6562
TUFT1_HUMAN	Q9NNX1	Tuftelin OS=Homo sapiens GN=TUFT1 PE=2 SV=1	9.27331	0.000111237	3.848	0.6531	0.035278	0	0	0	0	0	0	1	1	1	8	8	8	14	14	14	6	6	6	14.2336	15.3874	15.3499	23.4662	25.1316	24.193
MYBB_HUMAN	P10244	Myb-related protein B OS=Homo sapiens GN=MYBL2 PE=1 SV=1	9.19485	0.000305863	5.224	0.7328	0.034572	0	0	0	0	0	0	0	0	0	16	15	15	11	11	11	9	9	9	15.0255	15.6465	13.0985	23.4686	24.0644	23.8219
SYUA_HUMAN	P37840	Alpha-synuclein OS=Homo sapiens GN=SNCA PE=1 SV=1	9.14693	0.000535394	5.314	0.7177	0.027615	0	0	0	1	1	0	1	1	1	12	9	8	8	7	7	5	5	5	14.9053	17.6115	17.3798	26.1811	25.855	25.3013
AQR_HUMAN	O60306	Intron-binding protein aquarius OS=Homo sapiens GN=AQR PE=1 SV=4	9.10626	5.90807e-05	5.34	0.7716	0.02857	0	0	0	2	2	2	0	0	0	26	25	25	21	20	19	17	15	15	14.1024	15.6263	14.4638	23.3827	24.0583	24.0703
DIAP3_HUMAN	Q9NSV4	Protein diaphanous homolog 3 OS=Homo sapiens GN=DIAPH3 PE=1 SV=4	9.02861	0.000733347	4.479	0.736	0.009085	3	3	3	0	0	0	1	1	1	37	34	34	30	28	28	22	21	21	17.2293	13.9231	15.2861	24.262	24.6555	24.6068
HN1L_HUMAN	Q9H910	Hematological and neurological expressed 1-like protein OS=Homo sapiens GN=HN1L PE=1 SV=1	9.01961	0.00715466	5.051	0.7033	0.031211	2	2	2	0	0	0	0	0	0	11	7	7	6	5	5	5	5	5	18.9805	13.3227	14.0639	24.743	24.2791	24.4038
ZMAT2_HUMAN	Q96NC0	Zinc finger matrin-type protein 2 OS=Homo sapiens GN=ZMAT2 PE=1 SV=1	9.01199	8.77061e-05	2.959	0.5407	0.002591	0	0	0	0	0	0	0	0	0	10	7	7	4	4	4	5	4	4	15.5643	14.7928	14.1531	24.5139	23.8513	23.181
MYO6_HUMAN	Q9UM54	Unconventional myosin-VI OS=Homo sapiens GN=MYO6 PE=1 SV=4	8.67483	0.00979747	4.716	0.7796	0.036867	9	9	9	0	0	0	0	0	0	54	46	46	46	42	42	20	19	19	19.6851	13.5659	15.534	25.614	25.2479	23.9476
F192A_HUMAN	Q9GZU8	Protein FAM192A OS=Homo sapiens GN=FAM192A PE=1 SV=1	8.62221	0.00025378	3.915	0.742	0.057243	0	0	0	0	0	0	0	0	0	9	8	8	1	1	1	2	2	2	15.3004	14.5444	13.5477	24.0431	22.7605	22.4555
SMAP_HUMAN	O00193	Small acidic protein OS=Homo sapiens GN=SMAP PE=1 SV=1	8.53242	9.47295e-05	3.826	0.7243	0.266158	0	0	0	0	0	0	0	0	0	2	2	2	3	2	2	2	2	2	14.9236	14.8642	14.5405	22.2689	23.6658	23.9908
CSTF2_HUMAN	P33240	Cleavage stimulation factor subunit 2 OS=Homo sapiens GN=CSTF2 PE=1 SV=1	8.50827	0.00126927	3.441	0.6606	0.106048	0	0	0	1	1	0	0	0	0	4	4	2	4	4	2	5	5	2	14.2068	16.7831	13.4216	22.7623	23.5973	23.5766
LIN54_HUMAN	Q6MZP7	Protein lin-54 homolog OS=Homo sapiens GN=LIN54 PE=1 SV=3	8.47383	0.000116534	3.498	0.7228	0.142329	0	0	0	0	0	0	0	0	0	8	6	6	10	10	10	5	5	5	14.904	13.8053	13.7595	21.9558	23.4175	22.517
SYMPK_HUMAN	Q92797	Symplekin OS=Homo sapiens GN=SYMPK PE=1 SV=2	8.45536	1.47887e-05	5.385	0.7595	0.025953	1	1	1	0	0	0	2	2	2	40	34	34	21	19	19	22	20	20	15.6355	15.3581	16.2981	24.566	24.1684	23.9233
LRSM1_HUMAN	Q6UWE0	E3 ubiquitin-protein ligase LRSAM1 OS=Homo sapiens GN=LRSAM1 PE=1 SV=1	8.41151	0.00281657	6.208	0.6695	0.031916	3	3	3	0	0	0	0	0	0	23	22	22	9	9	9	10	9	9	17.1452	13.2108	14.3547	23.4854	22.315	24.1449
VP37A_HUMAN	Q8NEZ2	Vacuolar protein sorting-associated protein 37A OS=Homo sapiens GN=VPS37A PE=1 SV=1	8.41115	0.00113173	5.339	0.7509	0.169587	0	0	0	0	0	0	0	0	0	3	2	2	4	4	4	1	1	1	14.0755	14.1863	12.4184	21.821	23.4804	20.6122
KIF22_HUMAN	Q14807	Kinesin-like protein KIF22 OS=Homo sapiens GN=KIF22 PE=1 SV=5	8.31814	0.000354654	4.555	0.7247	0.075581	0	0	0	1	1	1	1	1	1	22	20	20	13	12	12	6	6	6	14.548	14.5735	16.2693	24.0234	23.8063	22.5155
IASPP_HUMAN	Q8WUF5	RelA-associated inhibitor OS=Homo sapiens GN=PPP1R13L PE=1 SV=4	8.31187	0.00988076	5.065	0.7127	0.012455	2	2	2	3	3	3	0	0	0	15	12	12	23	19	19	21	19	19	18.3513	18.2501	13.1481	23.8701	25.6718	25.1432
RPAP3_HUMAN	Q9H6T3	RNA polymerase II-associated protein 3 OS=Homo sapiens GN=RPAP3 PE=1 SV=2	8.2919	4.75414e-06	4.182	0.7106	0.014048	1	1	1	0	0	0	0	0	0	18	16	16	14	14	14	7	7	7	14.6691	15.2229	15.0826	23.4106	23.5184	22.9213
MAP1B_HUMAN	P46821	Microtubule-associated protein 1B OS=Homo sapiens GN=MAP1B PE=1 SV=2	8.25008	0.00207571	5.987	0.8106	0.001809	8	8	8	0	0	0	5	5	5	76	63	63	61	54	52	44	39	38	18.2398	14.5941	17.8513	25.3437	25.1437	24.9479
DDX46_HUMAN	Q7L014	Probable ATP-dependent RNA helicase DDX46 OS=Homo sapiens GN=DDX46 PE=1 SV=2	8.23373	0.00364636	3.725	0.7257	0.071585	4	4	4	0	0	0	1	1	1	27	22	22	17	17	17	12	12	12	18.128	14.0017	14.2775	24.0678	23.7157	23.325
TWF2_HUMAN	Q6IBS0	Twinfilin-2 OS=Homo sapiens GN=TWF2 PE=1 SV=2	8.22794	1.04181e-06	5.482	0.7514	0.016225	0	0	0	0	0	0	0	0	0	4	4	4	3	3	2	2	2	2	14.5439	14.449	14.4227	22.5698	23.0256	22.504
PRP8_HUMAN	Q6P2Q9	Pre-mRNA-processing-splicing factor 8 OS=Homo sapiens GN=PRPF8 PE=1 SV=2	8.21227	0.00677154	4.773	0.7335	0.015141	1	1	1	1	1	1	5	5	5	27	27	27	21	21	21	33	31	31	13.1613	12.9683	17.5474	21.8102	22.7561	23.7475
HN1_HUMAN	Q9UK76	Hematological and neurological expressed 1 protein OS=Homo sapiens GN=HN1 PE=1 SV=3	8.17107	0.000342979	6.181	0.7469	0.324099	0	0	0	0	0	0	0	0	0	3	2	2	3	3	3	2	2	2	15.2002	14.5833	15.7338	22.2746	23.2736	24.4822
ESPL1_HUMAN	Q14674	Separin OS=Homo sapiens GN=ESPL1 PE=1 SV=3	8.16573	0.000261587	4.116	0.7555	0.073173	0	0	0	0	0	0	0	0	0	25	24	24	23	23	23	12	12	12	13.3643	14.8511	15.3551	22.293	23.2891	22.4854
TRIP4_HUMAN	Q15650	Activating signal cointegrator 1 OS=Homo sapiens GN=TRIP4 PE=1 SV=4	8.11472	0.000712799	4.695	0.6815	0.107694	0	0	0	0	0	0	0	0	0	4	4	4	8	8	8	7	7	7	13.4481	14.5968	14.6322	20.8661	22.6901	23.465
MTOR_HUMAN	P42345	Serine/threonine-protein kinase mTOR OS=Homo sapiens GN=MTOR PE=1 SV=1	8.09171	0.00269053	4.698	0.7206	0.001897	0	0	0	1	1	1	1	1	1	21	21	21	19	18	18	15	15	15	15.1574	14.2858	11.2561	21.0511	22.0258	21.8975
EXOSX_HUMAN	Q01780	Exosome component 10 OS=Homo sapiens GN=EXOSC10 PE=1 SV=2	8.06204	0.000214852	4.116	0.74	0.003939	0	0	0	0	0	0	0	0	0	15	15	15	4	4	4	4	4	4	12.7704	13.8062	14.1528	22.4942	20.8584	21.5628
NCOR2_HUMAN	Q9Y618	Nuclear receptor corepressor 2 OS=Homo sapiens GN=NCOR2 PE=1 SV=2	8.028	3.58186e-05	4.648	0.7233	0.026138	0	0	0	0	0	0	0	0	0	28	27	26	28	27	25	21	21	20	14.4388	15.4595	14.331	22.586	23.1142	22.6132
PEPL_HUMAN	O60437	Periplakin OS=Homo sapiens GN=PPL PE=1 SV=4	7.98986	0.00046156	5.655	0.7565	0.000627	5	5	5	2	2	2	7	7	7	60	55	54	57	56	56	37	34	34	16.304	14.6357	16.9677	23.8624	24.5361	23.4786
ADNP_HUMAN	Q9H2P0	Activity-dependent neuroprotector homeobox protein OS=Homo sapiens GN=ADNP PE=1 SV=1	7.98095	0.00129756	4.812	0.7002	0.02758	0	0	0	1	1	1	0	0	0	8	8	8	14	13	13	9	9	9	14.1249	13.3804	16.1551	21.4561	23.214	22.9331
DNMBP_HUMAN	Q6XZF7	Dynamin-binding protein OS=Homo sapiens GN=DNMBP PE=1 SV=1	7.95471	0.000292635	4.673	0.7649	0.076887	0	0	0	2	2	2	1	1	1	12	12	12	17	17	17	7	7	7	14.0898	14.8509	13.6184	21.1489	23.1191	22.1553
AFTIN_HUMAN	Q6ULP2	Aftiphilin OS=Homo sapiens GN=AFTPH PE=1 SV=2	7.89747	0.00114778	3.804	0.7384	0.069386	0	0	0	0	0	0	0	0	0	7	7	7	10	10	10	9	9	9	15.4216	13.8865	13.71	20.6768	22.9856	23.0482
IPP2M_HUMAN	Q6NXS1	Putative protein phosphatase inhibitor 2-like protein 3 OS=Homo sapiens GN=PPP1R2P3 PE=5 SV=1	7.88584	0.000651895	4.04	0.6909	0.020641	0	0	0	0	0	0	0	0	0	7	6	0	5	4	0	3	3	0	14.6109	17.0177	15.7088	24.531	23.2241	23.2398
SNR40_HUMAN	Q96DI7	U5 small nuclear ribonucleoprotein 40 kDa protein OS=Homo sapiens GN=SNRNP40 PE=1 SV=1	7.87132	0.000559235	2.76	0.6576	0.066252	0	0	0	0	0	0	0	0	0	2	2	2	3	3	3	4	4	4	14.1382	15.194	14.8032	21.4101	22.4368	23.9025
SCRIB_HUMAN	Q14160	Protein scribble homolog OS=Homo sapiens GN=SCRIB PE=1 SV=4	7.82914	0.00482035	4.148	0.763	0.014757	8	8	7	1	1	1	1	1	1	35	31	30	35	33	30	16	16	14	18.8892	15.2771	14.7362	24.0514	24.9749	23.3637
PERQ2_HUMAN	Q6Y7W6	PERQ amino acid-rich with GYF domain-containing protein 2 OS=Homo sapiens GN=GIGYF2 PE=1 SV=1	7.82239	0.00110374	4.686	0.7457	0.004859	6	6	6	0	0	0	0	0	0	31	25	25	20	19	19	16	15	15	18.0167	15.5015	15.0169	24.0322	24.0997	23.8705
CDV3_HUMAN	Q9UKY7	Protein CDV3 homolog OS=Homo sapiens GN=CDV3 PE=1 SV=1	7.79692	2.97741e-06	3.278	0.5344	0.346003	0	0	0	0	0	0	0	0	0	2	2	2	1	1	1	1	1	1	14.7571	14.4256	14.1033	22.3908	22.1809	22.1051
LIN9_HUMAN	Q5TKA1	Protein lin-9 homolog OS=Homo sapiens GN=LIN9 PE=1 SV=1	7.77393	0.00162973	4.711	0.7461	0.012784	0	0	0	0	0	0	0	0	0	6	6	6	6	6	6	5	5	5	13.1391	14.8334	15.4593	21.0573	22.0413	23.655
PRPF3_HUMAN	O43395	U4/U6 small nuclear ribonucleoprotein Prp3 OS=Homo sapiens GN=PRPF3 PE=1 SV=2	7.72093	0.0030406	4.019	0.6846	0.002776	1	1	1	0	0	0	1	1	1	16	16	16	13	12	12	12	12	12	16.6546	13.9673	18.0438	24.2075	23.8649	23.7561
ZFP91_HUMAN	Q96JP5	E3 ubiquitin-protein ligase ZFP91 OS=Homo sapiens GN=ZFP91 PE=1 SV=1	7.69956	0.000524627	4.155	0.6356	0.026916	1	1	1	1	1	1	0	0	0	11	10	10	7	7	6	7	7	7	17.4123	16.3873	14.9582	23.527	23.9164	24.413
DPOA2_HUMAN	Q14181	DNA polymerase alpha subunit B OS=Homo sapiens GN=POLA2 PE=1 SV=2	7.68489	0.00108139	4.526	0.6629	0.136542	2	2	2	1	1	1	0	0	0	7	6	6	4	4	4	4	4	4	17.5951	16.0429	14.4488	23.5742	23.7837	23.7836
GTSE1_HUMAN	Q9NYZ3	G2 and S phase-expressed protein 1 OS=Homo sapiens GN=GTSE1 PE=1 SV=3	7.66917	5.1498e-06	3.172	0.7131	0.144557	0	0	0	0	0	0	0	0	0	4	4	4	5	5	5	4	4	4	13.8508	13.6238	14.193	21.8269	21.5908	21.2574
NAB1_HUMAN	Q13506	NGFI-A-binding protein 1 OS=Homo sapiens GN=NAB1 PE=1 SV=2	7.6471	0.00247371	3.767	0.684	0.242392	0	0	0	0	0	0	0	0	0	4	4	4	7	6	5	3	3	2	14.8301	13.7823	14.9739	20.3207	24.0062	22.2007
LPP_HUMAN	Q93052	Lipoma-preferred partner OS=Homo sapiens GN=LPP PE=1 SV=1	7.64562	0.000780281	3.259	0.7406	0.022177	0	0	0	0	0	0	0	0	0	3	3	3	5	5	5	1	1	1	15.6317	13.7957	13.983	21.439	23.2994	21.6089
GTF2I_HUMAN	P78347	General transcription factor II-I OS=Homo sapiens GN=GTF2I PE=1 SV=2	7.64009	0.00038529	3.401	0.6376	0.017749	2	2	2	0	0	0	0	0	0	11	11	11	9	9	8	11	11	11	16.421	15.618	15.0477	22.4531	24.3946	23.1592
NCOR1_HUMAN	O75376	Nuclear receptor corepressor 1 OS=Homo sapiens GN=NCOR1 PE=1 SV=2	7.63828	0.00058092	3.875	0.6875	0.02544	0	0	0	0	0	0	1	1	1	13	13	12	20	20	18	6	6	5	13.2582	13.6407	13.2214	20.9966	22.3332	19.7054
MADD_HUMAN	Q8WXG6	MAP kinase-activating death domain protein OS=Homo sapiens GN=MADD PE=1 SV=2	7.6231	0.00138547	4.078	0.752	0.097077	1	1	1	1	1	1	0	0	0	13	12	12	9	9	9	4	4	4	15.0511	13.0866	13.1017	22.1245	22.0342	19.9501
CD2AP_HUMAN	Q9Y5K6	CD2-associated protein OS=Homo sapiens GN=CD2AP PE=1 SV=1	7.60234	3.74359e-05	3.74	0.6952	0.079046	0	0	0	0	0	0	0	0	0	10	9	9	10	9	9	6	5	5	14.3494	15.0564	15.4514	22.4532	22.9479	22.263
CTU2_HUMAN	Q2VPK5	Cytoplasmic tRNA 2-thiolation protein 2 OS=Homo sapiens GN=CTU2 PE=1 SV=1	7.5383	0.000127362	2.968	0.6978	0.026481	0	0	0	0	0	0	0	0	0	7	7	7	3	3	3	3	3	3	15.134	14.8679	13.8119	22.7827	21.7813	21.8648
SIN1_HUMAN	Q9BPZ7	Target of rapamycin complex 2 subunit MAPKAP1 OS=Homo sapiens GN=MAPKAP1 PE=1 SV=2	7.53107	0.00168026	4.475	0.713	0.088368	0	0	0	2	2	2	0	0	0	6	6	6	7	7	7	8	8	8	14.5827	16.7691	14.9666	21.4916	23.8179	23.6021
SOGA1_HUMAN	O94964	Protein SOGA1 OS=Homo sapiens GN=SOGA1 PE=1 SV=2	7.52733	0.00078215	4.185	0.7223	0.006569	1	1	0	2	2	0	0	0	0	23	21	19	16	16	13	7	7	7	15.1751	15.1814	13.9914	22.8544	23.189	20.8864
RFIP1_HUMAN	Q6WKZ4	Rab11 family-interacting protein 1 OS=Homo sapiens GN=RAB11FIP1 PE=1 SV=2	7.51978	0.00171013	4.031	0.7765	0.051927	2	2	1	0	0	0	0	0	0	13	13	12	15	15	14	7	6	5	15.5893	14.8372	13.3259	22.0967	23.4133	20.8017
RPRD2_HUMAN	Q5VT52	Regulation of nuclear pre-mRNA domain-containing protein 2 OS=Homo sapiens GN=RPRD2 PE=1 SV=1	7.51774	0.00771237	3.988	0.6956	0.015495	0	0	0	0	0	0	0	0	0	10	10	10	10	10	10	5	5	5	14.3656	15.1777	15.0632	21.171	25.3594	20.6293
CCNB1_HUMAN	P14635	G2/mitotic-specific cyclin-B1 OS=Homo sapiens GN=CCNB1 PE=1 SV=1	7.51671	0.0578961	3.498	0.7015	0.044271	0	0	0	0	0	0	0	0	0	5	5	5	2	2	2	0	0	0	14.17	14.1088	12.1413	24.1007	23.4133	15.4563
TACC2_HUMAN	O95359	Transforming acidic coiled-coil-containing protein 2 OS=Homo sapiens GN=TACC2 PE=1 SV=3	7.50754	0.000202523	3.987	0.6493	0.071477	0	0	0	1	1	1	0	0	0	11	10	9	13	13	12	11	11	9	14.4881	13.3547	13.2335	20.3885	21.7766	21.4339
ASCC3_HUMAN	Q8N3C0	Activating signal cointegrator 1 complex subunit 3 OS=Homo sapiens GN=ASCC3 PE=1 SV=3	7.43834	0.000677774	4.214	0.7176	0.010644	5	5	5	1	1	1	0	0	0	40	38	38	28	27	27	16	16	16	16.3817	13.793	15.5338	22.7062	22.9522	22.365
TTC9C_HUMAN	Q8N5M4	Tetratricopeptide repeat protein 9C OS=Homo sapiens GN=TTC9C PE=1 SV=1	7.43733	0.000702947	3.92	0.6974	0.33314	0	0	0	0	0	0	0	0	0	4	4	4	1	1	1	1	1	1	14.4956	15.6722	16.0021	24.105	22.2964	22.0805
SNP29_HUMAN	O95721	Synaptosomal-associated protein 29 OS=Homo sapiens GN=SNAP29 PE=1 SV=1	7.38896	0.000221738	2.518	0.6628	0.064189	0	0	0	0	0	0	0	0	0	4	4	4	2	2	2	1	1	1	14.1988	13.2161	13.8765	21.8897	21.3826	20.186
C2D1A_HUMAN	Q6P1N0	Coiled-coil and C2 domain-containing protein 1A OS=Homo sapiens GN=CC2D1A PE=1 SV=1	7.38648	0.000386146	2.888	0.7076	0.00538	1	1	1	0	0	0	0	0	0	10	10	10	6	6	6	7	7	7	14.6941	14.7418	12.7592	21.7544	21.329	21.2711
ELP4_HUMAN	Q96EB1	Elongator complex protein 4 OS=Homo sapiens GN=ELP4 PE=1 SV=2	7.35645	0.000198132	3.213	0.6794	0.016805	0	0	0	0	0	0	0	0	0	8	8	8	2	2	2	2	2	2	15.1695	14.8394	13.9051	22.8041	21.4181	21.7613
CAMP1_HUMAN	Q5T5Y3	Calmodulin-regulated spectrin-associated protein 1 OS=Homo sapiens GN=CAMSAP1 PE=1 SV=2	7.35494	0.00148479	4.925	0.7388	0.019868	1	1	1	0	0	0	1	1	1	10	10	9	14	14	14	8	8	8	13.4698	16.0496	13.1539	21.229	22.0342	21.475
DVL3_HUMAN	Q92997	Segment polarity protein dishevelled homolog DVL-3 OS=Homo sapiens GN=DVL3 PE=1 SV=2	7.35213	0.00147876	4.5	0.6451	0.017011	1	1	0	0	0	0	2	2	0	7	7	3	9	9	5	7	7	3	16.5009	14.8452	18.0261	23.3782	24.1494	23.901
YJ005_HUMAN	Q6ZSR9	Uncharacterized protein FLJ45252 OS=Homo sapiens PE=1 SV=2	7.34846	0.00260459	3.162	0.6097	0.120547	0	0	0	0	0	0	0	0	0	6	6	6	2	2	2	1	1	1	15.1573	15.7948	12.3333	22.2303	21.829	21.2715
HAP28_HUMAN	Q13442	28 kDa heat- and acid-stable phosphoprotein OS=Homo sapiens GN=PDAP1 PE=1 SV=1	7.30579	0.000744206	3.652	0.7389	0.001328	0	0	0	0	0	0	0	0	0	6	5	5	4	4	4	3	2	2	14.5321	15.8134	15.1071	23.1805	23.118	21.0715
SPICE_HUMAN	Q8N0Z3	Spindle and centriole-associated protein 1 OS=Homo sapiens GN=SPICE1 PE=1 SV=1	7.3003	8.66956e-05	3.281	0.6524	0.045019	1	1	1	0	0	0	0	0	0	16	15	15	14	14	14	6	6	6	14.9536	14.9285	15.6758	22.5592	23.1067	21.7929
SPAG5_HUMAN	Q96R06	Sperm-associated antigen 5 OS=Homo sapiens GN=SPAG5 PE=1 SV=2	7.28333	0.000724158	3.546	0.6596	0.037737	2	2	2	0	0	0	1	1	1	14	13	13	9	9	9	4	4	4	15.9664	13.3738	14.3121	22.0138	22.0035	21.485
SR140_HUMAN	O15042	U2 snRNP-associated SURP motif-containing protein OS=Homo sapiens GN=U2SURP PE=1 SV=2	7.25819	0.000646956	4.82	0.7106	0.001781	1	1	1	0	0	0	0	0	0	6	6	6	6	6	6	9	8	8	15.2532	14.6501	13.2356	21.0397	21.3379	22.536
CHERP_HUMAN	Q8IWX8	Calcium homeostasis endoplasmic reticulum protein OS=Homo sapiens GN=CHERP PE=1 SV=3	7.25172	0.00571488	4.532	0.6142	0.096076	0	0	0	0	0	0	1	1	1	7	7	7	9	9	9	6	6	6	15.9559	13.4105	17.7506	22.0232	23.5322	23.3167
ASUN_HUMAN	Q9NVM9	Protein asunder homolog OS=Homo sapiens GN=Asun PE=1 SV=2	7.23121	0.00176281	3.703	0.6729	0.040089	0	0	0	0	0	0	0	0	0	13	11	11	5	5	5	1	1	1	14.3573	14.4359	13.2397	22.2151	22.0571	19.4544
AGFG1_HUMAN	P52594	Arf-GAP domain and FG repeat-containing protein 1 OS=Homo sapiens GN=AGFG1 PE=1 SV=2	7.20804	0.000160725	5.116	0.714	0.069995	0	0	0	0	0	0	0	0	0	4	3	3	3	3	3	3	3	3	14.1182	14.6354	14.461	20.6685	21.7974	22.3728
SNW1_HUMAN	Q13573	SNW domain-containing protein 1 OS=Homo sapiens GN=SNW1 PE=1 SV=1	7.20468	7.50109e-07	3.527	0.6636	0.060292	0	0	0	0	0	0	0	0	0	5	5	5	2	2	2	2	2	2	14.022	14.4256	14.1064	21.5032	21.3231	21.3417
NGAP_HUMAN	Q9UJF2	Ras GTPase-activating protein nGAP OS=Homo sapiens GN=RASAL2 PE=1 SV=2	7.20393	0.00029019	3.82	0.7088	0.005241	0	0	0	0	0	0	0	0	0	18	18	17	12	12	12	9	9	9	13.6332	14.6895	15.6755	22.0318	22.0027	21.5755
ABI2_HUMAN	Q9NYB9	Abl interactor 2 OS=Homo sapiens GN=ABI2 PE=1 SV=1	7.18866	0.00057307	1.887	0.5856	0.794739	0	0	0	0	0	0	0	0	0	1	1	0	1	1	0	2	2	0	13.7135	14.5179	14.4714	20.2194	21.4997	22.5497
FA21D_HUMAN	Q5SRD0	Putative WASH complex subunit FAM21 OS=Homo sapiens GN=FAM21D PE=3 SV=2	7.1744	0.000238149	2.188	0.6618	0.344987	0	0	0	0	0	0	0	0	0	3	3	0	2	2	0	1	1	0	13.569	14.2771	14.7949	22.2745	21.1047	20.7849
SYF1_HUMAN	Q9HCS7	Pre-mRNA-splicing factor SYF1 OS=Homo sapiens GN=XAB2 PE=1 SV=2	7.15676	0.00215644	5.148	0.7736	0.007165	19	19	19	8	8	8	4	4	4	68	46	46	61	48	48	32	28	28	21.4819	18.7892	18.3505	26.7459	27.1545	26.1915
ZFY16_HUMAN	Q7Z3T8	Zinc finger FYVE domain-containing protein 16 OS=Homo sapiens GN=ZFYVE16 PE=1 SV=3	7.15342	0.00200868	5.515	0.7092	0.019699	0	0	0	0	0	0	0	0	0	15	12	12	9	8	8	4	4	4	13.2954	15.8126	15.4885	22.83	22.402	20.8249
P66B_HUMAN	Q8WXI9	Transcriptional repressor p66-beta OS=Homo sapiens GN=GATAD2B PE=1 SV=1	7.14121	0.000894551	5.034	0.7225	0.039338	0	0	0	0	0	0	0	0	0	5	5	4	4	4	3	4	4	3	16.305	13.8616	14.0435	21.5375	22.1331	21.9631
CCDC6_HUMAN	Q16204	Coiled-coil domain-containing protein 6 OS=Homo sapiens GN=CCDC6 PE=1 SV=2	7.13981	0.000311329	3.526	0.5621	0.513918	0	0	0	0	0	0	0	0	0	6	6	6	6	6	6	2	2	2	13.9383	15.5829	14.6238	21.5465	22.6213	21.3966
EDF1_HUMAN	O60869	Endothelial differentiation-related factor 1 OS=Homo sapiens GN=EDF1 PE=1 SV=1	7.13669	0.000123319	4.076	0.6977	0.430736	0	0	0	0	0	0	0	0	0	4	4	4	1	1	1	1	1	1	15.348	15.1764	13.9282	22.3176	21.8337	21.7114
SYNJ2_HUMAN	O15056	Synaptojanin-2 OS=Homo sapiens GN=SYNJ2 PE=1 SV=3	7.13294	0.000656885	4.306	0.7727	0.032097	1	1	1	0	0	0	0	0	0	6	6	6	10	10	10	8	8	8	14.8231	15.3893	13.6431	20.7185	22.5143	22.0215
LUZP1_HUMAN	Q86V48	Leucine zipper protein 1 OS=Homo sapiens GN=LUZP1 PE=1 SV=2	7.12017	0.000979264	4.229	0.7936	0.003626	0	0	0	2	2	2	3	3	3	21	19	19	26	26	26	23	20	20	16.1066	15.3533	17.6529	22.561	24.0334	23.8789
DVL1_HUMAN	O14640	Segment polarity protein dishevelled homolog DVL-1 OS=Homo sapiens GN=DVL1 PE=1 SV=2	7.11646	0.0047525	4.404	0.6803	0.217093	0	0	0	0	0	0	1	1	0	6	6	1	4	4	0	4	4	0	12.879	15.194	17.1851	22.2211	21.9278	22.4585
HCFC1_HUMAN	P51610	Host cell factor 1 OS=Homo sapiens GN=HCFC1 PE=1 SV=2	7.09545	4.47049e-05	4.322	0.6884	0.030023	2	2	2	0	0	0	0	0	0	14	14	14	13	13	12	17	15	15	16.8047	16.0372	15.6171	23.01	23.2638	23.4716
CEP97_HUMAN	Q8IW35	Centrosomal protein of 97 kDa OS=Homo sapiens GN=CEP97 PE=1 SV=1	7.07843	0.000170643	2.856	0.5774	0.007265	0	0	0	0	0	0	0	0	0	7	7	7	5	5	5	3	3	3	13.5357	14.823	14.5299	21.2716	22.0202	20.8321
WDR70_HUMAN	Q9NW82	WD repeat-containing protein 70 OS=Homo sapiens GN=WDR70 PE=1 SV=1	7.07438	0.000339284	3.846	0.7097	0.003256	1	1	1	0	0	0	1	1	1	13	13	13	9	9	9	8	8	8	16.9485	15.0889	16.8126	23.6847	23.1374	23.2511
ZC3HE_HUMAN	Q6PJT7	Zinc finger CCCH domain-containing protein 14 OS=Homo sapiens GN=ZC3H14 PE=1 SV=1	7.07435	0.000152204	4.048	0.7466	0.068278	0	0	0	0	0	0	1	1	1	10	9	9	7	7	7	3	3	3	14.6195	14.7579	14.8767	21.9157	22.6447	20.9168
SRP54_HUMAN	P61011	Signal recognition particle 54 kDa protein OS=Homo sapiens GN=SRP54 PE=1 SV=1	7.05399	0.00158089	4.345	0.7146	0.03247	0	0	0	0	0	0	1	1	1	5	5	5	4	4	4	4	4	4	13.8921	13.5829	16.4706	21.5505	21.6061	21.951
GCR_HUMAN	P04150	Glucocorticoid receptor OS=Homo sapiens GN=NR3C1 PE=1 SV=1	7.02985	0.000889046	3.955	0.7403	0.123758	0	0	0	0	0	0	0	0	0	5	5	5	7	7	7	5	5	4	14.2332	14.1128	15.9996	20.8069	22.4019	22.2264
IRS2_HUMAN	Q9Y4H2	Insulin receptor substrate 2 OS=Homo sapiens GN=IRS2 PE=1 SV=2	7.01976	0.000506262	5.678	0.7851	0.008553	1	1	1	0	0	0	0	0	0	6	6	6	8	8	8	8	6	6	15.3008	15.3873	15.0158	20.9067	22.8993	22.957
SBNO1_HUMAN	A3KN83	Protein strawberry notch homolog 1 OS=Homo sapiens GN=SBNO1 PE=1 SV=1	6.98831	0.00109537	5.013	0.749	0.024702	0	0	0	0	0	0	0	0	0	13	12	11	14	14	12	5	5	5	14.5885	13.3365	15.7194	21.6286	22.2938	20.687
SSFA2_HUMAN	P28290	Sperm-specific antigen 2 OS=Homo sapiens GN=SSFA2 PE=1 SV=3	6.97132	0.000621176	4.128	0.7079	0.079554	0	0	0	0	0	0	1	1	1	11	11	11	4	4	4	5	5	5	13.5926	15.3766	13.4542	21.8004	20.9442	20.5928
PARP4_HUMAN	Q9UKK3	Poly [ADP-ribose] polymerase 4 OS=Homo sapiens GN=PARP4 PE=1 SV=3	6.96162	8.38749e-05	2.665	0.7043	0.030045	0	0	0	0	0	0	0	0	0	7	7	7	10	10	10	4	4	4	14.0896	13.9596	14.9463	20.9359	21.8811	21.0633
ANLN_HUMAN	Q9NQW6	Actin-binding protein anillin OS=Homo sapiens GN=ANLN PE=1 SV=2	6.96021	0.000221211	3.4	0.5792	0.006383	1	1	1	0	0	0	0	0	0	6	6	6	6	6	6	4	4	4	14.2725	12.759	14.4675	20.6089	20.8602	20.9105
TPX2_HUMAN	Q9ULW0	Targeting protein for Xklp2 OS=Homo sapiens GN=TPX2 PE=1 SV=2	6.95139	7.92485e-05	3.47	0.5991	0.008142	0	0	0	0	0	0	0	0	0	6	6	6	5	5	5	5	5	5	14.1361	14.0603	14.9721	20.9864	21.0903	21.9459
DVL1L_HUMAN	P54792	Putative Segment polarity protein dishevelled homolog DVL-1-like OS=Homo sapiens GN=DVL1L1 PE=5 SV=1	6.95056	0.0045409	2.54	0.6443	0.217093	0	0	0	0	0	0	1	1	0	5	5	0	4	4	0	4	4	0	13.1823	15.5408	17.3226	22.2361	22.0653	22.596
TAF7L_HUMAN	Q5H9L4	Transcription initiation factor TFIID subunit 7-like OS=Homo sapiens GN=TAF7L PE=2 SV=1	6.92277	0.000703764	3.822	0.7343	0.062676	0	0	0	0	0	0	0	0	0	3	3	3	4	4	4	2	2	2	15.1093	16.1929	13.9018	21.9222	22.5711	21.479
BCAR3_HUMAN	O75815	Breast cancer anti-estrogen resistance protein 3 OS=Homo sapiens GN=BCAR3 PE=1 SV=1	6.91407	1.87575e-05	3.672	0.4963	0.27252	0	0	0	0	0	0	0	0	0	5	5	4	6	6	5	3	3	2	13.8886	13.9283	13.8203	20.4953	21.3728	20.5113
TCOF_HUMAN	Q13428	Treacle protein OS=Homo sapiens GN=TCOF1 PE=1 SV=3	6.89697	0.00250533	3.429	0.6578	0.039724	2	2	2	0	0	0	0	0	0	13	12	12	9	9	9	6	6	6	15.985	14.6544	12.566	21.5433	21.5125	20.8404
KIF4A_HUMAN	O95239	Chromosome-associated kinesin KIF4A OS=Homo sapiens GN=KIF4A PE=1 SV=3	6.89189	0.00115353	4.855	0.7415	0.029986	12	12	6	6	6	3	4	4	2	42	35	23	48	41	29	29	28	18	19.6485	17.2542	17.6775	24.4936	25.8003	24.9619
ELOA1_HUMAN	Q14241	Transcription elongation factor B polypeptide 3 OS=Homo sapiens GN=TCEB3 PE=1 SV=2	6.8905	0.0011378	3.686	0.7712	0.165219	0	0	0	0	0	0	0	0	0	10	8	8	5	5	5	3	3	3	15.6118	13.3373	14.3946	21.9717	21.6994	20.344
MCM10_HUMAN	Q7L590	Protein MCM10 homolog OS=Homo sapiens GN=MCM10 PE=1 SV=2	6.8784	0.000242057	3.132	0.6734	0.098962	0	0	0	0	0	0	0	0	0	6	6	6	10	10	10	5	5	5	15.1468	14.1467	14.1881	21.0157	22.2616	20.8396
NOSIP_HUMAN	Q9Y314	Nitric oxide synthase-interacting protein OS=Homo sapiens GN=NOSIP PE=1 SV=1	6.87443	0.000140709	5.052	0.7226	0.030676	1	1	1	1	1	1	0	0	0	4	4	4	4	4	4	3	3	3	17.2794	15.9716	16.0323	23.3216	23.6832	22.9017
ZO2_HUMAN	Q9UDY2	Tight junction protein ZO-2 OS=Homo sapiens GN=TJP2 PE=1 SV=2	6.86216	0.000106334	3.404	0.7376	0.026916	0	0	0	1	1	1	1	1	0	9	9	8	7	7	6	9	9	8	14.2432	13.7132	14.1444	20.3466	20.6248	21.7158
WBP11_HUMAN	Q9Y2W2	WW domain-binding protein 11 OS=Homo sapiens GN=WBP11 PE=1 SV=1	6.83811	0.000452592	3.661	0.6622	0.096776	0	0	0	0	0	0	0	0	0	9	9	9	4	4	4	2	2	2	14.7308	15.5304	14.9144	22.927	21.9133	20.8496
PCNP_HUMAN	Q8WW12	PEST proteolytic signal-containing nuclear protein OS=Homo sapiens GN=PCNP PE=1 SV=2	6.82487	0.000974865	4.038	0.7092	0.056749	0	0	0	1	1	1	1	1	1	5	3	3	7	6	6	5	4	4	16.5827	16.2264	17.2613	23.3389	24.8522	22.354
RS26L_HUMAN	Q5JNZ5	Putative 40S ribosomal protein S26-like 1 OS=Homo sapiens GN=RPS26P11 PE=5 SV=1	6.81968	0.0142537	3.643	0.6116	0.18453	1	1	0	0	0	0	2	2	0	4	3	0	3	3	0	3	3	0	20.4018	15.8887	21.0832	25.7841	25.6915	26.3571
WNK1_HUMAN	Q9H4A3	Serine/threonine-protein kinase WNK1 OS=Homo sapiens GN=WNK1 PE=1 SV=2	6.80946	0.00518118	3.429	0.6638	0.012839	1	1	1	0	0	0	2	2	2	8	8	7	10	10	9	14	13	10	15.9105	13.6268	17.1468	21.1129	22.6097	23.3899
ARFG1_HUMAN	Q8N6T3	ADP-ribosylation factor GTPase-activating protein 1 OS=Homo sapiens GN=ARFGAP1 PE=1 SV=2	6.80257	0.000984074	2.672	0.6299	0.000572	1	1	1	0	0	0	0	0	0	4	4	4	2	2	2	3	3	3	16.0813	13.4762	14.1094	21.4775	21.2818	21.3153
APC_HUMAN	P25054	Adenomatous polyposis coli protein OS=Homo sapiens GN=APC PE=1 SV=2	6.7974	0.000605825	4.393	0.7286	0.013205	1	1	1	1	1	1	0	0	0	19	18	18	13	13	13	8	8	8	13.4965	14.232	13.2536	20.7221	21.3887	19.2634
RIOK1_HUMAN	Q9BRS2	Serine/threonine-protein kinase RIO1 OS=Homo sapiens GN=RIOK1 PE=1 SV=2	6.77541	0.000151108	3.248	0.6574	0.092802	0	0	0	0	0	0	0	0	0	4	4	4	3	3	3	5	5	5	14.5934	14.9084	16.1459	21.8268	21.9784	22.1687
CNOT1_HUMAN	A5YKK6	CCR4-NOT transcription complex subunit 1 OS=Homo sapiens GN=CNOT1 PE=1 SV=2	6.77064	0.000645863	4.48	0.6814	0.021123	4	4	4	3	3	3	3	3	3	17	17	17	26	26	26	20	19	19	16.6962	15.1709	17.165	22.4107	23.6047	23.3286
RENT1_HUMAN	Q92900	Regulator of nonsense transcripts 1 OS=Homo sapiens GN=UPF1 PE=1 SV=2	6.7574	0.00749626	5.55	0.7315	0.107431	1	1	1	0	0	0	8	8	7	18	18	18	21	21	20	17	16	16	15.7483	14.9275	19.1806	22.6641	23.6281	23.8364
PPME1_HUMAN	Q9Y570	Protein phosphatase methylesterase 1 OS=Homo sapiens GN=PPME1 PE=1 SV=3	6.74123	0.0166808	5.311	0.7721	0.055208	3	3	3	0	0	0	1	1	1	7	7	7	9	9	9	6	5	5	19.7023	14.3302	19.0425	24.0476	24.6212	24.6298
CSTFT_HUMAN	Q9H0L4	Cleavage stimulation factor subunit 2 tau variant OS=Homo sapiens GN=CSTF2T PE=1 SV=1	6.74081	0.00137646	3.441	0.6606	0.106048	0	0	0	1	1	0	0	0	0	2	2	0	2	2	0	3	3	0	14.4121	16.52	14.8998	20.8954	22.6837	22.4753
SPG20_HUMAN	Q8N0X7	Spartin OS=Homo sapiens GN=SPG20 PE=1 SV=1	6.73049	0.000726801	4.41	0.7301	0.055835	1	1	1	0	0	0	2	2	2	7	6	6	8	8	8	9	9	9	17.1515	15.0493	17.0639	22.8326	23.0635	23.5601
SC22B_HUMAN	O75396	Vesicle-trafficking protein SEC22b OS=Homo sapiens GN=SEC22B PE=1 SV=4	6.72201	0.0366509	3.498	0.6992	0.013014	2	2	2	0	0	0	0	0	0	7	6	6	3	3	3	1	1	1	19.7548	14.1016	13.0697	23.3191	22.6485	21.1246
BRCC3_HUMAN	P46736	Lys-63-specific deubiquitinase BRCC36 OS=Homo sapiens GN=BRCC3 PE=1 SV=2	6.72098	0.00585894	4.232	0.7078	0.25773	1	1	1	1	1	1	0	0	0	7	4	4	3	2	2	1	1	1	18.4014	15.4301	14.7126	23.7646	23.0541	21.8883
E41L2_HUMAN	O43491	Band 4.1-like protein 2 OS=Homo sapiens GN=EPB41L2 PE=1 SV=1	6.72083	0.00271835	4.218	0.7082	0.023119	3	3	3	2	2	2	2	2	2	17	16	12	16	14	12	12	12	10	18.3355	15.0031	15.955	22.8612	23.6032	22.9917
YAP1_HUMAN	P46937	Yorkie homolog OS=Homo sapiens GN=YAP1 PE=1 SV=2	6.69339	0.0080205	3.449	0.5462	0.101727	1	1	1	0	0	0	0	0	0	4	4	4	2	2	2	1	1	1	16.0284	13.1037	13.8847	21.8863	22.2633	18.9475
SPDLY_HUMAN	Q96EA4	Protein Spindly OS=Homo sapiens GN=SPDL1 PE=1 SV=2	6.69268	0.00149049	3.148	0.5951	0.110848	0	0	0	0	0	0	0	0	0	6	6	6	4	4	4	4	4	4	16.261	14.9354	13.7243	22.5626	21.3678	21.0682
EFHD1_HUMAN	Q9BUP0	EF-hand domain-containing protein D1 OS=Homo sapiens GN=EFHD1 PE=1 SV=1	6.67614	0.0119439	2.423	0.4779	0.034706	1	1	0	0	0	0	0	0	0	3	3	1	2	2	1	2	1	1	18.987	14.4761	15.5224	22.5075	22.1424	24.3639
PAK1_HUMAN	Q13153	Serine/threonine-protein kinase PAK 1 OS=Homo sapiens GN=PAK1 PE=1 SV=2	6.67005	0.00606952	3.804	0.761	0.216335	0	0	0	0	0	0	0	0	0	4	4	0	2	2	0	2	2	0	15.2947	13.3549	16.0836	23.4589	20.2853	20.9992
DDX42_HUMAN	Q86XP3	ATP-dependent RNA helicase DDX42 OS=Homo sapiens GN=DDX42 PE=1 SV=1	6.66889	0.00292353	3.992	0.6827	0.000591	1	1	1	0	0	0	3	3	3	16	15	15	8	8	8	9	8	8	15.4642	15.0387	18.297	23.1587	22.7661	22.8818
ZCCHV_HUMAN	Q7Z2W4	Zinc finger CCCH-type antiviral protein 1 OS=Homo sapiens GN=ZC3HAV1 PE=1 SV=3	6.6363	0.00273693	4.106	0.7298	0.019072	0	0	0	0	0	0	0	0	0	9	9	8	4	4	4	3	3	3	14.9003	14.1996	14.8625	23.2504	20.3317	20.2893
CLSPN_HUMAN	Q9HAW4	Claspin OS=Homo sapiens GN=CLSPN PE=1 SV=3	6.63295	0.0007997	3.672	0.6522	0.097952	0	0	0	0	0	0	0	0	0	9	9	9	9	9	9	5	5	5	13.7914	15.9283	15.2603	21.1011	22.3163	21.4614
DLG5_HUMAN	Q8TDM6	Disks large homolog 5 OS=Homo sapiens GN=DLG5 PE=1 SV=4	6.6234	0.00037311	3.801	0.6969	0.122251	1	1	1	0	0	0	0	0	0	7	7	7	18	18	18	10	9	9	14.5095	13.9941	14.3423	19.8821	21.8767	20.9573
KLF10_HUMAN	Q13118	Krueppel-like factor 10 OS=Homo sapiens GN=KLF10 PE=1 SV=1	6.60598	0.000236129	2.429	0.6439	0.191477	0	0	0	0	0	0	0	0	0	2	2	2	2	2	2	1	1	1	14.2172	13.4419	13.0522	19.8664	20.9756	19.6872
SHOT1_HUMAN	A0MZ66	Shootin-1 OS=Homo sapiens GN=KIAA1598 PE=1 SV=4	6.59272	0.00603891	5.608	0.6838	0.019163	7	7	7	5	5	5	0	0	0	33	28	28	24	22	22	15	14	14	20.4705	18.6296	16.2647	25.1728	25.3908	24.5794
PRC2C_HUMAN	Q9Y520	Protein PRRC2C OS=Homo sapiens GN=PRRC2C PE=1 SV=4	6.58302	0.00396221	2.765	0.6066	0.079155	1	1	1	1	1	0	1	1	1	6	6	6	11	11	10	14	14	13	12.7649	14.8127	15.0724	19.2217	21.1568	22.0205
DPOLA_HUMAN	P09884	DNA polymerase alpha catalytic subunit OS=Homo sapiens GN=POLA1 PE=1 SV=2	6.57301	0.000125539	4.718	0.7621	0.009528	1	1	1	1	1	1	1	1	1	10	10	10	9	9	9	7	7	7	14.6554	14.0347	15.2877	20.7184	21.5966	21.3818
FOXP4_HUMAN	Q8IVH2	Forkhead box protein P4 OS=Homo sapiens GN=FOXP4 PE=1 SV=1	6.55536	0.000420649	3.375	0.6458	0.176719	0	0	0	0	0	0	0	0	0	1	1	1	2	2	2	1	1	1	13.8468	13.5276	14.1072	19.4708	21.473	20.2039
WIPI2_HUMAN	Q9Y4P8	WD repeat domain phosphoinositide-interacting protein 2 OS=Homo sapiens GN=WIPI2 PE=1 SV=1	6.54349	0.00132295	4.708	0.6973	0.158311	0	0	0	0	0	0	0	0	0	3	3	2	1	1	0	1	1	0	14.9642	14.7641	12.557	21.0594	20.7268	20.1296
SMCA5_HUMAN	O60264	SWI/SNF-related matrix-associated actin-dependent regulator of chromatin subfamily A member 5 OS=Homo sapiens GN=SMARCA5 PE=1 SV=1	6.54226	0.00194534	3.722	0.5973	0.013372	1	1	0	2	2	2	1	1	1	11	11	5	12	12	8	11	11	7	14.1668	16.4713	16.4867	21.3062	22.6327	22.8125
TAGL3_HUMAN	Q9UI15	Transgelin-3 OS=Homo sapiens GN=TAGLN3 PE=1 SV=2	6.5373	0.00906755	3.502	0.7331	0.104987	1	1	0	0	0	0	0	0	0	2	1	0	5	4	0	3	3	0	19.3449	16.2893	15.0238	22.603	23.3064	24.3605
NELFE_HUMAN	P18615	Negative elongation factor E OS=Homo sapiens GN=RDBP PE=1 SV=3	6.53556	0.0013756	2.999	0.7627	0.660579	0	0	0	0	0	0	0	0	0	3	3	3	1	1	1	1	1	1	15.5155	13.1342	13.5534	21.1055	20.8398	19.8645
LYPA2_HUMAN	O95372	Acyl-protein thioesterase 2 OS=Homo sapiens GN=LYPLA2 PE=1 SV=1	6.52379	0.0701195	4.388	0.6632	0.118822	2	2	2	0	0	0	2	2	2	4	3	3	3	3	3	3	3	3	21.8534	13.5356	21.1076	25.4371	25.2045	25.4263
LIMD1_HUMAN	Q9UGP4	LIM domain-containing protein 1 OS=Homo sapiens GN=LIMD1 PE=1 SV=1	6.52063	0.0015961	3.269	0.6806	0.206287	0	0	0	0	0	0	0	0	0	3	3	3	3	3	3	1	1	1	13.0206	13.7022	15.1624	20.7574	21.3172	19.3725
DVL2_HUMAN	O14641	Segment polarity protein dishevelled homolog DVL-2 OS=Homo sapiens GN=DVL2 PE=1 SV=1	6.51691	0.0050944	4.989	0.7447	0.128528	6	6	5	1	1	1	2	2	1	18	15	12	12	12	9	14	14	11	20.0829	16.0483	17.858	24.3482	24.5307	24.6611
IGBP1_HUMAN	P78318	Immunoglobulin-binding protein 1 OS=Homo sapiens GN=IGBP1 PE=1 SV=1	6.51659	0.0224612	4.007	0.6999	0.043235	5	5	5	0	0	0	0	0	0	15	10	10	12	10	10	3	3	3	19.3265	14.8	16.2745	24.3167	24.7329	20.9011
FA50A_HUMAN	Q14320	Protein FAM50A OS=Homo sapiens GN=FAM50A PE=1 SV=2	6.50861	0.0531882	4.364	0.7489	0.09683	7	6	4	0	0	0	5	4	3	17	12	9	15	11	7	5	4	3	21.6405	14.0879	20.6539	25.5393	25.7567	24.6121
LIMC1_HUMAN	Q9UPQ0	LIM and calponin homology domains-containing protein 1 OS=Homo sapiens GN=LIMCH1 PE=1 SV=4	6.48894	0.000233291	7.398	0.7901	0.001704	5	5	5	5	5	5	7	7	7	29	28	28	37	34	34	21	19	19	18.5506	17.7264	18.9176	24.3224	25.6089	24.7301
CE170_HUMAN	Q5SW79	Centrosomal protein of 170 kDa OS=Homo sapiens GN=CEP170 PE=1 SV=1	6.4778	0.00148123	5.438	0.746	0.031987	3	3	3	2	2	1	9	9	8	31	29	26	24	22	20	23	21	18	16.4907	15.1799	17.9116	22.5297	23.0178	23.4681
CHD5_HUMAN	Q8TDI0	Chromodomain-helicase-DNA-binding protein 5 OS=Homo sapiens GN=CHD5 PE=1 SV=1	6.47298	0.00135268	3.527	0.6552	0.042234	0	0	0	1	1	1	1	1	1	10	9	1	4	4	1	3	3	1	15.154	12.531	14.3106	20.6662	19.9681	20.7802
CX056_HUMAN	Q9H5V9	UPF0428 protein CXorf56 OS=Homo sapiens GN=CXorf56 PE=1 SV=1	6.47257	0.00411167	3.32	0.7092	0.114909	3	3	3	1	1	1	1	1	1	8	7	7	8	6	6	3	2	2	20.5122	17.8418	17.9266	25.097	26.4341	24.1673
STIM1_HUMAN	Q13586	Stromal interaction molecule 1 OS=Homo sapiens GN=STIM1 PE=1 SV=3	6.45978	0.000439213	4.476	0.7525	0.063332	1	1	1	0	0	0	0	0	0	10	9	9	7	7	7	5	5	5	16.2123	16.5228	14.6834	22.374	22.5642	21.8596
2AAB_HUMAN	P30154	Serine/threonine-protein phosphatase 2A 65 kDa regulatory subunit A beta isoform OS=Homo sapiens GN=PPP2R1B PE=1 SV=3	6.45252	0.0151223	3.784	0.5947	0.021318	1	1	0	0	0	0	1	1	0	5	4	1	3	3	0	2	2	0	18.8864	14.3638	19.1361	23.2889	24.1874	24.2676
KIF11_HUMAN	P52732	Kinesin-like protein KIF11 OS=Homo sapiens GN=KIF11 PE=1 SV=2	6.44864	0.00134713	4.591	0.6566	0.030901	2	2	2	0	0	0	0	0	0	10	8	8	12	12	12	8	8	8	16.0442	16.2731	14.1672	21.1595	22.7492	21.9217
ARFG2_HUMAN	Q8N6H7	ADP-ribosylation factor GTPase-activating protein 2 OS=Homo sapiens GN=ARFGAP2 PE=1 SV=1	6.42718	0.000108325	3.885	0.5327	0.022543	0	0	0	0	0	0	0	0	0	4	4	4	2	2	2	3	3	3	14.1363	13.3132	14.7092	20.6499	20.2534	20.5369
ANKH1_HUMAN	Q8IWZ3	Ankyrin repeat and KH domain-containing protein 1 OS=Homo sapiens GN=ANKHD1 PE=1 SV=1	6.42242	0.00179763	5.466	0.8008	0.001151	15	15	9	8	8	4	2	2	0	60	48	35	46	42	30	31	30	19	20.0182	17.6095	17.2781	24.7534	24.8973	24.5223
2A5D_HUMAN	Q14738	Serine/threonine-protein phosphatase 2A 56 kDa regulatory subunit delta isoform OS=Homo sapiens GN=PPP2R5D PE=1 SV=1	6.41048	0.000356917	3.496	0.6759	0.024697	7	6	0	5	5	0	5	5	1	12	7	0	13	8	0	13	8	0	22.4936	20.6769	21.7728	28.2391	27.6294	28.3063
IF4G3_HUMAN	O43432	Eukaryotic translation initiation factor 4 gamma 3 OS=Homo sapiens GN=EIF4G3 PE=1 SV=2	6.40911	0.0024647	3.136	0.627	0.001755	1	1	0	0	0	0	0	0	0	8	8	2	7	7	4	4	4	1	16.8922	14.0169	14.1644	21.5312	21.164	21.6055
SOGA2_HUMAN	Q9Y4B5	Protein SOGA2 OS=Homo sapiens GN=SOGA2 PE=1 SV=5	6.39488	0.000493344	5.238	0.7765	0.006569	21	20	19	17	17	14	10	10	9	83	69	67	89	75	70	55	48	47	20.1331	18.7101	18.3927	25.2607	26.0838	25.0759
MTR1_HUMAN	Q8N1G2	Cap-specific mRNA (nucleoside-2'-O-)-methyltransferase 1 OS=Homo sapiens GN=FTSJD2 PE=1 SV=1	6.38618	0.00210584	3.584	0.6295	0.09519	0	0	0	0	0	0	1	1	1	6	6	6	6	6	6	8	7	7	14.028	15.081	16.5143	20.5188	21.9915	22.2715
CHM4B_HUMAN	Q9H444	Charged multivesicular body protein 4b OS=Homo sapiens GN=CHMP4B PE=1 SV=1	6.38501	0.0179244	3.727	0.6445	0.065998	2	2	2	0	0	0	0	0	0	5	4	3	3	3	2	1	1	1	18.8053	13.772	14.8935	23.2293	22.3175	21.079
LSG1_HUMAN	Q9H089	Large subunit GTPase 1 homolog OS=Homo sapiens GN=LSG1 PE=1 SV=2	6.38473	0.00308056	2.931	0.6391	0.125591	0	0	0	0	0	0	0	0	0	7	7	7	3	3	3	3	3	3	15.4161	12.6451	15.8271	21.0069	21.0408	20.9948
RHG35_HUMAN	Q9NRY4	Rho GTPase-activating protein 35 OS=Homo sapiens GN=ARHGAP35 PE=1 SV=3	6.3836	0.000631775	3.755	0.6198	0.043665	0	0	0	0	0	0	0	0	0	12	12	12	12	12	12	3	3	3	15.0596	14.1701	14.6647	21.2775	21.9078	19.8599
CHAP1_HUMAN	Q96JM3	Chromosome alignment-maintaining phosphoprotein 1 OS=Homo sapiens GN=CHAMP1 PE=1 SV=2	6.37902	0.00271289	4.073	0.7079	0.032871	1	1	1	0	0	0	0	0	0	12	12	12	7	7	7	2	2	2	14.9841	14.9162	14.8149	22.1995	22.295	19.3578
KIF4B_HUMAN	Q2VIQ3	Chromosome-associated kinesin KIF4B OS=Homo sapiens GN=KIF4B PE=1 SV=2	6.36869	0.00164695	3.694	0.6732	0.0311	6	6	0	3	3	0	2	2	0	14	12	0	14	12	0	10	10	0	18.987	16.4533	16.8945	23.2785	24.375	23.7874
DIDO1_HUMAN	Q9BTC0	Death-inducer obliterator 1 OS=Homo sapiens GN=DIDO1 PE=1 SV=5	6.36434	0.00247353	3.229	0.6632	0.063553	1	1	1	0	0	0	0	0	0	9	8	8	15	15	15	6	6	6	13.585	14.1616	16.1899	20.2865	21.9888	20.7542
ZN638_HUMAN	Q14966	Zinc finger protein 638 OS=Homo sapiens GN=ZNF638 PE=1 SV=2	6.36404	0.00133673	4.207	0.6229	0.050127	0	0	0	0	0	0	0	0	0	19	17	17	13	12	12	6	5	5	16.481	14.5372	14.202	21.4459	22.061	20.8055
RS24_HUMAN	P62847	40S ribosomal protein S24 OS=Homo sapiens GN=RPS24 PE=1 SV=1	6.36218	0.0354107	3.95	0.7211	0.076347	0	0	0	2	2	2	3	3	3	4	4	4	4	4	4	4	4	4	14.355	18.8739	21.0179	23.7006	24.1354	25.4973
CAMP2_HUMAN	Q08AD1	Calmodulin-regulated spectrin-associated protein 2 OS=Homo sapiens GN=CAMSAP2 PE=1 SV=3	6.33319	0.0001069	4.51	0.6751	0.0482	1	1	1	0	0	0	0	0	0	6	4	4	4	4	4	8	8	8	14.003	13.4439	14.5646	19.9407	20.2467	20.8238
EH1L1_HUMAN	Q8N3D4	EH domain-binding protein 1-like protein 1 OS=Homo sapiens GN=EHBP1L1 PE=1 SV=2	6.32472	0.00443889	3.361	0.621	0.045682	0	0	0	0	0	0	0	0	0	7	7	7	7	7	6	1	1	1	12.4666	15.1157	13.2168	20.1593	21.1036	18.5104
AHNK2_HUMAN	Q8IVF2	Protein AHNAK2 OS=Homo sapiens GN=AHNAK2 PE=1 SV=2	6.30152	0.00332872	6.04	0.7847	0.001838	29	26	26	7	7	7	9	9	9	123	105	104	84	74	73	82	72	70	20.1142	16.7445	17.7137	24.5137	24.2982	24.665
NCOA7_HUMAN	Q8NI08	Nuclear receptor coactivator 7 OS=Homo sapiens GN=NCOA7 PE=1 SV=2	6.29836	0.000331367	3.305	0.5563	0.1193	0	0	0	0	0	0	0	0	0	5	5	5	7	7	7	3	3	3	14.7352	14.7679	13.8641	19.8471	21.3722	21.0429
ZO1_HUMAN	Q07157	Tight junction protein ZO-1 OS=Homo sapiens GN=TJP1 PE=1 SV=3	6.2843	0.000737537	4.628	0.7581	0.026916	2	2	2	0	0	0	1	1	0	15	13	12	12	12	11	10	9	8	16.2453	15.365	13.9724	21.2271	21.5495	21.659
DCR1A_HUMAN	Q6PJP8	DNA cross-link repair 1A protein OS=Homo sapiens GN=DCLRE1A PE=1 SV=3	6.27679	0.0174581	3.62	0.7257	0.192303	1	1	1	0	0	0	0	0	0	4	4	4	7	6	6	2	2	2	17.1044	14.7531	12.0926	20.9425	22.1275	19.7104
FA21A_HUMAN	Q641Q2	WASH complex subunit FAM21A OS=Homo sapiens GN=FAM21A PE=1 SV=3	6.27652	0.00383707	4.358	0.7376	0.015654	2	2	0	0	0	0	0	0	0	15	15	0	8	8	0	4	4	0	16.0366	13.2711	15.2489	22.0759	21.4028	19.9075
KIF23_HUMAN	Q02241	Kinesin-like protein KIF23 OS=Homo sapiens GN=KIF23 PE=1 SV=3	6.27278	0.000742806	3.911	0.6655	0.005001	0	0	0	0	0	0	1	1	1	5	5	5	8	8	8	4	4	4	14.2947	14.8575	13.9312	19.55	21.6905	20.6612
RS26_HUMAN	P62854	40S ribosomal protein S26 OS=Homo sapiens GN=RPS26 PE=1 SV=3	6.26746	0.00666801	3.991	0.7584	0.18453	1	1	0	1	1	1	3	3	1	6	4	1	4	4	1	5	4	1	20.8169	17.9405	21.9433	26.3664	26.1935	26.9431
PATL1_HUMAN	Q86TB9	Protein PAT1 homolog 1 OS=Homo sapiens GN=PATL1 PE=1 SV=2	6.25782	0.000717164	3.52	0.7202	0.028498	0	0	0	0	0	0	0	0	0	6	6	6	3	3	3	2	2	2	16.2063	14.0089	14.6576	20.9398	21.3886	21.3178
F175B_HUMAN	Q15018	BRISC complex subunit Abro1 OS=Homo sapiens GN=FAM175B PE=1 SV=2	6.25057	0.00721286	2.763	0.5475	0.354847	0	0	0	0	0	0	0	0	0	2	2	2	2	2	2	6	6	6	14.4913	16.1437	15.3921	20.1743	20.7545	23.8501
JIP3_HUMAN	Q9UPT6	C-Jun-amino-terminal kinase-interacting protein 3 OS=Homo sapiens GN=MAPK8IP3 PE=1 SV=3	6.2475	0.00024218	2.776	0.557	0.157027	0	0	0	0	0	0	0	0	0	2	2	0	3	3	0	2	2	0	13.9215	13.5094	14.8282	19.7353	20.4431	20.8232
UBP2L_HUMAN	Q14157	Ubiquitin-associated protein 2-like OS=Homo sapiens GN=UBAP2L PE=1 SV=2	6.23833	0.000276284	4.348	0.6903	0.034048	2	2	2	1	1	1	2	2	2	14	10	10	9	9	9	7	7	7	17.628	15.9523	16.762	23.1004	23.2999	22.657
NUP88_HUMAN	Q99567	Nuclear pore complex protein Nup88 OS=Homo sapiens GN=NUP88 PE=1 SV=2	6.23787	0.004532	4.589	0.8144	0.01909	0	0	0	1	1	1	2	2	2	9	9	9	11	11	11	5	5	5	15.5526	16.6849	18.9498	22.4953	23.9288	23.4768
SMCA1_HUMAN	P28370	Probable global transcription activator SNF2L1 OS=Homo sapiens GN=SMARCA1 PE=1 SV=2	6.23019	0.000316925	3.355	0.5681	0.013372	1	1	0	0	0	0	0	0	0	6	6	0	4	4	0	4	4	0	14.1447	15.5676	14.9919	20.6079	21.007	21.7799
SAHH2_HUMAN	O43865	Putative adenosylhomocysteinase 2 OS=Homo sapiens GN=AHCYL1 PE=1 SV=2	6.20346	0.00271463	5.036	0.6994	0.077848	3	3	1	1	1	0	1	1	0	11	9	4	11	9	3	7	5	1	19.4978	16.3522	17.8479	24.002	24.5516	23.7546
PAK2_HUMAN	Q13177	Serine/threonine-protein kinase PAK 2 OS=Homo sapiens GN=PAK2 PE=1 SV=3	6.19077	0.0128438	6.52	0.7622	0.014698	9	8	6	1	1	0	4	3	2	30	22	16	28	23	18	17	14	11	22.5459	17.6651	20.3369	26.6993	26.6819	25.739
TYDP2_HUMAN	O95551	Tyrosyl-DNA phosphodiesterase 2 OS=Homo sapiens GN=TDP2 PE=1 SV=1	6.1817	0.000640419	4.06	0.6902	0.012145	1	1	1	1	1	1	2	2	2	8	6	6	5	4	4	7	5	5	18.8446	17.6252	19.7524	25.0043	24.5948	25.1682
C170L_HUMAN	Q96L14	Cep170-like protein OS=Homo sapiens GN=CEP170P1 PE=5 SV=2	6.17855	0.0105002	3.752	0.5698	0.264673	0	0	0	1	1	0	1	1	0	3	3	0	2	2	0	4	3	0	14.351	16.9666	18.6594	21.9215	22.8305	23.7607
SAHH3_HUMAN	Q96HN2	Putative adenosylhomocysteinase 3 OS=Homo sapiens GN=AHCYL2 PE=1 SV=1	6.17192	0.00111946	3.19	0.6994	0.087139	2	2	0	1	1	0	1	1	0	7	5	0	8	6	0	6	4	0	18.7927	16.3104	17.806	23.7037	24.1155	23.6058
AXIN1_HUMAN	O15169	Axin-1 OS=Homo sapiens GN=AXIN1 PE=1 SV=2	6.15734	0.00216143	3.375	0.5827	0.042718	1	1	1	0	0	0	0	0	0	7	6	6	5	5	5	1	1	1	15.7429	13.8543	15.3022	21.5654	21.9899	19.8162
AAK1_HUMAN	Q2M2I8	AP2-associated protein kinase 1 OS=Homo sapiens GN=AAK1 PE=1 SV=3	6.14993	0.000420306	3.882	0.6943	0.113748	1	1	1	0	0	0	0	0	0	8	7	7	5	5	5	4	4	3	15.6071	16.4411	14.4994	21.807	21.4807	21.7096
SPF45_HUMAN	Q96I25	Splicing factor 45 OS=Homo sapiens GN=RBM17 PE=1 SV=1	6.14049	0.00258313	3.112	0.6157	0.11407	0	0	0	0	0	0	0	0	0	2	2	2	3	3	3	3	3	3	15.5518	13.688	15.2437	19.7172	21.0037	22.1841
K1967_HUMAN	Q8N163	DBIRD complex subunit KIAA1967 OS=Homo sapiens GN=KIAA1967 PE=1 SV=2	6.1354	0.00141696	3.571	0.6854	0.049723	0	0	0	2	2	2	3	3	3	17	16	16	11	11	11	8	8	8	16.092	17.1785	18.7708	23.5965	23.3647	23.4863
SART3_HUMAN	Q15020	Squamous cell carcinoma antigen recognized by T-cells 3 OS=Homo sapiens GN=SART3 PE=1 SV=1	6.12638	0.00995353	3.964	0.7119	0.014895	1	1	1	2	2	2	4	4	4	8	8	8	13	13	12	17	15	15	16.4459	15.5766	18.9681	21.4888	23.5037	24.3772
E41L3_HUMAN	Q9Y2J2	Band 4.1-like protein 3 OS=Homo sapiens GN=EPB41L3 PE=1 SV=2	6.11541	1.60847e-05	2.928	0.5546	0.04816	0	0	0	0	0	0	0	0	0	3	3	0	1	1	0	2	2	0	14.7819	14.5756	15.0689	20.8599	20.6097	21.3031
TACC3_HUMAN	Q9Y6A5	Transforming acidic coiled-coil-containing protein 3 OS=Homo sapiens GN=TACC3 PE=1 SV=1	6.10975	0.00276141	2.93	0.6567	0.126129	0	0	0	0	0	0	0	0	0	4	4	4	4	4	4	3	3	3	16.2801	13.8582	13.9938	19.9852	21.6978	20.7783
RGAP1_HUMAN	Q9H0H5	Rac GTPase-activating protein 1 OS=Homo sapiens GN=RACGAP1 PE=1 SV=1	6.09318	0.00707524	3.365	0.6934	0.115109	0	0	0	0	0	0	0	0	0	2	2	2	4	4	4	6	6	6	16.6226	14.4552	13.7544	19.5774	21.0745	22.4599
DJC21_HUMAN	Q5F1R6	DnaJ homolog subfamily C member 21 OS=Homo sapiens GN=DNAJC21 PE=1 SV=2	6.06231	0.00050546	3.686	0.7876	0.030835	0	0	0	0	0	0	0	0	0	7	7	7	3	3	3	2	2	2	13.9703	14.3143	15.1422	21.2714	20.698	19.6444
NUFP2_HUMAN	Q7Z417	Nuclear fragile X mental retardation-interacting protein 2 OS=Homo sapiens GN=NUFIP2 PE=1 SV=1	6.05774	0.00562849	4.346	0.7486	0.02348	2	2	2	1	1	1	3	3	3	7	7	7	6	6	6	10	9	9	16.8317	14.618	18.2398	22.0622	22.4711	23.3294
U520_HUMAN	O75643	U5 small nuclear ribonucleoprotein 200 kDa helicase OS=Homo sapiens GN=SNRNP200 PE=1 SV=2	6.05635	0.00221536	4.288	0.7865	0.008446	9	9	9	3	3	3	5	5	5	34	31	31	26	24	24	28	27	27	18.8117	15.995	17.3053	23.0584	23.1994	24.0233
TBD2A_HUMAN	Q9BYX2	TBC1 domain family member 2A OS=Homo sapiens GN=TBC1D2 PE=1 SV=3	6.04703	3.78786e-05	3.58	0.6988	0.22965	0	0	0	0	0	0	1	1	1	9	9	9	4	4	4	5	5	5	14.9689	15.8004	15.1926	21.4793	21.0229	21.6007
KPCI_HUMAN	P41743	Protein kinase C iota type OS=Homo sapiens GN=PRKCI PE=1 SV=2	6.04693	0.00395434	3.539	0.6691	0.394266	0	0	0	0	0	0	0	0	0	1	1	1	2	2	2	3	3	3	14.1806	12.5475	15.6279	19.342	20.137	21.0177
JIP4_HUMAN	O60271	C-Jun-amino-terminal kinase-interacting protein 4 OS=Homo sapiens GN=SPAG9 PE=1 SV=4	6.04097	0.000126232	4.016	0.7575	0.096651	0	0	0	0	0	0	1	1	1	18	17	15	12	12	9	7	7	5	15.2788	16.3758	16.5125	21.889	22.058	22.343
SHIP2_HUMAN	O15357	Phosphatidylinositol 3,4,5-trisphosphate 5-phosphatase 2 OS=Homo sapiens GN=INPPL1 PE=1 SV=2	6.02247	0.0193115	4.554	0.7619	0.043871	8	8	8	3	3	3	1	1	1	29	26	25	27	25	23	20	20	19	20.9711	15.6701	17.2408	23.5362	24.0591	24.3542
SMD2_HUMAN	P62316	Small nuclear ribonucleoprotein Sm D2 OS=Homo sapiens GN=SNRPD2 PE=1 SV=1	6.01082	0.00338673	2.348	0.5859	0.111658	2	2	2	1	1	1	1	1	1	5	5	5	2	2	2	2	2	2	20.8012	17.7522	18.3706	25.4229	24.9986	24.5349
MRE11_HUMAN	P49959	Double-strand break repair protein MRE11A OS=Homo sapiens GN=MRE11A PE=1 SV=3	6.00459	0.00340438	4.677	0.6923	0.054007	4	4	4	1	1	1	1	1	1	18	17	17	10	10	10	9	9	9	19.0942	15.7768	17.5235	23.4706	23.677	23.2606
BAIP2_HUMAN	Q9UQB8	Brain-specific angiogenesis inhibitor 1-associated protein 2 OS=Homo sapiens GN=BAIAP2 PE=1 SV=1	6.00367	0.000123137	2.471	0.6282	0.0393	1	1	1	0	0	0	0	0	0	4	4	4	1	1	1	2	2	2	14.6207	13.6079	14.2408	20.236	19.6413	20.6031
PRR5L_HUMAN	Q6MZQ0	Proline-rich protein 5-like OS=Homo sapiens GN=PRR5L PE=1 SV=2	5.98847	0.0207665	4.019	0.7318	0.134619	0	0	0	2	2	2	1	1	1	2	2	2	4	4	4	3	3	3	14.2727	18.8995	18.2162	21.6602	23.9535	23.7401
RSF1_HUMAN	Q96T23	Remodeling and spacing factor 1 OS=Homo sapiens GN=RSF1 PE=1 SV=2	5.98218	0.00290519	4.763	0.7543	0.010873	2	2	2	0	0	0	0	0	0	17	15	15	10	10	10	5	5	5	17.0223	15.8297	15.4338	23.4105	22.1401	20.6817
SF3B3_HUMAN	Q15393	Splicing factor 3B subunit 3 OS=Homo sapiens GN=SF3B3 PE=1 SV=4	5.98192	0.0025256	4.319	0.7243	0.017971	1	1	1	2	2	2	3	3	3	12	12	12	13	12	12	8	8	8	16.3509	15.7576	18.6521	22.7381	23.0579	22.9103
PRC2A_HUMAN	P48634	Protein PRRC2A OS=Homo sapiens GN=PRRC2A PE=1 SV=3	5.96669	0.000413393	4.888	0.7212	0.058391	0	0	0	1	1	0	0	0	0	7	7	7	10	10	9	7	6	5	15.0231	14.9752	15.0355	19.8778	21.5826	21.4735
HAUS6_HUMAN	Q7Z4H7	HAUS augmin-like complex subunit 6 OS=Homo sapiens GN=HAUS6 PE=1 SV=2	5.96661	0.00543383	4.243	0.6668	0.011296	2	2	2	0	0	0	0	0	0	12	10	10	13	13	13	5	5	5	17.2538	17.5049	14.5253	22.0368	23.4351	21.712
MYPN_HUMAN	Q86TC9	Myopalladin OS=Homo sapiens GN=MYPN PE=1 SV=2	5.96147	0.00319661	4.616	0.7503	0.062465	4	4	4	2	2	2	4	4	4	17	15	15	15	15	15	21	17	17	19.1195	16.4515	18.7782	23.6081	23.6874	24.9382
TRI25_HUMAN	Q14258	E3 ubiquitin/ISG15 ligase TRIM25 OS=Homo sapiens GN=TRIM25 PE=1 SV=2	5.95959	0.00955765	3.692	0.6983	0.071493	5	5	5	1	1	1	2	2	2	17	15	15	11	10	10	13	10	10	19.8002	15.6716	19.0502	24.0386	23.9504	24.4117
DC1L2_HUMAN	O43237	Cytoplasmic dynein 1 light intermediate chain 2 OS=Homo sapiens GN=DYNC1LI2 PE=1 SV=1	5.94788	0.0045087	3.586	0.7332	0.06333	2	2	2	0	0	0	1	1	1	6	6	6	4	4	4	4	4	4	17.7905	14.4098	15.2935	22.1484	21.4418	21.7473
HTF4_HUMAN	Q99081	Transcription factor 12 OS=Homo sapiens GN=TCF12 PE=1 SV=1	5.94642	0.00317471	4.848	0.734	0.13009	0	0	0	1	1	0	1	1	1	3	2	2	7	7	6	3	3	2	14.9419	17.2907	16.7449	21.6261	23.4995	21.6912
PEX14_HUMAN	O75381	Peroxisomal membrane protein PEX14 OS=Homo sapiens GN=PEX14 PE=1 SV=1	5.9295	0.0146189	3.226	0.6412	0.037504	2	2	2	0	0	0	0	0	0	7	6	6	5	5	5	2	2	2	18.6131	14.9626	14.8821	23.1621	22.4357	20.6484
ANR17_HUMAN	O75179	Ankyrin repeat domain-containing protein 17 OS=Homo sapiens GN=ANKRD17 PE=1 SV=3	5.92708	0.00052511	4.45	0.8008	0.004541	6	6	0	4	4	0	2	2	0	26	20	7	19	17	5	17	16	5	18.809	16.8968	17.3102	23.5728	23.681	23.5434
GIT2_HUMAN	Q14161	ARF GTPase-activating protein GIT2 OS=Homo sapiens GN=GIT2 PE=1 SV=2	5.92386	0.0100394	2.364	0.5238	0.152919	0	0	0	0	0	0	1	1	0	4	4	3	2	2	2	4	4	3	14.9041	12.8065	16.8814	20.1882	20.3423	21.833
FA21C_HUMAN	Q9Y4E1	WASH complex subunit FAM21C OS=Homo sapiens GN=FAM21C PE=1 SV=3	5.90396	0.00574835	4.358	0.7376	0.015654	2	2	0	0	0	0	0	0	0	15	15	1	8	8	0	4	4	0	16.1027	13.5	16.2498	22.1219	21.4689	19.9736
F117B_HUMAN	Q6P1L5	Protein FAM117B OS=Homo sapiens GN=FAM117B PE=1 SV=2	5.89037	0.0135426	3.113	0.726	0.745729	0	0	0	0	0	0	0	0	0	2	2	2	3	3	3	3	3	3	13.5936	16.0083	14.8998	18.3082	22.0832	21.7813
AKAP2_HUMAN	Q9Y2D5	A-kinase anchor protein 2 OS=Homo sapiens GN=AKAP2 PE=1 SV=3	5.88253	0.00376439	3.611	0.6439	0.080779	0	0	0	0	0	0	0	0	0	2	2	2	4	4	4	4	4	4	15.5027	13.8359	16.144	19.6837	21.5517	21.8948
TSTD2_HUMAN	Q5T7W7	Thiosulfate sulfurtransferase/rhodanese-like domain-containing protein 2 OS=Homo sapiens GN=TSTD2 PE=1 SV=1	5.82838	0.0120968	6.737	0.7457	0.021849	0	0	0	0	0	0	0	0	0	3	3	3	2	2	2	1	1	1	13.7086	12.9967	16.3778	21.1031	20.9843	18.4809
ZNF8_HUMAN	P17098	Zinc finger protein 8 OS=Homo sapiens GN=ZNF8 PE=1 SV=2	5.82796	0.00304182	4.2	0.6695	0.026989	0	0	0	0	0	0	0	0	0	5	5	5	6	6	6	3	3	3	14.8116	16.5866	14.2466	20.6024	22.1812	20.3451
NEMO_HUMAN	Q9Y6K9	NF-kappa-B essential modulator OS=Homo sapiens GN=IKBKG PE=1 SV=2	5.80809	0.00191405	3.275	0.6598	0.128385	0	0	0	0	0	0	0	0	0	4	4	4	2	2	2	1	1	1	15.5852	13.2409	13.672	20.6666	19.5585	19.6973
LIN37_HUMAN	Q96GY3	Protein lin-37 homolog OS=Homo sapiens GN=LIN37 PE=1 SV=1	5.80793	0.00841691	2.826	0.6865	0.460682	0	0	0	0	0	0	0	0	0	1	1	1	1	1	1	2	2	2	16.0354	13.7422	14.3048	18.667	20.8106	22.0286
BUB1_HUMAN	O43683	Mitotic checkpoint serine/threonine-protein kinase BUB1 OS=Homo sapiens GN=BUB1 PE=1 SV=1	5.79672	0.00243714	2.97	0.6067	0.001116	0	0	0	1	1	1	0	0	0	4	3	3	5	4	4	2	2	2	15.6441	13.4493	15.2999	20.4299	21.5505	19.8031
2AAA_HUMAN	P30153	Serine/threonine-protein phosphatase 2A 65 kDa regulatory subunit A alpha isoform OS=Homo sapiens GN=PPP2R1A PE=1 SV=4	5.78059	0.000566437	5.788	0.7658	0.021318	8	8	7	13	13	13	13	13	12	32	26	23	35	26	23	30	23	21	21.6719	20.8344	22.3653	26.6896	27.5729	27.9508
CCNT1_HUMAN	O60563	Cyclin-T1 OS=Homo sapiens GN=CCNT1 PE=1 SV=1	5.7794	0.0110384	3.926	0.7596	0.045539	0	0	0	0	0	0	1	1	1	2	1	1	2	2	2	5	5	5	15.1263	13.2926	14.7773	17.9188	20.8294	21.7863
AKP13_HUMAN	Q12802	A-kinase anchor protein 13 OS=Homo sapiens GN=AKAP13 PE=1 SV=2	5.76971	0.000354495	6.02	0.7796	0.001405	8	8	8	11	11	11	4	4	4	51	44	44	44	43	43	24	22	22	18.3612	17.5566	16.903	23.4662	23.8302	22.8336
ARHG2_HUMAN	Q92974	Rho guanine nucleotide exchange factor 2 OS=Homo sapiens GN=ARHGEF2 PE=1 SV=4	5.76578	0.0018546	3.618	0.6563	0.013952	1	1	1	2	2	2	3	3	3	7	7	7	12	12	12	11	11	11	15.5159	16.9677	16.7489	20.9843	22.3448	23.2007
CDC73_HUMAN	Q6P1J9	Parafibromin OS=Homo sapiens GN=CDC73 PE=1 SV=1	5.75802	0.00725332	4.082	0.6753	0.031877	3	3	3	1	1	1	4	4	4	18	18	18	6	6	6	10	10	10	18.792	15.8771	19.2906	24.3219	22.9486	23.9633
GOGA3_HUMAN	Q08378	Golgin subfamily A member 3 OS=Homo sapiens GN=GOLGA3 PE=1 SV=2	5.75409	0.00236982	4.465	0.6477	0.043765	0	0	0	0	0	0	0	0	0	7	7	7	12	12	12	7	7	7	16.5466	14.0784	14.7815	20.1575	21.5629	20.9484
UBP15_HUMAN	Q9Y4E8	Ubiquitin carboxyl-terminal hydrolase 15 OS=Homo sapiens GN=USP15 PE=1 SV=3	5.75278	0.000630432	3.166	0.6218	0.000442	0	0	0	0	0	0	1	1	1	13	12	12	4	4	4	2	2	2	14.9377	15.1255	16.2032	21.9694	21.1148	20.4404
TBL1X_HUMAN	O60907	F-box-like/WD repeat-containing protein TBL1X OS=Homo sapiens GN=TBL1X PE=1 SV=3	5.74606	0.0336184	3.202	0.5154	0.016929	0	0	0	0	0	0	1	1	0	2	2	0	2	2	0	2	2	0	13.471	15.3875	19.1223	20.7924	21.276	23.1505
TBL1R_HUMAN	Q9BZK7	F-box-like/WD repeat-containing protein TBL1XR1 OS=Homo sapiens GN=TBL1XR1 PE=1 SV=1	5.74017	0.0289303	3.202	0.5962	0.016929	0	0	0	0	0	0	1	1	0	2	2	0	2	2	0	5	4	2	14.7733	14.9607	19.3536	21.0237	21.5073	23.777
TB182_HUMAN	Q9C0C2	182 kDa tankyrase-1-binding protein OS=Homo sapiens GN=TNKS1BP1 PE=1 SV=4	5.71867	6.91956e-05	6.684	0.7792	0.026733	7	7	7	7	7	7	6	6	6	31	28	28	29	28	28	21	20	20	18.2173	17.3915	17.9854	23.18	23.9681	23.6021
PHLB2_HUMAN	Q86SQ0	Pleckstrin homology-like domain family B member 2 OS=Homo sapiens GN=PHLDB2 PE=1 SV=2	5.7177	0.000253606	4.002	0.6897	0.014117	3	3	3	5	5	4	3	3	3	15	15	14	21	21	20	13	12	12	16.6603	16.5241	16.4363	21.4009	22.9833	22.3895
SYNRG_HUMAN	Q9UMZ2	Synergin gamma OS=Homo sapiens GN=SYNRG PE=1 SV=2	5.71222	0.00584529	5.55	0.8007	0.001805	16	16	16	10	10	10	3	3	3	48	40	40	35	34	34	23	21	21	21.2712	18.9795	17.6473	25.0216	25.2229	24.7902
CI078_HUMAN	Q9NZ63	Uncharacterized protein C9orf78 OS=Homo sapiens GN=C9orf78 PE=1 SV=1	5.70833	0.0135604	2.587	0.5492	0.018903	0	0	0	0	0	0	0	0	0	2	2	2	2	2	2	2	2	2	16.6105	12.3583	13.1442	19.0436	20.2395	19.9549
PAK3_HUMAN	O75914	Serine/threonine-protein kinase PAK 3 OS=Homo sapiens GN=PAK3 PE=1 SV=2	5.68445	0.00520026	3.804	0.761	0.031337	3	2	0	1	1	0	2	1	0	7	5	0	5	4	0	4	3	0	20.7988	17.5541	19.0051	25.4817	24.8833	24.0464
KDIS_HUMAN	Q9ULH0	Kinase D-interacting substrate of 220 kDa OS=Homo sapiens GN=KIDINS220 PE=1 SV=3	5.64816	0.00211478	3.924	0.6649	0.029448	1	1	1	0	0	0	0	0	0	13	13	13	15	15	15	3	3	3	15.6557	16.1908	14.7729	21.4561	22.2155	19.8922
KDM3B_HUMAN	Q7LBC6	Lysine-specific demethylase 3B OS=Homo sapiens GN=KDM3B PE=1 SV=2	5.64093	0.00157878	2.86	0.5909	0.03343	0	0	0	0	0	0	0	0	0	4	4	4	6	6	5	3	3	3	13.7906	14.1548	15.4311	19.1507	21.0422	20.1065
LARP1_HUMAN	Q6PKG0	La-related protein 1 OS=Homo sapiens GN=LARP1 PE=1 SV=2	5.63997	0.0072767	4.086	0.7253	0.005432	5	5	5	1	1	1	4	4	4	23	20	16	12	12	11	11	10	8	18.7146	15.1279	18.1034	23.2298	22.688	22.9481
SLK_HUMAN	Q9H2G2	STE20-like serine/threonine-protein kinase OS=Homo sapiens GN=SLK PE=1 SV=1	5.63897	0.000358083	6.73	0.6708	0.050355	1	1	1	1	1	1	2	2	2	13	13	12	7	7	6	3	3	2	15.7932	14.7474	15.9036	21.7765	20.9547	20.6299
RICTR_HUMAN	Q6R327	Rapamycin-insensitive companion of mTOR OS=Homo sapiens GN=RICTOR PE=1 SV=1	5.62748	0.000528077	5.752	0.7726	0.007801	5	5	5	12	12	12	11	11	11	31	27	27	33	29	29	29	27	27	17.8333	18.3235	19.4544	23.6136	24.4057	24.4744
K1731_HUMAN	Q9C0D2	Centrosomal protein KIAA1731 OS=Homo sapiens GN=KIAA1731 PE=2 SV=4	5.62458	0.0195171	4.573	0.6199	0.023904	4	4	4	0	0	0	0	0	0	15	15	15	9	9	9	3	3	3	16.6241	13.3252	13.1772	21.3723	20.518	18.1101
PRCC_HUMAN	Q92733	Proline-rich protein PRCC OS=Homo sapiens GN=PRCC PE=1 SV=1	5.62204	0.000902249	3.997	0.726	0.012118	0	0	0	0	0	0	0	0	0	2	2	2	2	2	2	1	1	1	15.3489	13.4329	14.4703	20.2433	20.4485	19.4264
PLIN3_HUMAN	O60664	Perilipin-3 OS=Homo sapiens GN=PLIN3 PE=1 SV=3	5.60775	0.0383402	3.737	0.7209	0.003349	2	2	2	0	0	0	0	0	0	10	9	9	2	2	2	1	1	1	16.7195	14.3883	15.8702	24.689	19.404	19.7083
PRP31_HUMAN	Q8WWY3	U4/U6 small nuclear ribonucleoprotein Prp31 OS=Homo sapiens GN=PRPF31 PE=1 SV=2	5.59141	0.00365174	2.65	0.5042	0.014261	0	0	0	0	0	0	2	2	2	2	2	2	2	2	2	4	4	4	15.2502	14.2606	16.0877	19.6057	20.5899	22.1771
SNUT1_HUMAN	O43290	U4/U6.U5 tri-snRNP-associated protein 1 OS=Homo sapiens GN=SART1 PE=1 SV=1	5.58738	0.000327186	3.411	0.7129	0.090846	0	0	0	0	0	0	0	0	0	6	6	6	3	2	2	4	4	4	15.5832	15.2675	14.0431	20.3627	20.5038	20.7893
CIP2A_HUMAN	Q8TCG1	Protein CIP2A OS=Homo sapiens GN=KIAA1524 PE=1 SV=2	5.57678	0.00474742	4.073	0.6703	0.035797	0	0	0	0	0	0	1	1	1	7	7	7	4	4	4	6	6	6	16.2682	13.3096	16.197	20.601	20.8931	21.0111
LAR1B_HUMAN	Q659C4	La-related protein 1B OS=Homo sapiens GN=LARP1B PE=1 SV=2	5.55755	0.0139237	3.647	0.6965	0.621226	0	0	0	0	0	0	0	0	0	5	5	1	1	1	0	2	2	0	15.6638	13.6734	15.266	21.4113	18.0706	21.7939
FA54B_HUMAN	Q9H019	Protein FAM54B OS=Homo sapiens GN=FAM54B PE=1 SV=2	5.55691	0.00432685	3.865	0.5128	1.02767	0	0	0	0	0	0	0	0	0	2	2	2	1	1	1	1	1	1	14.4267	15.9506	12.9039	19.6703	20.7205	19.5612
OGT1_HUMAN	O15294	UDP-N-acetylglucosamine--peptide N-acetylglucosaminyltransferase 110 kDa subunit OS=Homo sapiens GN=OGT PE=1 SV=3	5.54685	0.0024831	4.681	0.6766	0.054501	5	5	5	2	2	2	3	3	3	20	18	18	16	15	15	10	10	10	18.9354	16.5947	18.987	23.2817	23.9887	23.8871
FA21B_HUMAN	Q5SNT6	WASH complex subunit FAM21B OS=Homo sapiens GN=FAM21B PE=1 SV=2	5.53041	0.00149438	4.358	0.7376	0.015654	2	2	0	0	0	0	0	0	0	15	15	0	8	8	0	4	4	0	16.1027	15.055	15.8355	22.142	21.4689	19.9736
FA83B_HUMAN	Q5T0W9	Protein FAM83B OS=Homo sapiens GN=FAM83B PE=1 SV=1	5.51637	0.0104847	3.75	0.5655	0.010474	0	0	0	2	2	2	3	3	3	5	5	5	5	5	5	6	6	6	13.7069	15.8664	17.9049	21.5006	21.2787	21.248
AMPD2_HUMAN	Q01433	AMP deaminase 2 OS=Homo sapiens GN=AMPD2 PE=1 SV=2	5.49916	0.00192998	4.833	0.7031	0.068371	6	6	6	4	4	4	5	5	5	20	19	18	18	18	17	12	11	10	20.1512	17.7174	19.3793	24.2274	25.0573	24.4608
RPB1_HUMAN	P24928	DNA-directed RNA polymerase II subunit RPB1 OS=Homo sapiens GN=POLR2A PE=1 SV=2	5.48447	0.000165014	3.918	0.7519	0.158976	1	1	1	0	0	0	1	1	1	5	5	5	6	6	6	4	4	4	14.1491	13.4988	13.7634	18.8891	19.993	18.9826
NCK1_HUMAN	P16333	Cytoplasmic protein NCK1 OS=Homo sapiens GN=NCK1 PE=1 SV=1	5.46083	0.00472032	2.61	0.5935	0.38586	0	0	0	0	0	0	1	1	1	4	4	2	1	1	1	1	1	1	14.8738	14.6219	17.5645	20.9077	21.5175	21.0174
IF4G2_HUMAN	P78344	Eukaryotic translation initiation factor 4 gamma 2 OS=Homo sapiens GN=EIF4G2 PE=1 SV=1	5.45817	0.000355917	6.326	0.7899	0.029323	6	6	6	9	9	9	8	8	8	38	33	33	33	30	30	31	30	29	19.9391	19.1826	20.5215	24.9503	25.1564	25.911
SF3B1_HUMAN	O75533	Splicing factor 3B subunit 1 OS=Homo sapiens GN=SF3B1 PE=1 SV=3	5.45148	0.00030054	4.679	0.7691	0.000358	3	3	3	3	3	3	4	4	4	17	15	15	13	13	13	19	19	19	17.7297	16.8279	17.7018	22.3712	22.679	23.5637
BIRC6_HUMAN	Q9NR09	Baculoviral IAP repeat-containing protein 6 OS=Homo sapiens GN=BIRC6 PE=1 SV=2	5.44819	0.00864239	3.871	0.735	0.0286	0	0	0	0	0	0	0	0	0	34	32	32	13	13	13	13	13	13	13.2946	15.0642	17.1527	21.024	20.5185	20.3135
PRP6_HUMAN	O94906	Pre-mRNA-processing factor 6 OS=Homo sapiens GN=PRPF6 PE=1 SV=1	5.4408	0.00291552	4.132	0.7017	0.001382	7	7	7	6	6	6	6	6	6	11	11	11	10	10	10	13	13	13	18.3484	17.2645	19.1659	23.5094	22.712	24.8798
NU214_HUMAN	P35658	Nuclear pore complex protein Nup214 OS=Homo sapiens GN=NUP214 PE=1 SV=2	5.4306	0.00249019	5.451	0.7955	0.010007	9	9	9	3	3	3	7	7	7	33	26	26	27	25	25	15	14	14	19.5251	16.9798	18.749	23.8798	24.313	23.353
SOGA3_HUMAN	Q5TF21	Protein SOGA3 OS=Homo sapiens GN=SOGA3 PE=2 SV=1	5.41813	0.00666368	2.76	0.6369	0.322898	0	0	0	1	1	0	1	1	0	1	1	0	3	3	0	1	1	0	15.4277	16.3424	17.3054	20.5442	23.523	21.2627
DDX23_HUMAN	Q9BUQ8	Probable ATP-dependent RNA helicase DDX23 OS=Homo sapiens GN=DDX23 PE=1 SV=3	5.41526	0.0142687	2.804	0.678	0.185714	0	0	0	0	0	0	0	0	0	3	3	3	1	1	1	7	7	7	14.8918	14.8007	14.2901	19.4637	18.209	22.5557
PHLB1_HUMAN	Q86UU1	Pleckstrin homology-like domain family B member 1 OS=Homo sapiens GN=PHLDB1 PE=1 SV=1	5.41502	0.00910262	2.878	0.6553	0.020534	2	2	2	1	1	0	1	1	1	5	5	4	10	10	9	4	4	4	16.8712	14.5615	13.5594	19.9913	21.579	19.6669
PRP4_HUMAN	O43172	U4/U6 small nuclear ribonucleoprotein Prp4 OS=Homo sapiens GN=PRPF4 PE=1 SV=2	5.41385	0.00848483	4.001	0.7001	0.070895	0	0	0	0	0	0	0	0	0	4	4	4	2	2	2	5	4	4	15.3105	17.5227	15.185	21.4835	19.9588	22.8174
TCRG1_HUMAN	O14776	Transcription elongation regulator 1 OS=Homo sapiens GN=TCERG1 PE=1 SV=2	5.41112	0.0105583	3.143	0.6581	0.053401	0	0	0	0	0	0	0	0	0	5	5	5	8	8	8	2	2	2	14.6851	13.9311	17.2078	20.3178	21.9787	19.7609
ABCD3_HUMAN	P28288	ATP-binding cassette sub-family D member 3 OS=Homo sapiens GN=ABCD3 PE=1 SV=1	5.41015	7.55291e-05	3.286	0.6069	0.089107	2	2	2	3	3	3	1	1	1	12	11	11	7	7	7	7	7	7	17.2373	17.7501	17.8359	22.6666	22.8502	23.537
CD2B2_HUMAN	O95400	CD2 antigen cytoplasmic tail-binding protein 2 OS=Homo sapiens GN=CD2BP2 PE=1 SV=1	5.40297	0.0192209	2.652	0.6362	0.15351	1	1	1	0	0	0	0	0	0	1	1	1	2	2	2	2	2	2	18.1071	14.6507	14.9976	19.5111	22.3099	22.1433
GEMI5_HUMAN	Q8TEQ6	Gem-associated protein 5 OS=Homo sapiens GN=GEMIN5 PE=1 SV=3	5.40204	0.00590946	3.889	0.6848	0.053071	5	5	5	0	0	0	3	3	3	13	13	13	6	6	6	10	10	10	17.2632	14.1138	16.9415	21.425	21.3104	21.7893
TBC15_HUMAN	Q8TC07	TBC1 domain family member 15 OS=Homo sapiens GN=TBC1D15 PE=1 SV=2	5.39796	0.00596444	2.743	0.6155	0.160588	0	0	0	1	1	1	2	2	2	2	2	2	2	2	2	3	3	3	13.995	13.7597	16.5709	19.6508	19.7711	21.0976
NU153_HUMAN	P49790	Nuclear pore complex protein Nup153 OS=Homo sapiens GN=NUP153 PE=1 SV=2	5.38674	0.000271741	3.512	0.7049	0.112953	0	0	0	0	0	0	2	2	2	4	4	4	6	6	6	6	6	6	15.4169	15.4283	15.7669	20.0701	21.2381	21.4641
PPIE_HUMAN	Q9UNP9	Peptidyl-prolyl cis-trans isomerase E OS=Homo sapiens GN=PPIE PE=1 SV=1	5.38153	0.00473737	4.408	0.7421	0.519423	0	0	0	0	0	0	0	0	0	2	2	2	1	1	1	2	2	2	15.6284	15.3552	14.781	20.2593	19.2764	22.3734
NADAP_HUMAN	Q9BWU0	Kanadaptin OS=Homo sapiens GN=SLC4A1AP PE=1 SV=1	5.34852	0.000530773	3.225	0.626	0.017146	1	1	1	0	0	0	0	0	0	2	2	2	3	3	3	3	3	3	15.4422	14.8046	16.4219	20.4595	20.9828	21.2719
LAP2_HUMAN	Q96RT1	Protein LAP2 OS=Homo sapiens GN=ERBB2IP PE=1 SV=2	5.343	0.000653599	4.682	0.7436	0.002496	11	11	11	11	11	11	9	9	9	36	28	26	42	37	36	30	25	23	19.9839	18.4005	18.5805	23.9115	24.7469	24.3355
EHBP1_HUMAN	Q8NDI1	EH domain-binding protein 1 OS=Homo sapiens GN=EHBP1 PE=1 SV=3	5.32497	0.0028667	3.364	0.7354	0.028184	2	2	2	3	3	3	2	2	2	6	6	6	11	10	9	5	5	5	14.863	15.5044	15.8923	19.9633	22.2654	20.0059
KIF3A_HUMAN	Q9Y496	Kinesin-like protein KIF3A OS=Homo sapiens GN=KIF3A PE=1 SV=4	5.32401	0.013778	2.911	0.5747	0.0311	1	1	0	1	1	0	0	0	0	1	1	0	2	1	0	1	1	0	17.5844	15.7041	13.9145	20.0117	22.3869	20.7765
ZC11A_HUMAN	O75152	Zinc finger CCCH domain-containing protein 11A OS=Homo sapiens GN=ZC3H11A PE=1 SV=3	5.3066	0.00551499	4	0.7575	0.002153	1	1	1	0	0	0	0	0	0	10	10	10	7	7	7	2	2	2	15.2687	16.1142	15.2202	21.4925	22.0236	19.0067
SHIP1_HUMAN	Q92835	Phosphatidylinositol 3,4,5-trisphosphate 5-phosphatase 1 OS=Homo sapiens GN=INPP5D PE=1 SV=2	5.29739	0.00190106	2.93	0.5836	0.136949	0	0	0	0	0	0	0	0	0	1	1	0	2	2	0	1	1	0	15.7595	14.8693	14.1192	20.5133	20.9859	19.141
SMRC2_HUMAN	Q8TAQ2	SWI/SNF complex subunit SMARCC2 OS=Homo sapiens GN=SMARCC2 PE=1 SV=1	5.28317	0.00299282	2.414	0.5455	0.221333	1	1	0	0	0	0	0	0	0	2	2	0	1	1	0	3	3	3	16.9565	15.9788	14.7425	21.542	21.8221	20.1632
WNK2_HUMAN	Q9Y3S1	Serine/threonine-protein kinase WNK2 OS=Homo sapiens GN=WNK2 PE=1 SV=4	5.26548	0.0129808	2.992	0.6246	0.293203	0	0	0	0	0	0	0	0	0	1	1	0	2	2	0	5	5	1	14.8929	14.6074	12.4252	18.0242	18.5698	21.1281
PR14L_HUMAN	Q5THK1	Protein PRR14L OS=Homo sapiens GN=PRR14L PE=1 SV=1	5.26477	0.00647874	2.679	0.637	0.139753	0	0	0	0	0	0	0	0	0	10	10	10	10	10	10	4	4	4	13.4221	15.7895	14.6638	20.4417	20.8118	18.4163
SH24A_HUMAN	Q9H788	SH2 domain-containing protein 4A OS=Homo sapiens GN=SH2D4A PE=1 SV=1	5.25803	0.000227548	3.753	0.6909	0.007402	1	1	1	0	0	0	2	2	2	6	5	5	3	3	3	2	2	2	16.4271	16.2707	17.02	22.5062	21.6443	21.3414
FA50B_HUMAN	Q9Y247	Protein FAM50B OS=Homo sapiens GN=FAM50B PE=2 SV=1	5.24622	0.0242434	3.869	0.7154	0.16295	2	2	0	0	0	0	1	1	0	4	3	0	5	4	0	1	1	0	19.8208	15.1032	17.8817	23.0116	23.7593	21.7736
MAP4_HUMAN	P27816	Microtubule-associated protein 4 OS=Homo sapiens GN=MAP4 PE=1 SV=3	5.24485	0.0012187	5.579	0.7918	0.005429	52	38	38	35	30	30	38	33	33	144	93	93	131	87	87	90	60	60	23.8942	21.7901	23.0482	28.0365	28.536	27.8944
BUB1B_HUMAN	O60566	Mitotic checkpoint serine/threonine-protein kinase BUB1 beta OS=Homo sapiens GN=BUB1B PE=1 SV=3	5.23248	0.00143076	4.637	0.753	0.020669	24	23	23	18	18	18	12	12	12	49	38	38	46	39	39	35	32	32	21.9542	20.0109	20.1756	25.731	26.429	25.6781
RGPD3_HUMAN	A6NKT7	RanBP2-like and GRIP domain-containing protein 3 OS=Homo sapiens GN=RGPD3 PE=2 SV=2	5.22447	0.000686655	2.972	0.659	0.013367	1	1	0	0	0	0	1	1	0	6	6	0	5	5	0	5	5	0	15.6237	13.9299	15.4597	20.1538	20.0893	20.4436
KIF14_HUMAN	Q15058	Kinesin-like protein KIF14 OS=Homo sapiens GN=KIF14 PE=1 SV=1	5.2209	0.00165328	2.598	0.5392	0.051051	0	0	0	0	0	0	0	0	0	8	8	8	3	3	3	4	4	4	13.4638	12.7003	15.0261	19.1539	18.8652	18.8338
TTC1_HUMAN	Q99614	Tetratricopeptide repeat protein 1 OS=Homo sapiens GN=TTC1 PE=1 SV=1	5.21932	0.02207	3.704	0.6679	0.31277	1	1	1	0	0	0	0	0	0	5	5	5	1	1	1	1	1	1	17.9567	14.5254	15.0544	22.9633	19.8504	20.3808
TR150_HUMAN	Q9Y2W1	Thyroid hormone receptor-associated protein 3 OS=Homo sapiens GN=THRAP3 PE=1 SV=2	5.21832	0.00850313	5.068	0.7281	0.029138	0	0	0	0	0	0	1	1	1	11	10	10	5	5	5	1	1	1	14.3606	15.5578	17.1123	22.1595	20.9029	19.6233
SQSTM_HUMAN	Q13501	Sequestosome-1 OS=Homo sapiens GN=SQSTM1 PE=1 SV=1	5.20641	0.00186105	7.146	0.7831	0.009438	6	4	4	6	5	5	5	4	4	24	10	10	23	8	8	20	6	6	22.6891	21.3739	23.3815	26.9692	27.7409	28.3535
TBL1Y_HUMAN	Q9BQ87	F-box-like/WD repeat-containing protein TBL1Y OS=Homo sapiens GN=TBL1Y PE=2 SV=1	5.20631	0.028256	3.202	0.5154	0.016929	0	0	0	0	0	0	1	1	0	2	2	0	2	2	0	2	2	0	16.1351	14.5647	19.2333	20.9034	21.387	23.2616
BD1L1_HUMAN	Q8NFC6	Biorientation of chromosomes in cell division protein 1-like 1 OS=Homo sapiens GN=BOD1L1 PE=1 SV=2	5.2052	0.000501138	3.752	0.6858	0.060319	0	0	0	0	0	0	0	0	0	17	17	17	12	12	12	8	8	8	14.6282	14.3036	15.4545	20.0346	20.6264	19.3409
ELP1_HUMAN	O95163	Elongator complex protein 1 OS=Homo sapiens GN=IKBKAP PE=1 SV=3	5.19097	0.000648269	5.13	0.7562	0.035121	4	4	4	2	2	2	4	4	4	15	14	14	12	12	12	14	13	13	17.9504	16.3602	17.7377	22.5496	22.1822	22.8894
KINH_HUMAN	P33176	Kinesin-1 heavy chain OS=Homo sapiens GN=KIF5B PE=1 SV=1	5.19029	0.0350561	4.618	0.7551	0.018414	4	4	3	0	0	0	10	10	6	13	12	9	11	11	7	14	13	10	17.9824	13.9445	19.4604	22.0619	22.2834	22.6128
PAF1_HUMAN	Q8N7H5	RNA polymerase II-associated factor 1 homolog OS=Homo sapiens GN=PAF1 PE=1 SV=2	5.18645	0.00279196	3.025	0.5813	0.136052	0	0	0	0	0	0	0	0	0	4	4	4	4	4	4	2	2	2	15.974	13.6336	15.169	19.9353	20.8618	19.5389
UH1BL_HUMAN	A0JNW5	UHRF1-binding protein 1-like OS=Homo sapiens GN=UHRF1BP1L PE=1 SV=2	5.17393	0.00256966	3.648	0.668	0.140815	0	0	0	0	0	0	0	0	0	3	3	2	6	6	5	3	3	3	15.1549	14.2815	13.3096	19.2659	20.457	18.5449
SUGP2_HUMAN	Q8IX01	SURP and G-patch domain-containing protein 2 OS=Homo sapiens GN=SUGP2 PE=1 SV=2	5.17096	0.0201693	3.173	0.634	0.006462	0	0	0	0	0	0	0	0	0	1	1	1	8	8	8	5	5	5	15.0038	14.2549	15.7263	17.542	21.673	21.2829
TNK1_HUMAN	Q13470	Non-receptor tyrosine-protein kinase TNK1 OS=Homo sapiens GN=TNK1 PE=1 SV=3	5.16631	0.0132116	4.321	0.782	0.014286	9	9	9	6	6	6	2	2	2	24	19	19	18	17	17	8	8	8	21.5483	19.3036	17.5836	24.6113	25.3616	23.9615
LAP2B_HUMAN	P42167	Lamina-associated polypeptide 2, isoforms beta/gamma OS=Homo sapiens GN=TMPO PE=1 SV=2	5.1648	0.00150471	4.58	0.815	0.000304	6	6	2	5	5	1	2	2	0	21	15	7	18	13	6	14	10	6	21.8936	20.0498	19.772	25.739	25.825	25.6458
PDLI5_HUMAN	Q96HC4	PDZ and LIM domain protein 5 OS=Homo sapiens GN=PDLIM5 PE=1 SV=5	5.16157	0.0122693	3.437	0.5998	0.008336	1	1	1	1	1	1	2	2	2	2	2	2	3	3	3	3	3	3	15.5293	14.6894	18.2283	20.3829	21.3473	22.2014
CALD1_HUMAN	Q05682	Caldesmon OS=Homo sapiens GN=CALD1 PE=1 SV=3	5.14799	0.00426797	4.592	0.7058	0.017811	4	4	4	3	3	3	7	7	7	10	9	9	19	17	17	12	12	12	19.0019	17.2756	18.6635	22.4254	24.8066	23.1529
STAT3_HUMAN	P40763	Signal transducer and activator of transcription 3 OS=Homo sapiens GN=STAT3 PE=1 SV=2	5.13148	0.000459785	5.221	0.7014	0.007698	2	2	2	1	1	1	1	1	1	9	9	9	6	6	6	6	6	6	17.6507	16.0397	16.6448	22.049	21.6518	22.0288
PR40A_HUMAN	O75400	Pre-mRNA-processing factor 40 homolog A OS=Homo sapiens GN=PRPF40A PE=1 SV=2	5.13136	0.000112328	3.298	0.5822	0.366252	0	0	0	0	0	0	0	0	0	4	4	4	4	4	4	2	2	2	15.4243	15.0526	15.7952	20.0913	20.5697	21.0052
ABI1_HUMAN	Q8IZP0	Abl interactor 1 OS=Homo sapiens GN=ABI1 PE=1 SV=4	5.12881	0.00257966	2.905	0.5856	0.794739	0	0	0	1	1	1	0	0	0	2	2	1	1	1	0	3	3	1	16.508	16.8384	15.5415	20.2829	21.4257	22.5657
ZN281_HUMAN	Q9Y2X9	Zinc finger protein 281 OS=Homo sapiens GN=ZNF281 PE=1 SV=1	5.11771	0.000539701	5.806	0.7873	0.002319	2	2	2	4	4	4	4	4	4	8	7	7	14	14	14	16	14	14	19.2584	18.8564	20.0286	23.7671	24.979	24.7505
SMRC1_HUMAN	Q92922	SWI/SNF complex subunit SMARCC1 OS=Homo sapiens GN=SMARCC1 PE=1 SV=3	5.1173	0.0292146	2.459	0.5538	0.165292	1	1	0	0	0	0	0	0	0	3	3	1	1	1	0	1	1	1	16.904	14.2101	14.6017	21.5156	21.7696	17.7824
SC16A_HUMAN	O15027	Protein transport protein Sec16A OS=Homo sapiens GN=SEC16A PE=1 SV=3	5.11662	0.000659133	4.233	0.6957	0.011113	9	9	9	7	7	7	4	4	4	17	15	15	20	18	18	11	11	11	18.9701	17.8171	17.8463	22.5965	23.8332	23.5536
WRIP1_HUMAN	Q96S55	ATPase WRNIP1 OS=Homo sapiens GN=WRNIP1 PE=1 SV=2	5.10266	0.0266099	2.581	0.5664	0.205602	3	3	3	1	1	1	2	2	2	4	4	4	6	6	6	6	6	6	18.68	15.3683	20.099	22.1499	23.7217	23.5837
GPTC1_HUMAN	Q9BRR8	G patch domain-containing protein 1 OS=Homo sapiens GN=GPATCH1 PE=1 SV=1	5.0964	0.000181245	2.801	0.6947	0.168266	0	0	0	0	0	0	0	0	0	4	4	4	2	2	2	1	1	1	14.1321	14.6605	13.674	19.621	19.3679	18.7668
DIAP1_HUMAN	O60610	Protein diaphanous homolog 1 OS=Homo sapiens GN=DIAPH1 PE=1 SV=2	5.08549	0.0019378	4.537	0.756	0.013903	11	10	10	6	6	6	5	5	5	30	24	24	23	21	21	21	21	21	19.1734	17.0904	18.8335	23.1906	23.1537	24.0094
TBK1_HUMAN	Q9UHD2	Serine/threonine-protein kinase TBK1 OS=Homo sapiens GN=TBK1 PE=1 SV=1	5.08249	0.0163555	3.761	0.683	1.78773	0	0	0	0	0	0	0	0	0	1	1	1	3	3	2	1	1	1	12.8935	13.1989	15.4427	17.7623	20.8987	18.1216
CEP85_HUMAN	Q6P2H3	Centrosomal protein of 85 kDa OS=Homo sapiens GN=CEP85 PE=1 SV=1	5.07201	0.0156255	2.939	0.6176	0.074796	0	0	0	0	0	0	0	0	0	3	3	3	5	5	5	1	1	1	14.6256	15.4993	14.2265	20.0762	21.8125	17.6787
IF4G1_HUMAN	Q04637	Eukaryotic translation initiation factor 4 gamma 1 OS=Homo sapiens GN=EIF4G1 PE=1 SV=4	5.06759	0.00305642	4.316	0.6826	0.001755	13	13	12	11	10	10	17	17	17	60	52	46	35	31	28	33	31	28	20.2976	18.3577	20.98	24.9311	24.785	25.1221
NTKL_HUMAN	Q96KG9	N-terminal kinase-like protein OS=Homo sapiens GN=SCYL1 PE=1 SV=1	5.04609	0.00884019	2.466	0.4858	0.177878	0	0	0	1	1	1	2	2	2	3	3	3	3	3	3	2	2	2	14.3416	17.0421	17.8114	21.6635	21.308	21.3618
NUP62_HUMAN	P37198	Nuclear pore glycoprotein p62 OS=Homo sapiens GN=NUP62 PE=1 SV=3	5.03661	0.0498235	3.486	0.669	0.083342	1	1	1	1	1	1	0	0	0	1	1	1	3	3	3	1	1	1	17.5393	16.0745	14.1708	22.2198	22.7485	17.9261
RBM27_HUMAN	Q9P2N5	RNA-binding protein 27 OS=Homo sapiens GN=RBM27 PE=1 SV=2	5.02679	0.00136264	2.485	0.5156	0.638441	0	0	0	0	0	0	0	0	0	2	2	2	2	2	2	1	1	1	14.9162	13.5816	13.7669	19.4184	19.7449	18.1818
UBAP2_HUMAN	Q5T6F2	Ubiquitin-associated protein 2 OS=Homo sapiens GN=UBAP2 PE=1 SV=1	5.02238	0.000246344	2.945	0.7046	0.171169	0	0	0	0	0	0	0	0	0	3	3	3	2	2	2	2	2	2	13.7223	14.6338	14.6676	18.9824	19.8686	19.2398
DJC13_HUMAN	O75165	DnaJ homolog subfamily C member 13 OS=Homo sapiens GN=DNAJC13 PE=1 SV=5	5.02166	0.000148889	3.859	0.7294	0.034977	0	0	0	0	0	0	0	0	0	12	12	12	4	4	4	6	6	6	15.3056	15.1946	14.268	19.8286	19.7819	20.2226
FOXK1_HUMAN	P85037	Forkhead box protein K1 OS=Homo sapiens GN=FOXK1 PE=1 SV=1	5.02157	0.00394362	3.362	0.6642	0.055238	1	1	0	0	0	0	0	0	0	2	2	2	1	1	1	2	2	1	16.6638	13.9354	14.4457	20.0728	20.1377	19.8992
PUS7_HUMAN	Q96PZ0	Pseudouridylate synthase 7 homolog OS=Homo sapiens GN=PUS7 PE=1 SV=2	5.01912	0.00232554	2.245	0.3982	0.102094	0	0	0	0	0	0	0	0	0	2	2	2	1	1	1	1	1	1	15.4815	13.7222	14.398	19.9432	18.5273	20.1886
SCFD2_HUMAN	Q8WU76	Sec1 family domain-containing protein 2 OS=Homo sapiens GN=SCFD2 PE=1 SV=2	5.01377	0.0026708	2.749	0.5044	0.55369	0	0	0	0	0	0	0	0	0	3	3	3	2	2	2	3	3	3	14.3237	14.6577	16.5725	20.4201	19.6387	20.5363
TACC1_HUMAN	O75410	Transforming acidic coiled-coil-containing protein 1 OS=Homo sapiens GN=TACC1 PE=1 SV=2	5.00726	0.00352461	2.315	0.6333	0.09533	0	0	0	0	0	0	0	0	0	2	2	1	3	3	2	2	2	0	13.9126	15.805	14.3937	18.5965	19.9797	20.5569
MTUS1_HUMAN	Q9ULD2	Microtubule-associated tumor suppressor 1 OS=Homo sapiens GN=MTUS1 PE=1 SV=2	4.98893	0.00562707	3.395	0.6716	0.024354	1	1	1	0	0	0	0	0	0	3	3	3	6	6	6	2	2	2	14.0659	14.8734	13.204	18.4291	20.5936	18.0872
MA7D3_HUMAN	Q8IWC1	MAP7 domain-containing protein 3 OS=Homo sapiens GN=MAP7D3 PE=1 SV=2	4.98181	0.000755712	3.441	0.6546	0.194329	1	1	1	0	0	0	0	0	0	3	3	3	3	3	3	2	2	2	13.9392	14.7789	13.8968	18.3624	19.9318	19.2661
EIF3C_HUMAN	Q99613	Eukaryotic translation initiation factor 3 subunit C OS=Homo sapiens GN=EIF3C PE=1 SV=1	4.98005	0.0045199	4.388	0.6979	0.04667	8	8	8	4	4	4	5	5	5	22	18	18	15	14	14	13	11	11	19.726	17.4941	20.2111	23.718	24.1756	24.4777
STRP1_HUMAN	Q5VSL9	Striatin-interacting protein 1 OS=Homo sapiens GN=STRIP1 PE=1 SV=1	4.9693	0.00596026	2.309	0.4501	0.143834	0	0	0	0	0	0	0	0	0	1	1	0	2	2	1	1	1	1	13.7172	16.5069	16.3538	20.6256	20.7963	20.064
HELLS_HUMAN	Q9NRZ9	Lymphoid-specific helicase OS=Homo sapiens GN=HELLS PE=1 SV=1	4.96856	0.00903193	5.611	0.786	0.000416	48	40	39	35	32	32	16	16	16	109	71	71	87	64	64	49	42	42	25.086	22.4741	21.8685	28.2138	28.6633	27.4572
CHD3_HUMAN	Q12873	Chromodomain-helicase-DNA-binding protein 3 OS=Homo sapiens GN=CHD3 PE=1 SV=3	4.95866	7.83248e-05	3.527	0.6552	0.042234	0	0	0	0	0	0	0	0	0	6	5	0	3	3	0	2	2	0	14.2445	14.7748	14.7219	19.2217	19.3678	20.0277
HDAC2_HUMAN	Q92769	Histone deacetylase 2 OS=Homo sapiens GN=HDAC2 PE=1 SV=2	4.95202	0.0297295	3.262	0.66	0.007101	2	2	0	1	1	0	1	1	0	3	2	0	3	3	1	7	6	3	19.0869	15.9679	20.0762	21.8707	23.328	24.7883
CHD4_HUMAN	Q14839	Chromodomain-helicase-DNA-binding protein 4 OS=Homo sapiens GN=CHD4 PE=1 SV=2	4.95044	0.000593924	3.527	0.6552	0.042234	0	0	0	0	0	0	0	0	0	12	11	3	4	4	1	4	4	2	16.3796	14.8147	15.4181	20.7395	20.0687	20.6556
XRN1_HUMAN	Q8IZH2	5'-3' exoribonuclease 1 OS=Homo sapiens GN=XRN1 PE=1 SV=1	4.94444	0.00259981	4.443	0.6502	0.018099	0	0	0	0	0	0	0	0	0	6	6	6	3	3	3	3	3	3	13.7361	14.2698	15.8874	20.1659	18.929	19.6317
IF4B_HUMAN	P23588	Eukaryotic translation initiation factor 4B OS=Homo sapiens GN=EIF4B PE=1 SV=2	4.93798	0.00164267	4.663	0.8104	0.013518	18	15	15	14	12	12	16	15	15	66	39	39	43	29	29	33	26	26	23.156	20.9029	22.2023	27.0495	27.0475	26.9781
BCLF1_HUMAN	Q9NYF8	Bcl-2-associated transcription factor 1 OS=Homo sapiens GN=BCLAF1 PE=1 SV=2	4.92563	0.00358856	3.01	0.5241	0.1245	0	0	0	0	0	0	1	1	1	2	2	2	4	4	4	2	2	2	14.242	14.5963	15.5823	18.9045	21.1162	19.1767
GNL3_HUMAN	Q9BVP2	Guanine nucleotide-binding protein-like 3 OS=Homo sapiens GN=GNL3 PE=1 SV=2	4.91244	0.0282541	3.004	0.5894	0.295666	0	0	0	2	2	2	2	2	2	2	2	2	4	4	4	3	3	3	15.1007	16.3187	18.7015	19.6053	22.7175	22.5355
KIF5C_HUMAN	O60282	Kinesin heavy chain isoform 5C OS=Homo sapiens GN=KIF5C PE=1 SV=1	4.90926	0.00524635	4.618	0.7551	0.170932	1	1	0	0	0	0	3	3	0	3	3	0	4	4	0	3	3	0	16.4487	14.5785	17.584	21.1843	21.3276	20.8271
RGPD5_HUMAN	Q99666	RANBP2-like and GRIP domain-containing protein 5/6 OS=Homo sapiens GN=RGPD5 PE=1 SV=3	4.89792	0.000230242	2.832	0.659	0.013367	0	0	0	0	0	0	1	1	0	4	4	0	4	4	0	4	4	0	14.371	14.6234	15.4857	19.3936	19.713	20.0672
CNOT2_HUMAN	Q9NZN8	CCR4-NOT transcription complex subunit 2 OS=Homo sapiens GN=CNOT2 PE=1 SV=1	4.88941	0.00620407	2.923	0.5485	0.10335	0	0	0	0	0	0	0	0	0	1	1	1	1	1	1	2	2	2	15.1248	13.842	14.8438	18.149	19.2867	21.0431
SPD2B_HUMAN	A1X283	SH3 and PX domain-containing protein 2B OS=Homo sapiens GN=SH3PXD2B PE=1 SV=3	4.87665	0.0030381	2.217	0.5421	0.02886	1	1	1	0	0	0	0	0	0	3	3	3	4	4	3	1	1	0	14.3001	14.3271	16.2155	19.3607	20.6624	19.4496
HDAC1_HUMAN	Q13547	Histone deacetylase 1 OS=Homo sapiens GN=HDAC1 PE=1 SV=1	4.86091	0.0342593	3.845	0.66	0.007101	2	2	0	1	1	0	3	3	2	3	2	0	4	4	2	7	5	2	19.0325	15.9134	20.2936	21.8163	23.3464	24.6595
CASC5_HUMAN	Q8NG31	Protein CASC5 OS=Homo sapiens GN=CASC5 PE=1 SV=3	4.86063	0.00063424	2.741	0.6868	0.017151	1	1	1	0	0	0	0	0	0	7	7	7	3	3	3	4	4	4	13.5937	15.1973	14.8922	19.4454	19.58	19.2397
ZC3HF_HUMAN	Q8WU90	Zinc finger CCCH domain-containing protein 15 OS=Homo sapiens GN=ZC3H15 PE=1 SV=1	4.85682	0.0301925	2.935	0.3263	0.212499	0	0	0	0	0	0	0	0	0	2	2	2	0	0	0	1	1	1	15.5059	12.6069	13.7896	20.263	16.4145	19.7954
T2FB_HUMAN	P13984	General transcription factor IIF subunit 2 OS=Homo sapiens GN=GTF2F2 PE=1 SV=2	4.85642	0.000547287	1.627	0.5101	0.451987	0	0	0	0	0	0	0	0	0	2	2	2	1	1	1	1	1	1	16.7953	15.3189	16.0522	20.4613	21.1625	21.1119
TAGL2_HUMAN	P37802	Transgelin-2 OS=Homo sapiens GN=TAGLN2 PE=1 SV=3	4.84337	0.00765784	3.993	0.7798	0.017048	11	9	8	6	6	6	5	4	4	22	14	13	17	13	9	17	15	12	24.3968	21.8071	21.6325	27.7909	26.6797	27.8959
CARF_HUMAN	Q9NXV6	CDKN2A-interacting protein OS=Homo sapiens GN=CDKN2AIP PE=1 SV=3	4.81354	0.00379217	3.455	0.7484	0.040653	3	3	3	4	4	4	6	6	6	10	10	10	9	9	9	10	10	10	17.2026	17.4217	19.5603	22.3723	23.2675	22.9854
MACF1_HUMAN	Q9UPN3	Microtubule-actin cross-linking factor 1, isoforms 1/2/3/5 OS=Homo sapiens GN=MACF1 PE=1 SV=4	4.80478	0.00868405	3.494	0.6851	0.089147	0	0	0	1	1	1	1	1	0	28	27	23	10	10	9	5	5	4	14.0628	12.3517	14.1329	19.5737	18.5983	16.7897
EDC4_HUMAN	Q6P2E9	Enhancer of mRNA-decapping protein 4 OS=Homo sapiens GN=EDC4 PE=1 SV=1	4.80413	0.00843543	2.505	0.6185	0.376121	0	0	0	0	0	0	0	0	0	1	1	1	1	1	1	2	2	2	14.1964	13.2445	13.4172	16.7648	18.4514	20.0542
EFHD2_HUMAN	Q96C19	EF-hand domain-containing protein D2 OS=Homo sapiens GN=EFHD2 PE=1 SV=1	4.79397	0.0491739	3.179	0.4779	0.034706	2	2	1	1	1	1	0	0	0	4	4	1	1	1	0	1	1	1	19.8924	17.3944	14.225	22.9753	21.5389	21.3795
RPGF6_HUMAN	Q8TEU7	Rap guanine nucleotide exchange factor 6 OS=Homo sapiens GN=RAPGEF6 PE=1 SV=2	4.79053	0.00116549	3.909	0.7148	0.060509	0	0	0	0	0	0	0	0	0	6	6	4	6	6	6	3	3	2	14.1666	15.3338	14.1817	19.2713	20.1348	18.6476
DBNL_HUMAN	Q9UJU6	Drebrin-like protein OS=Homo sapiens GN=DBNL PE=1 SV=1	4.77024	0.000637895	3.712	0.7031	0.15228	0	0	0	0	0	0	0	0	0	2	2	2	2	2	2	2	2	2	15.9234	14.3824	15.246	19.7399	20.3741	19.7486
PKN1_HUMAN	Q16512	Serine/threonine-protein kinase N1 OS=Homo sapiens GN=PKN1 PE=1 SV=2	4.76134	0.00204572	3.995	0.6453	0.407547	0	0	0	0	0	0	0	0	0	3	3	3	3	3	3	1	1	0	15.4147	13.8371	14.8	20.0217	19.8325	18.4816
XIAP_HUMAN	P98170	E3 ubiquitin-protein ligase XIAP OS=Homo sapiens GN=XIAP PE=1 SV=2	4.74614	0.0148739	3.16	0.6943	0.223993	1	1	1	0	0	0	2	2	2	1	1	1	4	4	4	2	2	2	14.3158	14.627	15.2333	17.3656	21.2169	19.832
P66A_HUMAN	Q86YP4	Transcriptional repressor p66-alpha OS=Homo sapiens GN=GATAD2A PE=1 SV=1	4.74411	9.02762e-05	2.981	0.5928	0.048568	0	0	0	0	0	0	0	0	0	3	3	2	2	2	1	2	2	1	15.0531	15.5986	15.2318	19.5399	20.3256	20.2504
LRRC1_HUMAN	Q9BTT6	Leucine-rich repeat-containing protein 1 OS=Homo sapiens GN=LRRC1 PE=1 SV=1	4.71901	0.0173422	3.031	0.6554	0.296191	1	1	0	0	0	0	0	0	0	2	1	0	3	3	0	2	2	0	16.7748	15.2318	15.9083	18.4818	22.1184	21.4718
RGPD4_HUMAN	Q7Z3J3	RanBP2-like and GRIP domain-containing protein 4 OS=Homo sapiens GN=RGPD4 PE=2 SV=3	4.70907	9.59191e-05	2.972	0.659	0.013367	1	1	0	0	0	0	1	1	0	5	5	0	5	5	0	4	4	0	15.6366	14.7142	15.4727	19.7944	20.1023	20.0541
TCPQ_HUMAN	P50990	T-complex protein 1 subunit theta OS=Homo sapiens GN=CCT8 PE=1 SV=4	4.70776	0.000811376	5.422	0.7682	0.009299	23	20	20	19	19	19	20	19	19	53	40	40	31	28	28	38	34	34	23.7505	22.0548	23.2234	27.6682	27.5198	27.9639
AGO2_HUMAN	Q9UKV8	Protein argonaute-2 OS=Homo sapiens GN=EIF2C2 PE=1 SV=3	4.70351	0.01848	3.038	0.4697	0.065471	0	0	0	0	0	0	0	0	0	1	1	0	2	2	1	4	3	2	14.3535	13.3428	16.2492	17.8957	19.2221	20.9382
IF2P_HUMAN	O60841	Eukaryotic translation initiation factor 5B OS=Homo sapiens GN=EIF5B PE=1 SV=4	4.70199	0.047367	3.628	0.6075	0.031887	1	1	1	0	0	0	0	0	0	6	6	6	0	0	0	5	5	5	14.815	14.6146	14.3423	20.513	16.0158	21.349
PDLI1_HUMAN	O00151	PDZ and LIM domain protein 1 OS=Homo sapiens GN=PDLIM1 PE=1 SV=4	4.6928	0.0249633	3.151	0.4675	0.051767	1	1	1	0	0	0	1	1	1	2	2	2	2	2	2	1	1	1	17.6191	13.7632	17.934	21.0695	21.2385	21.0866
IF4E2_HUMAN	O60573	Eukaryotic translation initiation factor 4E type 2 OS=Homo sapiens GN=EIF4E2 PE=1 SV=1	4.68727	0.0175052	2.557	0.6832	0.027783	1	1	1	0	0	0	0	0	0	3	3	3	0	0	0	1	1	1	15.4891	13.6872	14.2313	20.4984	17.0284	19.9426
CORO7_HUMAN	P57737	Coronin-7 OS=Homo sapiens GN=CORO7 PE=1 SV=2	4.67623	0.0446771	3.55	0.7301	0.012624	0	0	0	0	0	0	0	0	0	5	4	4	1	1	1	1	1	1	13.6691	13.9548	14.485	20.8794	19.6725	15.5857
FOXO3_HUMAN	O43524	Forkhead box protein O3 OS=Homo sapiens GN=FOXO3 PE=1 SV=1	4.65096	0.00311905	3.888	0.7269	0.942257	0	0	0	0	0	0	0	0	0	2	2	2	1	1	1	1	1	1	14.8086	13.6448	15.895	19.7275	18.7677	19.806
CKAP2_HUMAN	Q8WWK9	Cytoskeleton-associated protein 2 OS=Homo sapiens GN=CKAP2 PE=1 SV=1	4.65051	0.000978531	2.804	0.6987	0.204706	0	0	0	0	0	0	0	0	0	2	2	2	3	3	3	1	1	1	14.0786	14.0727	14.2419	18.3488	19.8439	18.152
SRPR_HUMAN	P08240	Signal recognition particle receptor subunit alpha OS=Homo sapiens GN=SRPR PE=1 SV=2	4.64277	0.0197825	3.701	0.7243	0.068313	5	5	5	1	1	1	7	7	7	14	14	14	10	10	10	9	8	8	19.1575	16.2709	20.3488	23.4358	22.7499	23.5198
RGPD1_HUMAN	P0DJD0	RANBP2-like and GRIP domain-containing protein 1 OS=Homo sapiens GN=RGPD1 PE=2 SV=1	4.63986	0.000440445	2.972	0.659	0.013367	0	0	0	0	0	0	1	1	0	6	6	0	4	4	0	3	3	0	15.2456	14.4711	15.5392	20.2333	19.7385	19.2037
F262_HUMAN	O60825	6-phosphofructo-2-kinase/fructose-2,6-bisphosphatase 2 OS=Homo sapiens GN=PFKFB2 PE=1 SV=2	4.6387	0.0114339	2.533	0.4784	0.011817	0	0	0	0	0	0	0	0	0	2	2	2	1	1	0	1	1	0	13.76	13.651	16.7454	19.7511	19.4638	18.8577
YTDC2_HUMAN	Q9H6S0	Probable ATP-dependent RNA helicase YTHDC2 OS=Homo sapiens GN=YTHDC2 PE=1 SV=2	4.63758	0.0125418	3.215	0.7064	0.06007	0	0	0	0	0	0	0	0	0	2	2	2	3	3	3	1	1	1	13.488	15.7094	14.877	17.6122	20.1368	20.2381
SF3B2_HUMAN	Q13435	Splicing factor 3B subunit 2 OS=Homo sapiens GN=SF3B2 PE=1 SV=2	4.63212	0.00044629	3.666	0.6075	0.014214	5	5	5	2	2	2	2	2	2	8	8	8	5	5	5	9	9	9	18.1987	17.0514	18.0389	22.2289	22.0725	22.8841
EDC3_HUMAN	Q96F86	Enhancer of mRNA-decapping protein 3 OS=Homo sapiens GN=EDC3 PE=1 SV=1	4.61748	0.000513257	4.572	0.7322	0.000358	9	9	9	4	4	4	8	7	7	20	16	16	20	16	16	14	11	11	22.1054	21.0909	20.5827	25.7906	25.9821	25.8588
TTK_HUMAN	P33981	Dual specificity protein kinase TTK OS=Homo sapiens GN=TTK PE=1 SV=2	4.58873	0.000674271	4.012	0.6137	0.266134	0	0	0	0	0	0	0	0	0	4	4	4	1	1	1	1	1	1	14.3572	14.5243	14.9962	20.077	18.9462	18.6207
EPN4_HUMAN	Q14677	Clathrin interactor 1 OS=Homo sapiens GN=CLINT1 PE=1 SV=1	4.58574	0.00385122	3.867	0.6912	0.017325	1	1	1	3	3	3	3	3	3	8	7	7	11	11	11	4	4	4	17.401	17.8586	18.8109	21.8952	23.8855	22.0471
TF3C4_HUMAN	Q9UKN8	General transcription factor 3C polypeptide 4 OS=Homo sapiens GN=GTF3C4 PE=1 SV=2	4.57944	0.00685689	4.524	0.6742	0.023706	4	4	4	3	3	3	3	3	3	11	11	11	3	3	3	7	7	7	18.0188	16.6746	18.0393	23.469	20.7998	22.2022
SPAT5_HUMAN	Q8NB90	Spermatogenesis-associated protein 5 OS=Homo sapiens GN=SPATA5 PE=1 SV=3	4.57833	0.0078305	2.69	0.5141	0.298088	1	1	1	1	1	0	2	2	1	2	2	1	1	1	0	1	1	0	15.3128	17.5122	18.2988	21.2091	21.5846	22.065
SEPT9_HUMAN	Q9UHD8	Septin-9 OS=Homo sapiens GN=SEPT9 PE=1 SV=2	4.57633	0.0130279	3.702	0.6975	0.038285	6	6	6	4	4	4	7	7	7	10	10	10	8	8	8	12	12	12	19.5454	17.2094	20.3284	22.8918	23.2934	24.627
KLC1_HUMAN	Q07866	Kinesin light chain 1 OS=Homo sapiens GN=KLC1 PE=1 SV=2	4.57505	0.0272555	2.738	0.5996	0.586789	0	0	0	0	0	0	0	0	0	4	4	2	1	1	1	1	1	1	12.5745	16.6107	15.1436	20.3807	19.5151	18.158
ARHG7_HUMAN	Q14155	Rho guanine nucleotide exchange factor 7 OS=Homo sapiens GN=ARHGEF7 PE=1 SV=2	4.56949	0.0142557	3.121	0.575	0.086714	1	1	1	0	0	0	0	0	0	3	3	2	3	3	3	5	4	4	16.3033	15.9527	14.1018	18.9077	19.4365	21.722
AHNK_HUMAN	Q09666	Neuroblast differentiation-associated protein AHNAK OS=Homo sapiens GN=AHNAK PE=1 SV=2	4.55491	0.000865035	8.258	0.8433	0.000305	376	274	274	310	255	255	272	219	219	994	537	536	677	440	439	642	406	404	25.1098	23.412	24.5188	28.7995	28.7864	29.1193
PKHA6_HUMAN	Q9Y2H5	Pleckstrin homology domain-containing family A member 6 OS=Homo sapiens GN=PLEKHA6 PE=1 SV=4	4.54961	0.0035226	3.816	0.6855	0.237954	0	0	0	0	0	0	0	0	0	2	2	2	5	5	5	3	3	3	15.2769	14.3601	16.4588	19.2045	20.6579	19.8822
FLNA_HUMAN	P21333	Filamin-A OS=Homo sapiens GN=FLNA PE=1 SV=4	4.54666	0.00150712	7.021	0.819	0.001045	141	96	82	112	86	78	116	83	74	238	126	110	224	128	112	189	109	98	25.3398	23.6037	25.0659	28.7693	29.5676	29.3124
LBR_HUMAN	Q14739	Lamin-B receptor OS=Homo sapiens GN=LBR PE=1 SV=2	4.54374	0.00361274	5.113	0.7798	0.008706	1	1	1	1	1	1	4	4	4	10	8	8	5	5	5	8	7	7	19.2933	18.316	20.7073	23.7845	23.6582	24.5052
DCP1A_HUMAN	Q9NPI6	mRNA-decapping enzyme 1A OS=Homo sapiens GN=DCP1A PE=1 SV=2	4.52904	0.00722583	3.557	0.5955	0.013217	0	0	0	0	0	0	1	1	1	6	6	6	1	1	1	1	1	1	15.5476	14.9255	16.8121	21.6677	19.8588	19.3458
TLN1_HUMAN	Q9Y490	Talin-1 OS=Homo sapiens GN=TLN1 PE=1 SV=3	4.5226	0.00679089	6.554	0.7871	0.00826	20	20	17	8	8	7	11	11	10	48	42	35	30	30	27	21	21	18	19.7275	16.9501	17.6257	23.0572	22.6958	22.1181
CKAP5_HUMAN	Q14008	Cytoskeleton-associated protein 5 OS=Homo sapiens GN=CKAP5 PE=1 SV=3	4.50863	0.0180754	3.398	0.676	0.113068	6	6	6	0	0	0	1	1	1	9	9	9	4	4	3	4	4	4	16.936	13.1946	14.1632	19.6127	19.5785	18.6284
RPB2_HUMAN	P30876	DNA-directed RNA polymerase II subunit RPB2 OS=Homo sapiens GN=POLR2B PE=1 SV=1	4.49243	0.00911438	3.017	0.5865	0.084587	0	0	0	0	0	0	1	1	1	3	3	3	5	5	5	3	3	3	16.0201	13.7452	16.0387	18.624	20.3307	20.3266
PRP16_HUMAN	Q92620	Pre-mRNA-splicing factor ATP-dependent RNA helicase PRP16 OS=Homo sapiens GN=DHX38 PE=1 SV=2	4.49203	0.00332505	2.802	0.6734	0.080993	0	0	0	0	0	0	0	0	0	4	4	3	1	1	1	2	2	2	14.0631	14.7563	13.3434	19.7064	17.774	18.1585
SLAI2_HUMAN	Q9P270	SLAIN motif-containing protein 2 OS=Homo sapiens GN=SLAIN2 PE=1 SV=2	4.48742	0.0247156	2.906	0.681	0.190647	0	0	0	0	0	0	0	0	0	3	3	3	2	2	2	1	1	1	14.608	17.525	13.4992	19.5397	20.5296	19.0252
TLN2_HUMAN	Q9Y4G6	Talin-2 OS=Homo sapiens GN=TLN2 PE=1 SV=4	4.47983	0.0102333	2.664	0.6737	0.00826	3	3	0	1	1	0	2	2	1	11	11	4	6	6	3	3	3	0	16.9401	14.3011	17.2702	21.0254	20.8157	20.1097
KIF6_HUMAN	Q6ZMV9	Kinesin-like protein KIF6 OS=Homo sapiens GN=KIF6 PE=1 SV=3	4.47972	0.00726414	2.911	0.5747	0.0311	1	1	0	1	1	0	0	0	0	1	1	0	2	1	0	1	1	0	17.3668	15.4865	16.2298	19.7941	22.1693	20.5589
ASCC2_HUMAN	Q9H1I8	Activating signal cointegrator 1 complex subunit 2 OS=Homo sapiens GN=ASCC2 PE=1 SV=3	4.47115	0.00921348	2.768	0.7666	0.067215	1	1	1	0	0	0	0	0	0	3	2	2	2	2	2	4	2	2	16.3716	14.3129	16.7304	19.1234	20.878	20.8269
EIF3J_HUMAN	O75822	Eukaryotic translation initiation factor 3 subunit J OS=Homo sapiens GN=EIF3J PE=1 SV=2	4.46271	0.0204498	3.112	0.5797	0.87822	1	1	1	0	0	0	0	0	0	3	3	3	1	1	1	1	1	1	18.8653	15.1561	17.1949	21.6874	20.5388	22.3782
EP15R_HUMAN	Q9UBC2	Epidermal growth factor receptor substrate 15-like 1 OS=Homo sapiens GN=EPS15L1 PE=1 SV=1	4.46057	0.000560088	3.598	0.5506	0.137292	0	0	0	0	0	0	0	0	0	3	3	3	2	2	2	4	4	4	15.4204	15.6445	15.3498	19.8121	19.2429	20.7414
LAP2A_HUMAN	P42166	Lamina-associated polypeptide 2, isoform alpha OS=Homo sapiens GN=TMPO PE=1 SV=2	4.45007	0.000451939	4.58	0.815	0.000304	5	5	1	6	6	2	2	2	0	17	14	6	13	11	4	6	4	0	20.549	19.6967	19.2064	24.3139	24.5045	23.9838
TMF1_HUMAN	P82094	TATA element modulatory factor OS=Homo sapiens GN=TMF1 PE=1 SV=2	4.44831	0.0153043	2.613	0.5484	0.352575	0	0	0	0	0	0	0	0	0	2	2	2	5	5	5	2	2	2	12.6429	14.5407	15.166	17.4947	20.1048	18.0951
KIF5A_HUMAN	Q12840	Kinesin heavy chain isoform 5A OS=Homo sapiens GN=KIF5A PE=1 SV=2	4.43966	0.0244981	4.618	0.7551	0.170932	1	1	0	0	0	0	4	4	0	2	2	0	4	4	0	3	3	0	16.4036	14.0016	18.0377	19.6973	21.2825	20.782
PRC2B_HUMAN	Q5JSZ5	Protein PRRC2B OS=Homo sapiens GN=PRRC2B PE=1 SV=2	4.42143	0.020849	3.001	0.6595	0.013488	1	1	1	6	6	5	8	8	8	8	8	8	8	8	7	10	10	9	14.2106	16.6201	17.7285	19.4343	21.0616	21.3277
SKT_HUMAN	Q5T5P2	Sickle tail protein homolog OS=Homo sapiens GN=KIAA1217 PE=1 SV=2	4.42031	0.00308721	8.011	0.8141	0.008921	30	29	29	26	26	26	15	14	14	63	52	52	69	61	61	32	30	30	21.2013	20.0352	19.3111	24.2927	25.4332	24.0825
GOGA2_HUMAN	Q08379	Golgin subfamily A member 2 OS=Homo sapiens GN=GOLGA2 PE=1 SV=3	4.41365	0.0048286	2.873	0.5973	0.329644	0	0	0	0	0	0	0	0	0	5	5	5	1	1	1	4	4	4	13.7837	13.7241	15.0297	19.3242	17.2864	19.1679
LIPB1_HUMAN	Q86W92	Liprin-beta-1 OS=Homo sapiens GN=PPFIBP1 PE=1 SV=2	4.40866	0.0397308	5.084	0.7585	0.014592	22	19	17	22	20	15	16	15	14	27	23	22	47	38	33	25	21	18	22.984	20.4646	20.7384	24.6061	28.2657	24.5412
STK38_HUMAN	Q15208	Serine/threonine-protein kinase 38 OS=Homo sapiens GN=STK38 PE=1 SV=1	4.40334	0.0219792	2.941	0.645	0.091195	1	1	1	0	0	0	0	0	0	4	4	4	1	1	1	1	1	1	16.3505	15.5236	13.8933	21.3155	17.9528	19.7092
MYO9B_HUMAN	Q13459	Unconventional myosin-IXb OS=Homo sapiens GN=MYO9B PE=1 SV=3	4.39708	0.00203853	2.307	0.7098	0.37902	0	0	0	0	0	0	0	0	0	7	7	7	3	3	3	3	3	3	15.0592	13.3491	13.5192	18.6598	18.6648	17.7941
LRRC7_HUMAN	Q96NW7	Leucine-rich repeat-containing protein 7 OS=Homo sapiens GN=LRRC7 PE=1 SV=1	4.38547	0.0198667	3.244	0.6612	0.434105	0	0	0	0	0	0	0	0	0	3	3	1	1	1	0	3	2	0	15.1392	14.4619	14.7845	20.5388	16.8908	20.1124
MYPT1_HUMAN	O14974	Protein phosphatase 1 regulatory subunit 12A OS=Homo sapiens GN=PPP1R12A PE=1 SV=1	4.38214	0.0358562	4.095	0.6653	0.098959	0	0	0	0	0	0	1	1	1	3	3	3	7	7	7	10	10	10	15.5782	15.1731	17.3935	18.0246	21.1693	22.0974
SRC8_HUMAN	Q14247	Src substrate cortactin OS=Homo sapiens GN=CTTN PE=1 SV=2	4.36933	0.000869662	8.134	0.8344	0.004681	32	27	27	21	19	19	23	21	21	62	43	43	45	35	35	36	30	30	23.9244	22.4274	23.6205	27.4999	28.0432	27.5372
PP6R3_HUMAN	Q5H9R7	Serine/threonine-protein phosphatase 6 regulatory subunit 3 OS=Homo sapiens GN=PPP6R3 PE=1 SV=2	4.36232	0.04471	3.498	0.6767	0.017821	4	4	4	0	0	0	1	1	1	5	5	5	7	7	7	1	1	1	18.5639	14.7594	15.8607	20.981	22.3715	18.9184
RHG21_HUMAN	Q5T5U3	Rho GTPase-activating protein 21 OS=Homo sapiens GN=ARHGAP21 PE=1 SV=1	4.36185	0.0386191	4.059	0.5845	0.074745	0	0	0	0	0	0	0	0	0	2	2	2	3	3	3	4	4	4	14.5863	14.7679	13.9331	15.9901	20.5423	19.8405
LRRF1_HUMAN	Q32MZ4	Leucine-rich repeat flightless-interacting protein 1 OS=Homo sapiens GN=LRRFIP1 PE=1 SV=2	4.35398	0.000287868	3.567	0.6981	0.112545	0	0	0	0	0	0	0	0	0	3	3	3	4	4	4	2	2	2	15.492	14.8099	15.8719	19.3623	19.9972	19.8763
PDE3A_HUMAN	Q14432	cGMP-inhibited 3',5'-cyclic phosphodiesterase A OS=Homo sapiens GN=PDE3A PE=1 SV=3	4.35207	0.00109842	4.036	0.7454	0.007973	2	2	1	7	7	6	3	3	3	7	7	6	6	6	5	6	6	5	18.0504	19.2003	18.6455	22.1892	23.3628	23.4004
ERF3B_HUMAN	Q8IYD1	Eukaryotic peptide chain release factor GTP-binding subunit ERF3B OS=Homo sapiens GN=GSPT2 PE=1 SV=2	4.33928	0.00379261	5.449	0.6133	0.02462	6	6	0	3	3	0	4	4	0	12	10	0	9	8	0	7	6	0	21.3164	18.9806	20.8284	24.916	24.5892	24.638
GAPD1_HUMAN	Q14C86	GTPase-activating protein and VPS9 domain-containing protein 1 OS=Homo sapiens GN=GAPVD1 PE=1 SV=2	4.33864	0.00486293	4.598	0.7363	0.033264	6	6	6	4	4	4	6	6	6	21	19	19	12	12	12	18	18	18	19.5983	17.2321	19.3788	23.0291	22.845	23.351
EXO5_HUMAN	Q9H790	Probable exonuclease V OS=Homo sapiens GN=DEM1 PE=2 SV=1	4.32864	0.00639911	2.392	0.6104	0.074046	1	1	1	0	0	0	0	0	0	2	2	2	1	1	1	1	1	1	15.9389	15.3872	14.1472	20.6149	19.4326	18.4117
ATX2L_HUMAN	Q8WWM7	Ataxin-2-like protein OS=Homo sapiens GN=ATXN2L PE=1 SV=2	4.32494	0.00149267	4.154	0.7507	0.00036	8	8	7	6	6	5	8	8	7	16	15	14	5	5	4	13	13	11	19.0321	18.918	19.7651	23.3997	22.8069	24.4833
RAD50_HUMAN	Q92878	DNA repair protein RAD50 OS=Homo sapiens GN=RAD50 PE=1 SV=1	4.32425	0.0137272	3.319	0.7089	0.002917	4	4	4	1	1	1	4	4	4	8	8	8	8	8	8	5	5	5	17.4321	13.9712	15.9737	19.7736	20.5657	20.0105
RGPD8_HUMAN	O14715	RANBP2-like and GRIP domain-containing protein 8 OS=Homo sapiens GN=RGPD8 PE=1 SV=2	4.32106	3.44037e-05	2.832	0.659	0.013367	0	0	0	0	0	0	1	1	0	4	4	0	4	4	0	4	4	0	15.2335	15.4914	15.4857	19.3936	19.713	20.0672
NU107_HUMAN	P57740	Nuclear pore complex protein Nup107 OS=Homo sapiens GN=NUP107 PE=1 SV=1	4.31593	0.0001032	2.897	0.6092	0.10219	1	1	1	2	2	2	1	1	1	4	4	4	4	4	4	3	3	3	16.4494	15.7253	16.1078	20.1137	20.753	20.3634
UBR5_HUMAN	O95071	E3 ubiquitin-protein ligase UBR5 OS=Homo sapiens GN=UBR5 PE=1 SV=2	4.31238	0.00730036	3.413	0.6112	0.045347	0	0	0	0	0	0	0	0	0	8	8	8	9	9	9	3	3	3	16.2336	14.3456	15.0354	19.4934	20.6633	18.395
ROCK2_HUMAN	O75116	Rho-associated protein kinase 2 OS=Homo sapiens GN=ROCK2 PE=1 SV=4	4.30427	0.00879175	3.285	0.7083	0.044874	6	6	6	2	2	1	3	3	3	11	11	9	10	10	8	6	6	6	17.5727	15.2785	16.1107	20.6925	21.6317	19.5505
ZC3H1_HUMAN	O60293	Zinc finger C3H1 domain-containing protein OS=Homo sapiens GN=ZFC3H1 PE=1 SV=3	4.27502	0.000767849	2.74	0.6696	0.061642	0	0	0	0	0	0	0	0	0	7	7	7	3	3	3	4	4	4	15.8627	15.0481	15.1934	19.8972	18.8778	20.1542
SYTL4_HUMAN	Q96C24	Synaptotagmin-like protein 4 OS=Homo sapiens GN=SYTL4 PE=1 SV=2	4.27292	0.0141307	5.383	0.7571	0.009019	20	18	18	7	7	7	5	5	5	32	27	27	28	20	20	9	9	9	22.9625	19.9267	20.1636	25.7669	25.4289	24.6757
AGO1_HUMAN	Q9UL18	Protein argonaute-1 OS=Homo sapiens GN=EIF2C1 PE=1 SV=3	4.26232	0.00131729	2.249	0.3125	0.065471	0	0	0	0	0	0	0	0	0	1	1	0	1	1	0	2	1	0	14.7799	14.5735	13.9144	17.8682	18.7128	19.4737
TSR1_HUMAN	Q2NL82	Pre-rRNA-processing protein TSR1 homolog OS=Homo sapiens GN=TSR1 PE=1 SV=1	4.25915	0.0218485	2.249	0.5263	0.0815	0	0	0	0	0	0	2	2	2	2	2	2	1	1	1	3	3	3	14.4198	14.5845	17.2844	19.1111	18.8566	21.0984
NIBL1_HUMAN	Q96TA1	Niban-like protein 1 OS=Homo sapiens GN=FAM129B PE=1 SV=3	4.24662	0.0266532	3.616	0.6748	0.01582	7	7	7	2	2	2	3	3	3	13	13	13	6	6	6	5	5	5	20.0171	16.549	19.0878	23.0023	21.5306	23.8608
RS6_HUMAN	P62753	40S ribosomal protein S6 OS=Homo sapiens GN=RPS6 PE=1 SV=1	4.23894	0.00492511	4.138	0.7154	0.011957	1	1	1	2	2	2	3	3	3	4	4	4	3	3	3	7	7	7	18.7019	19.4825	21.056	23.6971	23.6763	24.5839
SPTN1_HUMAN	Q13813	Spectrin alpha chain, non-erythrocytic 1 OS=Homo sapiens GN=SPTAN1 PE=1 SV=3	4.22753	0.00235018	4.533	0.7448	0.003357	2	2	2	1	1	1	0	0	0	10	10	10	5	5	5	4	4	4	14.9603	13.5148	14.7518	18.3905	19.4521	18.0669
TANC1_HUMAN	Q9C0D5	Protein TANC1 OS=Homo sapiens GN=TANC1 PE=1 SV=3	4.2079	0.0486459	2.741	0.5544	0.076041	0	0	0	0	0	0	0	0	0	2	2	2	3	3	3	1	1	1	14.2991	16.0201	13.6238	16.4613	19.0866	21.0187
THIO_HUMAN	P10599	Thioredoxin OS=Homo sapiens GN=TXN PE=1 SV=3	4.20724	0.00449058	3.869	0.6316	0.031505	7	6	6	3	3	3	2	2	2	8	6	6	5	5	5	5	5	5	25.3505	23.0688	23.5903	27.7583	28.5578	28.3151
DDX20_HUMAN	Q9UHI6	Probable ATP-dependent RNA helicase DDX20 OS=Homo sapiens GN=DDX20 PE=1 SV=2	4.19487	0.0425085	3.017	0.639	0.054288	2	2	2	0	0	0	0	0	0	1	1	1	2	2	2	3	3	3	17.4885	13.5057	14.449	17.9702	19.4166	20.641
PACS1_HUMAN	Q6VY07	Phosphofurin acidic cluster sorting protein 1 OS=Homo sapiens GN=PACS1 PE=1 SV=2	4.1934	0.00236807	3.117	0.6529	0.088645	0	0	0	0	0	0	0	0	0	2	2	2	2	2	2	1	1	1	14.3353	14.345	14.5178	19.2504	19.1511	17.3768
RIR2_HUMAN	P31350	Ribonucleoside-diphosphate reductase subunit M2 OS=Homo sapiens GN=RRM2 PE=1 SV=1	4.18332	0.0240372	4.864	0.7345	0.035582	4	4	3	2	2	2	6	6	5	13	13	10	10	10	7	13	12	8	20.5237	17.8622	21.7549	23.7861	24.1604	24.7443
KANK2_HUMAN	Q63ZY3	KN motif and ankyrin repeat domain-containing protein 2 OS=Homo sapiens GN=KANK2 PE=1 SV=1	4.18261	0.0102124	4.793	0.7224	0.014515	9	9	8	3	3	3	4	4	4	15	13	13	17	16	15	12	11	10	21.1934	18.3978	19.168	23.2712	24.5028	23.5331
KDM1A_HUMAN	O60341	Lysine-specific histone demethylase 1A OS=Homo sapiens GN=KDM1A PE=1 SV=2	4.18115	0.0257919	3.044	0.6068	0.185804	0	0	0	0	0	0	0	0	0	1	1	1	1	1	1	3	3	3	14.558	14.6348	15.3079	17.0839	18.792	21.1683
SMG7_HUMAN	Q92540	Protein SMG7 OS=Homo sapiens GN=SMG7 PE=1 SV=2	4.17046	0.000428681	2.634	0.53	0.602187	0	0	0	0	0	0	0	0	0	2	2	2	1	1	1	1	1	1	14.8658	15.0894	14.0066	18.8741	18.4458	19.1533
ERF3A_HUMAN	P15170	Eukaryotic peptide chain release factor GTP-binding subunit ERF3A OS=Homo sapiens GN=GSPT1 PE=1 SV=1	4.15927	0.0101183	6.133	0.7454	0.017873	9	9	3	5	5	2	7	7	3	19	15	5	18	16	8	12	11	5	22.8997	19.8309	21.6976	25.8167	25.7663	25.3229
FLNC_HUMAN	Q14315	Filamin-C OS=Homo sapiens GN=FLNC PE=1 SV=3	4.1582	0.00483413	5.921	0.7372	0.007823	18	14	4	7	7	2	11	11	3	25	21	8	20	17	4	17	13	4	22.1217	19.9367	20.8966	25.3285	25.6828	24.4183
TIF1B_HUMAN	Q13263	Transcription intermediary factor 1-beta OS=Homo sapiens GN=TRIM28 PE=1 SV=5	4.15508	0.000625536	4.629	0.7414	0.017133	9	9	9	17	17	17	13	13	13	39	29	29	25	22	22	22	20	20	22.3486	21.204	22.4506	25.95	26.0682	26.4502
ZN148_HUMAN	Q9UQR1	Zinc finger protein 148 OS=Homo sapiens GN=ZNF148 PE=1 SV=2	4.14505	0.0222675	1.963	0.5356	0.397381	0	0	0	0	0	0	0	0	0	2	2	2	2	2	2	1	1	1	15.7344	16.2642	13.2998	20.2079	19.6161	17.9095
IPO8_HUMAN	O15397	Importin-8 OS=Homo sapiens GN=IPO8 PE=1 SV=2	4.14089	0.00108931	3.033	0.6344	0.134976	1	1	1	1	1	1	0	0	0	2	2	2	2	2	2	1	1	1	15.1495	15.2033	14.4743	19.159	19.7912	18.2996
CAPZB_HUMAN	P47756	F-actin-capping protein subunit beta OS=Homo sapiens GN=CAPZB PE=1 SV=4	4.14081	0.0157492	4.646	0.7246	0.002723	6	5	5	3	3	3	5	4	4	6	6	6	9	9	9	10	8	8	21.522	19.3464	20.8059	23.1902	24.9709	25.9356
RPC1_HUMAN	O14802	DNA-directed RNA polymerase III subunit RPC1 OS=Homo sapiens GN=POLR3A PE=1 SV=2	4.13628	0.0332697	2.996	0.6425	0.045598	0	0	0	0	0	0	0	0	0	2	2	2	2	2	2	2	2	2	13.5284	11.7266	15.2008	15.9772	18.3969	18.4906
CE152_HUMAN	O94986	Centrosomal protein of 152 kDa OS=Homo sapiens GN=CEP152 PE=1 SV=3	4.13132	0.000222839	3.087	0.6724	0.135794	0	0	0	0	0	0	0	0	0	5	5	5	3	3	3	2	2	2	13.856	14.5488	14.2081	18.7151	18.4467	17.8451
KS6A2_HUMAN	Q15349	Ribosomal protein S6 kinase alpha-2 OS=Homo sapiens GN=RPS6KA2 PE=1 SV=2	4.1228	0.00896966	3.367	0.5789	0.129158	2	2	0	1	1	0	0	0	0	3	3	0	1	1	0	1	1	0	17.3911	15.3294	14.7667	20.1596	19.2839	20.4122
MLH1_HUMAN	P40692	DNA mismatch repair protein Mlh1 OS=Homo sapiens GN=MLH1 PE=1 SV=1	4.1004	0.00495911	1.836	0.4608	0.01958	0	0	0	0	0	0	1	1	1	1	1	1	1	1	1	3	3	3	14.5414	14.5828	14.4378	18.1264	17.6796	20.0573
CND3_HUMAN	Q9BPX3	Condensin complex subunit 3 OS=Homo sapiens GN=NCAPG PE=1 SV=1	4.09809	0.0416184	3.633	0.7536	0.181664	1	1	1	1	1	1	4	4	4	4	4	4	2	2	2	10	10	10	14.9705	15.7473	18.093	19.4568	19.246	22.4023
MARK3_HUMAN	P27448	MAP/microtubule affinity-regulating kinase 3 OS=Homo sapiens GN=MARK3 PE=1 SV=4	4.097	0.0146702	2.36	0.4885	1.12429	0	0	0	1	1	0	0	0	0	1	1	1	1	1	0	2	2	0	15.0084	16.1393	15.2145	17.8373	19.7691	21.0468
WDR81_HUMAN	Q562E7	WD repeat-containing protein 81 OS=Homo sapiens GN=WDR81 PE=1 SV=2	4.08813	0.00674871	2.695	0.6003	0.162164	0	0	0	0	0	0	0	0	0	2	2	2	2	2	2	2	2	2	14.7646	13.5694	13.2268	16.9435	17.7396	19.1422
CARD6_HUMAN	Q9BX69	Caspase recruitment domain-containing protein 6 OS=Homo sapiens GN=CARD6 PE=1 SV=2	4.08455	0.0198837	2.403	0.5389	0.339813	0	0	0	0	0	0	0	0	0	2	2	2	2	2	2	1	1	1	15.1677	13.9754	12.391	18.5884	18.7337	16.4656
EHMT1_HUMAN	Q9H9B1	Histone-lysine N-methyltransferase EHMT1 OS=Homo sapiens GN=EHMT1 PE=1 SV=4	4.06915	0.00596032	1.666	0.4609	0.420343	0	0	0	0	0	0	0	0	0	2	2	2	1	1	1	2	2	2	15.3135	13.174	13.5758	17.3796	18.1702	18.721
FLNB_HUMAN	O75369	Filamin-B OS=Homo sapiens GN=FLNB PE=1 SV=2	4.05879	0.00459895	5.521	0.7743	0.019037	31	28	18	14	14	7	42	41	35	47	39	26	31	28	16	43	39	30	22.153	20.0078	22.0443	25.2328	25.6592	25.4895
RGPD2_HUMAN	P0DJD1	RANBP2-like and GRIP domain-containing protein 2 OS=Homo sapiens GN=RGPD2 PE=2 SV=1	4.05779	0.00306851	2.972	0.659	0.013367	0	0	0	0	0	0	1	1	0	6	6	0	4	4	0	3	3	0	14.767	16.6959	15.5392	20.2333	19.7385	19.2037
ANXA1_HUMAN	P04083	Annexin A1 OS=Homo sapiens GN=ANXA1 PE=1 SV=2	4.04909	0.0136016	5.976	0.7842	0.041917	14	13	13	5	5	5	7	7	7	25	20	20	11	11	11	14	13	13	23.4026	20.1726	21.6893	26.2406	25.4356	25.7355
K0528_HUMAN	Q86YS7	Uncharacterized protein KIAA0528 OS=Homo sapiens GN=KIAA0528 PE=1 SV=1	4.02192	0.00912748	3.638	0.5885	0.120513	0	0	0	0	0	0	0	0	0	1	1	1	1	1	1	2	2	2	14.1127	13.4873	14.9522	17.0549	17.9827	19.5804
KI67_HUMAN	P46013	Antigen KI-67 OS=Homo sapiens GN=MKI67 PE=1 SV=2	4.00992	0.00689645	4.12	0.6383	0.059807	0	0	0	0	0	0	0	0	0	17	16	16	9	9	9	4	4	4	15.9173	15.1109	15.2609	20.3086	20.0498	17.9604
RB6I2_HUMAN	Q8IUD2	ELKS/Rab6-interacting/CAST family member 1 OS=Homo sapiens GN=ERC1 PE=1 SV=1	3.9988	0.0126468	4.466	0.6485	0.000367	13	12	10	7	7	6	5	5	3	17	16	12	26	24	20	15	15	12	19.9942	17.3983	18.7178	21.7531	23.6607	22.6929
RS8_HUMAN	P62241	40S ribosomal protein S8 OS=Homo sapiens GN=RPS8 PE=1 SV=2	3.97789	0.0180523	3.732	0.6629	0.102506	3	3	3	5	5	5	4	4	4	7	7	7	7	7	7	8	6	6	21.0334	20.6653	23.117	24.6169	25.2132	26.9193
MARE1_HUMAN	Q15691	Microtubule-associated protein RP/EB family member 1 OS=Homo sapiens GN=MAPRE1 PE=1 SV=3	3.96794	0.00478655	4.68	0.703	0.004873	2	2	2	1	1	0	1	1	0	4	4	3	2	2	2	4	4	3	19.3402	17.3856	18.7768	22.8356	21.6866	22.8842
RT31_HUMAN	Q92665	28S ribosomal protein S31, mitochondrial OS=Homo sapiens GN=MRPS31 PE=1 SV=3	3.95475	0.0204923	3.676	0.6145	0.173235	0	0	0	0	0	0	0	0	0	2	2	2	2	2	2	1	1	1	16.7458	14.8313	14.2498	19.0873	20.5948	18.0091
LIPA4_HUMAN	O75335	Liprin-alpha-4 OS=Homo sapiens GN=PPFIA4 PE=2 SV=2	3.95347	0.0107975	3.851	0.7227	0.067405	4	3	0	3	3	0	3	3	0	5	3	0	7	6	0	5	4	0	21.5165	19.0009	19.5776	23.343	24.8225	23.7899
MED23_HUMAN	Q9ULK4	Mediator of RNA polymerase II transcription subunit 23 OS=Homo sapiens GN=MED23 PE=1 SV=2	3.94438	0.0363597	3.022	0.6315	0.038074	0	0	0	0	0	0	0	0	0	6	6	6	1	1	1	4	4	4	14.1444	16.1988	13.218	19.1903	16.6368	19.5673
KTN1_HUMAN	Q86UP2	Kinectin OS=Homo sapiens GN=KTN1 PE=1 SV=1	3.93878	0.0101812	4.393	0.6138	0.112003	1	1	1	1	1	1	2	2	2	4	4	4	2	2	2	6	6	6	13.8005	14.0641	16.0681	18.0633	18.1516	19.5341
PKHA5_HUMAN	Q9HAU0	Pleckstrin homology domain-containing family A member 5 OS=Homo sapiens GN=PLEKHA5 PE=1 SV=1	3.93616	0.000410548	6.434	0.7963	0.000809	21	19	19	39	32	32	23	20	20	59	44	44	57	44	44	34	31	31	21.7534	21.2861	21.8038	25.3423	26.1851	25.1243
AAPK1_HUMAN	Q13131	5'-AMP-activated protein kinase catalytic subunit alpha-1 OS=Homo sapiens GN=PRKAA1 PE=1 SV=4	3.93024	0.00558008	2.182	0.4377	0.202562	1	1	1	0	0	0	0	0	0	1	1	1	2	2	2	1	1	1	16.8914	15.1696	16.327	19.0291	20.6436	20.506
NUDC_HUMAN	Q9Y266	Nuclear migration protein nudC OS=Homo sapiens GN=NUDC PE=1 SV=1	3.92877	0.0205898	4.026	0.6956	0.04066	8	7	7	2	2	2	10	10	10	10	10	10	8	8	8	7	7	7	20.7904	18.1546	21.57	24.013	23.7587	24.5297
CPSF3_HUMAN	Q9UKF6	Cleavage and polyadenylation specificity factor subunit 3 OS=Homo sapiens GN=CPSF3 PE=1 SV=1	3.9122	0.00102863	3.055	0.5852	0.058014	1	1	1	1	1	1	0	0	0	3	3	3	1	1	1	2	2	2	15.7501	15.6642	16.1052	19.5295	19.1306	20.5959
DNJC9_HUMAN	Q8WXX5	DnaJ homolog subfamily C member 9 OS=Homo sapiens GN=DNAJC9 PE=1 SV=1	3.89669	0.0103866	2.737	0.5566	0.115766	3	3	3	2	2	2	1	1	1	3	3	3	6	6	6	5	5	5	19.6395	18.0757	17.9894	21.1927	22.7545	23.4474
PAIRB_HUMAN	Q8NC51	Plasminogen activator inhibitor 1 RNA-binding protein OS=Homo sapiens GN=SERBP1 PE=1 SV=2	3.89148	0.00478447	4.759	0.7575	0.033311	6	5	5	6	6	6	10	8	8	13	10	10	12	12	12	10	9	9	20.6147	19.1668	21.5226	24.3003	24.286	24.3922
TNR6B_HUMAN	Q9UPQ9	Trinucleotide repeat-containing gene 6B protein OS=Homo sapiens GN=TNRC6B PE=1 SV=4	3.88166	0.0030487	3.443	0.6852	0.044944	0	0	0	0	0	0	0	0	0	6	6	6	3	3	3	3	3	3	14.979	13.6182	15.6755	18.573	18.7277	18.617
EHD3_HUMAN	Q9NZN3	EH domain-containing protein 3 OS=Homo sapiens GN=EHD3 PE=1 SV=2	3.87975	0.0289638	2.4	0.5638	0.628933	2	2	0	3	3	0	0	0	0	1	1	0	2	2	0	1	1	0	19.366	18.0107	15.6367	20.7748	21.7282	22.1497
ATX2_HUMAN	Q99700	Ataxin-2 OS=Homo sapiens GN=ATXN2 PE=1 SV=2	3.87454	0.00939952	2.844	0.6797	0.044265	1	1	0	1	1	0	3	3	2	1	1	0	2	2	1	2	2	0	15.3303	14.8265	17.1298	18.8161	19.7661	20.328
SNPC4_HUMAN	Q5SXM2	snRNA-activating protein complex subunit 4 OS=Homo sapiens GN=SNAPC4 PE=1 SV=1	3.86956	0.000150265	3.031	0.6011	0.004609	0	0	0	0	0	0	0	0	0	2	2	2	2	2	2	3	3	3	14.7129	14.6951	14.6373	18.3538	18.2054	19.0948
BRCA1_HUMAN	P38398	Breast cancer type 1 susceptibility protein OS=Homo sapiens GN=BRCA1 PE=1 SV=2	3.85832	0.0116771	2.524	0.5668	0.415909	0	0	0	0	0	0	0	0	0	2	2	2	4	4	4	1	1	1	14.4865	15.9612	14.5227	17.8055	20.2542	18.4858
IFIX_HUMAN	Q6K0P9	Pyrin and HIN domain-containing protein 1 OS=Homo sapiens GN=PYHIN1 PE=1 SV=1	3.85095	0.0059343	3.242	0.6868	0.127411	3	2	1	2	1	0	3	3	1	4	3	0	5	4	1	5	5	1	22.1609	19.995	21.8858	25.6642	25.0567	24.8737
MYCB2_HUMAN	O75592	Probable E3 ubiquitin-protein ligase MYCBP2 OS=Homo sapiens GN=MYCBP2 PE=1 SV=3	3.81794	0.00216542	3.205	0.5878	0.052397	0	0	0	0	0	0	0	0	0	9	9	9	3	3	3	5	5	5	14.6576	14.5926	13.0682	18.2146	17.6591	17.8985
EHD1_HUMAN	Q9H4M9	EH domain-containing protein 1 OS=Homo sapiens GN=EHD1 PE=1 SV=2	3.79752	0.0179335	3.704	0.6974	0.628933	2	2	0	3	3	0	0	0	0	1	1	0	3	3	1	2	2	1	19.2285	17.8732	16.3847	20.6373	21.7659	22.4757
RFC1_HUMAN	P35251	Replication factor C subunit 1 OS=Homo sapiens GN=RFC1 PE=1 SV=4	3.79217	0.0119642	2.989	0.6814	0.026832	2	2	2	2	2	2	2	2	2	5	5	5	8	8	8	7	7	7	17.6741	16.0883	17.1666	19.376	21.85	21.0795
DYHC1_HUMAN	Q14204	Cytoplasmic dynein 1 heavy chain 1 OS=Homo sapiens GN=DYNC1H1 PE=1 SV=5	3.78199	0.0026164	5.407	0.7225	0.005678	32	31	31	27	27	27	33	33	33	70	69	69	62	61	61	49	49	49	19.4264	18.0115	19.6659	22.351	23.0752	23.0236
N4BP2_HUMAN	Q86UW6	NEDD4-binding protein 2 OS=Homo sapiens GN=N4BP2 PE=1 SV=2	3.78149	0.0185665	3.05	0.6907	0.196386	0	0	0	0	0	0	0	0	0	2	2	2	3	3	3	1	1	1	13.473	14.3189	15.1968	17.5099	19.792	17.0312
NEK1_HUMAN	Q96PY6	Serine/threonine-protein kinase Nek1 OS=Homo sapiens GN=NEK1 PE=1 SV=2	3.77885	0.0225494	2.299	0.4548	0.094481	0	0	0	0	0	0	0	0	0	2	2	2	1	1	1	1	1	1	15.0717	15.7133	12.4671	18.7386	18.2572	17.5929
HAUS5_HUMAN	O94927	HAUS augmin-like complex subunit 5 OS=Homo sapiens GN=HAUS5 PE=1 SV=2	3.77695	0.0301877	4.794	0.6825	0.146759	0	0	0	0	0	0	0	0	0	1	1	1	2	2	2	3	3	3	14.8343	14.8373	15.9744	17.029	19.1813	20.7666
MA7D1_HUMAN	Q3KQU3	MAP7 domain-containing protein 1 OS=Homo sapiens GN=MAP7D1 PE=1 SV=1	3.75999	0.0460822	2.918	0.6933	0.044861	0	0	0	1	1	1	0	0	0	3	3	3	0	0	0	4	4	4	14.8331	14.3662	13.5523	17.8806	15.8928	20.2582
PAXI_HUMAN	P49023	Paxillin OS=Homo sapiens GN=PXN PE=1 SV=3	3.75913	0.00178303	3.737	0.6858	0.009313	2	2	2	1	1	1	1	1	1	4	4	4	2	2	2	2	2	2	17.3381	16.2176	17.9133	21.0929	20.9158	20.7378
NASP_HUMAN	P49321	Nuclear autoantigenic sperm protein OS=Homo sapiens GN=NASP PE=1 SV=2	3.74775	0.00625589	3.184	0.5943	0.047064	2	2	2	2	2	2	1	1	1	5	5	5	6	6	6	4	4	4	18.574	17.5835	16.7658	20.7906	22.3474	21.0286
KI13A_HUMAN	Q9H1H9	Kinesin-like protein KIF13A OS=Homo sapiens GN=KIF13A PE=1 SV=2	3.74227	0.0328808	2.694	0.7211	0.522061	0	0	0	0	0	0	0	0	0	2	2	1	9	9	8	1	1	1	15.0013	14.0384	15.5682	17.247	20.7453	17.8424
LASP1_HUMAN	Q14847	LIM and SH3 domain protein 1 OS=Homo sapiens GN=LASP1 PE=1 SV=2	3.73195	0.0245303	3.491	0.6371	0.007316	4	4	4	2	2	2	7	7	7	8	7	7	6	6	6	7	7	7	19.8968	18.4704	21.9477	23.7133	23.3399	24.4575
ARG28_HUMAN	Q8N1W1	Rho guanine nucleotide exchange factor 28 OS=Homo sapiens GN=ARHGEF28 PE=1 SV=3	3.7307	0.00722397	2.902	0.4376	0.28552	0	0	0	0	0	0	0	0	0	2	2	2	2	2	2	1	1	1	14.6739	14.2531	14.2831	17.1845	19.5602	17.6576
SWP70_HUMAN	Q9UH65	Switch-associated protein 70 OS=Homo sapiens GN=SWAP70 PE=1 SV=1	3.72916	0.0395044	2.448	0.4796	0.431387	0	0	0	1	1	1	0	0	0	4	4	4	1	1	1	1	1	1	14.2877	14.4023	15.9224	20.5591	18.5637	16.6771
MMS19_HUMAN	Q96T76	MMS19 nucleotide excision repair protein homolog OS=Homo sapiens GN=MMS19 PE=1 SV=2	3.718	0.0210534	3.968	0.7084	0.172432	1	1	1	3	3	3	1	1	1	6	6	6	1	1	1	3	3	3	15.8582	17.2806	17.261	21.2545	18.7437	21.5555
DNM1L_HUMAN	O00429	Dynamin-1-like protein OS=Homo sapiens GN=DNM1L PE=1 SV=2	3.70765	0.0215378	3.556	0.7002	0.045619	2	2	2	0	0	0	4	4	4	5	4	4	4	4	4	4	4	4	17.3541	15.045	18.4628	20.5247	20.5875	20.8727
RS23_HUMAN	P62266	40S ribosomal protein S23 OS=Homo sapiens GN=RPS23 PE=1 SV=3	3.67697	0.0232853	3.879	0.6688	0.013756	5	5	5	5	5	5	7	5	5	7	5	5	4	4	4	9	6	6	22.0172	21.6302	24.0466	25.912	25.2195	27.5933
CDC5L_HUMAN	Q99459	Cell division cycle 5-like protein OS=Homo sapiens GN=CDC5L PE=1 SV=2	3.669	0.0418637	2.337	0.5162	0.027228	1	1	1	0	0	0	1	1	1	0	0	0	1	1	1	2	2	2	15.2016	14.8712	14.3129	16.5679	18.0956	20.7292
PRS8_HUMAN	P62195	26S protease regulatory subunit 8 OS=Homo sapiens GN=PSMC5 PE=1 SV=1	3.66879	0.0117082	5.277	0.7552	0.013333	10	10	9	6	6	5	7	7	5	13	12	11	10	10	9	11	11	9	21.5423	19.4546	21.7177	24.2736	24.0643	25.3831
PP1A_HUMAN	P62136	Serine/threonine-protein phosphatase PP1-alpha catalytic subunit OS=Homo sapiens GN=PPP1CA PE=1 SV=1	3.65253	0.0227203	4.204	0.6552	0.061345	3	3	2	2	2	0	3	3	2	3	2	1	3	3	1	6	4	3	19.3904	18.7849	20.7827	21.8852	23.2916	24.7387
PP1G_HUMAN	P36873	Serine/threonine-protein phosphatase PP1-gamma catalytic subunit OS=Homo sapiens GN=PPP1CC PE=1 SV=1	3.64947	0.0186556	4.204	0.6552	0.104921	1	1	0	3	3	1	2	2	1	2	1	0	4	4	2	3	2	1	18.3271	19.1875	20.1279	21.2698	23.5568	23.7643
PP1B_HUMAN	P62140	Serine/threonine-protein phosphatase PP1-beta catalytic subunit OS=Homo sapiens GN=PPP1CB PE=1 SV=3	3.64444	0.00751506	4.204	0.6662	0.028852	2	2	1	2	2	0	3	3	2	3	2	1	3	3	1	3	2	1	18.7889	18.7849	20.26	21.8459	23.3941	23.5271
PPP6_HUMAN	O00743	Serine/threonine-protein phosphatase 6 catalytic subunit OS=Homo sapiens GN=PPP6C PE=1 SV=1	3.63537	0.0375084	3.503	0.574	0.057227	2	2	2	1	1	1	2	2	2	3	3	3	2	2	2	6	6	6	18.9991	17.3146	19.5673	21.6488	20.9666	24.1716
TEX2_HUMAN	Q8IWB9	Testis-expressed sequence 2 protein OS=Homo sapiens GN=TEX2 PE=1 SV=2	3.61406	0.0140149	3.082	0.5775	0.030068	0	0	0	0	0	0	0	0	0	2	2	2	3	3	3	1	1	1	15.2214	14.7327	14.6801	17.0763	20.012	18.3882
LIPB2_HUMAN	Q8ND30	Liprin-beta-2 OS=Homo sapiens GN=PPFIBP2 PE=1 SV=3	3.61117	0.0206731	2.718	0.6667	0.030232	2	2	0	5	5	0	1	1	0	1	1	0	6	5	0	3	3	0	18.9654	18.7042	17.5393	20.3053	23.1466	22.5905
LIPA1_HUMAN	Q13136	Liprin-alpha-1 OS=Homo sapiens GN=PPFIA1 PE=1 SV=1	3.60312	0.00182651	6.607	0.8124	0.009889	54	43	31	51	41	28	45	35	22	90	70	53	96	74	53	64	45	31	23.3204	22.0422	22.93	25.9327	26.9727	26.1967
PDE2A_HUMAN	O00408	cGMP-dependent 3',5'-cyclic phosphodiesterase OS=Homo sapiens GN=PDE2A PE=1 SV=1	3.58843	0.0138101	3.651	0.7414	0.086852	1	1	1	3	3	3	4	4	4	3	3	3	3	3	3	3	3	3	15.2081	16.634	17.7121	19.1954	20.5861	20.538
EIF2A_HUMAN	Q9BY44	Eukaryotic translation initiation factor 2A OS=Homo sapiens GN=EIF2A PE=1 SV=3	3.57278	0.0346412	2.913	0.5788	0.351678	0	0	0	0	0	0	2	2	2	3	3	3	1	1	1	2	2	2	14.7276	15.4487	18.1361	19.9584	18.7729	20.2994
GWL_HUMAN	Q96GX5	Serine/threonine-protein kinase greatwall OS=Homo sapiens GN=MASTL PE=1 SV=1	3.56819	0.00143994	3.946	0.7103	0.135586	1	1	0	1	1	0	1	1	0	8	7	6	4	4	3	3	3	2	18.5312	17.5456	18.7864	21.4092	21.8677	22.2909
RBM25_HUMAN	P49756	RNA-binding protein 25 OS=Homo sapiens GN=RBM25 PE=1 SV=3	3.53361	0.00850875	2.894	0.6786	0.026016	0	0	0	0	0	0	0	0	0	1	1	1	1	1	1	2	2	2	16.0195	14.4577	13.8214	17.8088	18.1572	18.9335
FR1OP_HUMAN	O95684	FGFR1 oncogene partner OS=Homo sapiens GN=FGFR1OP PE=1 SV=1	3.51669	0.0430861	2.875	0.5555	0.114585	1	1	1	0	0	0	1	1	1	2	2	2	2	2	2	1	1	1	19.5625	16.0646	19.4076	21.6451	22.602	21.3377
IPO7_HUMAN	O95373	Importin-7 OS=Homo sapiens GN=IPO7 PE=1 SV=1	3.51462	0.0104155	4.596	0.6738	0.007651	2	2	2	2	2	2	3	3	3	8	8	8	5	5	5	4	4	4	18.3159	16.6119	19.1242	21.9712	21.3295	21.2952
TCAL4_HUMAN	Q96EI5	Transcription elongation factor A protein-like 4 OS=Homo sapiens GN=TCEAL4 PE=1 SV=2	3.50769	0.0433123	2.236	0.5286	0.208546	0	0	0	0	0	0	0	0	0	2	2	2	0	0	0	1	1	1	12.7355	14.1006	14.2563	17.7493	15.086	18.7801
RBM10_HUMAN	P98175	RNA-binding protein 10 OS=Homo sapiens GN=RBM10 PE=1 SV=3	3.48151	0.00977913	2.397	0.5127	0.466405	2	2	1	0	0	0	1	1	0	2	2	1	2	2	1	1	1	0	16.0985	14.7458	14.8892	19.6353	18.9932	17.5494
NUMA1_HUMAN	Q14980	Nuclear mitotic apparatus protein 1 OS=Homo sapiens GN=NUMA1 PE=1 SV=2	3.48066	0.0356978	3.076	0.7334	0.074447	1	1	1	0	0	0	0	0	0	7	7	7	2	2	2	3	3	3	11.9512	15.271	14.7367	18.337	17.0471	17.0168
CTND1_HUMAN	O60716	Catenin delta-1 OS=Homo sapiens GN=CTNND1 PE=1 SV=1	3.4736	0.0136885	3.781	0.6658	0.092846	1	1	1	4	4	4	4	4	4	5	5	5	5	5	5	4	4	4	16.3451	17.7385	19.0068	20.6672	21.7203	21.1237
U5S1_HUMAN	Q15029	116 kDa U5 small nuclear ribonucleoprotein component OS=Homo sapiens GN=EFTUD2 PE=1 SV=1	3.38589	0.0438678	4.166	0.752	0.015079	7	6	5	3	3	2	14	11	10	13	13	13	12	12	11	26	21	20	21.0322	18.8472	21.1747	22.4741	23.2848	25.4528
E41L1_HUMAN	Q9H4G0	Band 4.1-like protein 1 OS=Homo sapiens GN=EPB41L1 PE=1 SV=2	3.38539	0.0217718	2.928	0.5546	0.592548	0	0	0	0	0	0	0	0	0	4	4	2	1	1	0	1	1	1	16.4841	16.4319	16.3981	20.9515	20.5339	17.9848
SEP14_HUMAN	Q6ZU15	Septin-14 OS=Homo sapiens GN=SEPT14 PE=1 SV=2	3.37437	0.0242429	2.203	0.4953	0.193117	1	1	0	1	1	0	2	1	0	2	1	0	1	1	0	2	1	0	18.1272	16.5639	19.3441	20.8938	20.8462	22.4183
GCP3_HUMAN	Q96CW5	Gamma-tubulin complex component 3 OS=Homo sapiens GN=TUBGCP3 PE=1 SV=2	3.37138	0.0418525	2.893	0.5973	0.077428	0	0	0	3	3	3	0	0	0	2	2	2	2	2	2	1	1	1	13.7172	17.2594	14.4429	17.7753	18.9399	18.8184
IF16_HUMAN	Q16666	Gamma-interferon-inducible protein 16 OS=Homo sapiens GN=IFI16 PE=1 SV=3	3.36584	0.0470942	5.36	0.7593	0.001231	70	50	48	31	28	27	29	24	21	109	70	66	51	42	38	42	35	30	26.0231	22.3055	23.7281	28.3565	26.8645	26.9332
MAST2_HUMAN	Q6P0Q8	Microtubule-associated serine/threonine-protein kinase 2 OS=Homo sapiens GN=MAST2 PE=1 SV=2	3.36475	0.0023908	2.404	0.5389	0.135586	1	1	0	1	1	0	1	1	0	5	4	3	4	4	3	2	2	1	17.4549	16.4693	17.71	19.9488	20.9294	20.8502
ECT2_HUMAN	Q9H8V3	Protein ECT2 OS=Homo sapiens GN=ECT2 PE=1 SV=4	3.35427	0.00268656	3.339	0.6718	0.432525	0	0	0	0	0	0	0	0	0	2	2	2	1	1	1	1	1	1	14.7705	15.3046	13.6202	17.9723	18.0511	17.7348
KS6A1_HUMAN	Q15418	Ribosomal protein S6 kinase alpha-1 OS=Homo sapiens GN=RPS6KA1 PE=1 SV=2	3.3535	0.00251392	3.396	0.5789	0.129158	4	4	1	2	2	0	2	2	1	8	7	3	2	2	0	3	3	1	19.2853	17.8751	19	21.9453	21.7223	22.5533
LIPA2_HUMAN	O75334	Liprin-alpha-2 OS=Homo sapiens GN=PPFIA2 PE=1 SV=2	3.32882	0.00646212	4.705	0.7227	0.011058	14	11	0	15	11	0	17	11	0	20	14	0	27	18	0	24	13	0	22.2748	20.2466	21.1869	24.2792	25.0714	24.3442
[truncated: 1,009 more rows]
