# Supplementary material for: A complex of BRCA2 and PP2A-B56 is required for DNA repair by homologous recombination
Source: Nat Commun. 2021 Sep 30;12:5748. doi: 10.1038/s41467-021-26079-0 (PMC8484605; doi:10.1038/s41467-021-26079-0)
Supplement: Supplementary file 7 — Source Data [file 41467_2021_26079_MOESM7_ESM.xlsx]

## Sheet: Fig. 2A
% GFP positive cells (background corrected)
siCtrl	siBRCA2	siBRCA2 + WT	siBRCA2 + 2A
2.26	0.05	0.92	0	Example of gating strategy is given for this dataset in the supplementary information
4.69	0.13	0.88	0.1
5.84	0.09	0.87	0.15
2.7	0.02	0.73	0.04
4.1	0.08	0.82	0.02

## Sheet: Fig. 2B
Plating efficiency (%)
siCtrl*	siBRCA2*	siBRCA2 + WT*	siBRCA2 + 2A		ANOVA summary			Dunnett's multiple comparisons test	Mean Diff,	95,00% CI of diff,	Below threshold?	Summary	Adjusted P Value
37.5	6.48958	13.75	7.02083		F (DFn, DFd)	F (3, 13) = 70,48		siBRCA2 + WT vs. siCtrl	-16.88	-22,93 to -10,83	Yes	****	<0,0001
42.5833	6.73958	21.1667	7.66667		P value	<0,0001		siBRCA2 + WT vs. siBRCA2	13.3	7,251 to 19,35	Yes	***	0.0002
33.5	7.54167	23.6667	9.98958		P value summary	****		siBRCA2 + WT vs. siBRCA2 + 2A	12.71	6,657 to 18,76	Yes	***	0.0003
		23.3333			Significant diff. among means (P < 0.05)?	Yes
33.4167	5.48958	17.4167	3.95833
*Data is identical in 2B, 3F and S3A

## Sheet: Fig. 2C
Clonogenic survival (%)
	siCtrl*					siBRCA2*					siBRCA2 + WT*					siBRCA2 + 2A						ANOVA summary at 3 ng/mL MMC			Dunnett's multiple comparisons test	Mean Diff,	95,00% CI of diff,	Below threshold?	Summary	Adjusted P Value
MMC (ng/mL)	Experiment 1	Experiment 2	Experiment 3	Experiment 4	Experiment 5	Experiment 1	Experiment 2	Experiment 3	Experiment 4	Experiment 5	Experiment 1	Experiment 2	Experiment 3	Experiment 4	Experiment 5	Experiment 1	Experiment 2	Experiment 3	Experiment 4	Experiment 5		F (DFn, DFd)	F (3, 13) = 57,08		siBRCA2 + WT vs. siCtrl	-4.903	-22,94 to 13,14	No	ns	0.8198
0	100	100	100		100	100	100	100		100	100	100	100	100	100	100	100	100		100		P value	<0,0001		siBRCA2 + WT vs. siBRCA2	75.98	57,94 to 94,02	Yes	****	<0,0001
3	86.3333	93.3464	91.0448		78.803	4.33387	6.25966	9.84116		5.56214	71.5909	73.5236	83.8028	109.911	73.5646	38.9095	49.5245	54.9009		52.2368		P value summary	****		siBRCA2 + WT vs. siBRCA2 + 2A	33.59	15,54 to 51,63	Yes	***	0.0007
10	44.4167	74.8532	45.6468		36.409	2.79896	2.98493	2.03729		1.50617	32.1023	49.7539	32.2183	62.5	20.6938	9.62537	23.8451	16.091		13.9145		Significant diff. among means (P < 0.05)?	Yes
*Data is identical in 2C, 3G and S3B																						ANOVA summary at 10 ng/mL			Dunnett's multiple comparisons test	Mean Diff,	95,00% CI of diff,	Below threshold?	Summary	Adjusted P Value
																						F (DFn, DFd)	F (3, 13) = 12,38		siBRCA2 + WT vs. siCtrl	-10.88	-33,39 to 11,63	No	ns	0.4661
																						P value	0.0004		siBRCA2 + WT vs. siBRCA2	37.12	14,61 to 59,63	Yes	**	0.002
																						P value summary	***		siBRCA2 + WT vs. siBRCA2 + 2A	23.58	1,074 to 46,10	Yes	*	0.0396
																						Significant diff. among means (P < 0.05)?	Yes

## Sheet: Fig. 2D
Clonogenic survival (%)
	siCtrl*			siBRCA2*			siBRCA2 + WT*			siBRCA2 + 2A				ANOVA summary at 5 nM			Dunnett's multiple comparisons test	Mean Diff,	95,00% CI of diff,	Below threshold?	Summary	Adjusted P Value
Camptothecin (nM)	Experiment 1	Experiment 2	Experiment 3	Experiment 1	Experiment 2	Experiment 3	Experiment 1	Experiment 2	Experiment 3	Experiment 1	Experiment 2	Experiment 3		F (DFn, DFd)	F (3, 8) = 75,34		siBRCA2 + WT vs. siCtrl	-25.54	-38,00 to -13,09	Yes	***	0.0009
0	100	100	100	100	100	100	100	100	100	100	100	100		P value	<0,0001		siBRCA2 + WT vs. siBRCA2	32.79	20,33 to 45,24	Yes	***	0.0002
5	79.7468	70.2794	64.9057	14.1798	14.5862	11.1751	45.22	53.5881	39.4902	18.9303	20.9507	21.6395		P value summary	****		siBRCA2 + WT vs. siBRCA2 + 2A	25.59	13,14 to 38,04	Yes	***	0.0009
15	10.1311	6.43064	7.39976	4.13785	3.46107	3.20276	8.82018	8.99961	8.51968	4.53726	4.37207	4.96436		Significant diff. among means (P < 0.05)?	Yes
*Data is identical in Fig. 2D, 3H, and S3C														ANOVA summary at 15 nM			Dunnett's multiple comparisons test	Mean Diff,	95,00% CI of diff,	Below threshold?	Summary	Adjusted P Value
														F (DFn, DFd)	F (3, 8) = 18,76		siBRCA2 + WT vs. siCtrl	0.7927	-1,578 to 3,164	No	ns	0.6672
														P value	0.0006		siBRCA2 + WT vs. siBRCA2	5.179	2,808 to 7,550	Yes	***	0.0006
														P value summary	***		siBRCA2 + WT vs. siBRCA2 + 2A	4.155	1,784 to 6,526	Yes	**	0.0026
														Significant diff. among means (P < 0.05)?	Yes

## Sheet: Fig. 2E
Clonogenic survival (%)
	siCtrl*			siBRCA2*			siBRCA2 + WT*			siBRCA2 + 2A				ANOVA summary at 5.6 nM			Dunnett's multiple comparisons test	Mean Diff,	95,00% CI of diff,	Below threshold?	Summary	Adjusted P Value
Olaparib (nM)	Experiment 1	Experiment 2	Experiment 3	Experiment 1	Experiment 2	Experiment 3	Experiment 1	Experiment 2	Experiment 3	Experiment 1	Experiment 2	Experiment 3		F (DFn, DFd)	F (3, 8) = 201,0		siBRCA2 + WT vs. siCtrl	-26.61	-35,96 to -17,27	Yes	***	0.0001
0	100	100	100	100	100	100	100	100	100	100	100	100		P value	<0,0001		siBRCA2 + WT vs. siBRCA2	46.41	37,06 to 55,75	Yes	****	<0,0001
5.6	95.1299	94.7368	100.37	17.8249	28.7234	24.6323	67.6856	68.9557	73.7603	35.7002	38.9592	42.8291		P value summary	****		siBRCA2 + WT vs. siBRCA2 + 2A	30.97	21,62 to 40,32	Yes	****	<0,0001
16.7	98.052	89.7661	78.3333	9.26594	11.3497	15.1144	44.3959	46.3519	62.3967	25.9369	33.6146	28.5855		Significant diff. among means (P < 0.05)?	Yes
*Data identical in 2E, 3I, and S3D														ANOVA summary at 16.7 nM			Dunnett's multiple comparisons test	Mean Diff,	95,00% CI of diff,	Below threshold?	Summary	Adjusted P Value
														F (DFn, DFd)	F (3, 8) = 59,87		siBRCA2 + WT vs. siCtrl	-37.67	-55,09 to -20,25	Yes	***	0.0007
														P value	<0,0001		siBRCA2 + WT vs. siBRCA2	39.14	21,72 to 56,56	Yes	***	0.0005
														P value summary	****		siBRCA2 + WT vs. siBRCA2 + 2A	21.67	4,248 to 39,09	Yes	*	0.018
														Significant diff. among means (P < 0.05)?	Yes

## Sheet: Fig. 2F
RAD51 foci/cell
Experiment shown in article				Replicate A				Replicate B					*Data is identical in 2F, 3J, and S3E
siCtrl*	siBRCA2*	siBRCA2 + WT*	siBRCA2 + 2A	siCtrl*	siBRCA2*	siBRCA2 + WT*	siBRCA2 + 2A	siCtrl*	siBRCA2*	siBRCA2 + WT*	siBRCA2 + 2A
16	0	35	0	42	0	21	0	19	0	1	1
54	0	25	0	55	2	0	2	2	0	77	22
78	0	10	0	60	0	65	0	40	0	1	20
61	0	24	0	48	2	0	32	0	0	4	18
23	0	44	1	35	2	1	32	64	0	10	9
59	0	5	29	28	1	45	0	4	0	0	3
44	0	75	6	32	0	3	0	51	0	3	0
64	0	4	8	50	0	2	0	21	0	0	14
56	0	1	5	53	0	0	0	51	3	20	12
69	0	50	41	39	0	1	0	24	2	21	2
63	0	2	1	36	0	0	2	15	1	2	0
47	1	34	4	57	0	14	1	34	1	4	1
48	1	37	5	2	0	11	3	68	0	2	0
69	0	33	0	0	0	3	0	19	0	2	4
41	0	49	1	1	0	0	3	34	0	10	1
51	0	1	2	19	0	1	1	47	0	0	0
47	0	46	2	8	1	0	10	48	0	1	0
77	0	19	11	46	0	0	8	70	0	9	1
94	1	3	22	55	0	0	2	52	0	3	1
21	1	43	5	28	0	7	0	93	0	6	0
46	1	2	0	85	0	4	0	26	1	1	3
78	0	2	20	82	0	12	0	55	1	18	24
46	0	0	13	60	0	0	0	89	0	1	3
52	0	42	1	31	0	0	1	110	0	1	0
56	0	0	1	63	0	4	4	44	0	1	3
55	0	41	6	59	0	0	4	41	0	3	0
85	0	2	1	69	1	1	1	86	0	4	0
70	0	2	0	36	0	9	0	62	0	8	0
29	0	52	2	73	0	1	0	86	0	10	3
17	1	9	1	2	0	1	3	58	0	7	1
65	1	2	2	0	0	1	1	36	0	1	0
64	0	10	0	50	1	1	1	51	0	1	36
56	0	14	0	37	0	3	0	54	0	1	0
62	0	2	1	23	0	5	0	71	1	83	2
58	0	49	3	103	0	0	0	84	0	21	0
67	0	40	20	8	0	0	0	57	0	9	0
68	0	36	0	58	0	15	0	0	0	6	0
58	0	0	3	52	1	6	0	3	0	16	2
42	0	6	0	18	0	2	0	96	0	77	0
84	2	0	1	42	0	0	15	66	0	40	0
52	1	18	0	0	1	0	9	54	0	10	16
12	1	41	1	7	1	1	2	43	0	34	18
88	1	42	1	19	0	0	0	50	0	4	27
96	1	2	1	48	0	13	3	2	1	11	1
42	0	7	0	39	0	0	17	43	2	3	37
99	0	1	0	57	0	1	0	43	1	0	30
83	0	1	0	51	0	20	0	71	0	8	3
52	0	7	45	0	0	8	0	28	0	18	21
76	0	7	18	8	0	6	1	39	0	17	0
43	0	15	23	66	0	2	1	16	0	0	0
51	0	5	9	56	1	18	0	45	0	1	0
68	0	50	1	48	1	3	11	47	0	0	27
42	0	3	3	52	1	15	0	68	0	0	10
145	0	2	51	68	0	7	0	41	0	45	0
41	1	1	0	26	0	25	33	17	0	78	15
38	0	1	4	27	1	13	28	65	0	77	41
56	0	3	7	9	0	20	3	50	0	0	38
84	0	6	1	1	0	75	0	1	0	7	47
109	0	47	19	60	0	40	1	0	0	51	2
94	0	84	3	48	1	0	21	39	0	17	1
61	0	53	4	41	3	1	15	68	0	36	34
35	1	53	76	46	0	2	3	25	5	22	12
43	2	81	49	55	2	0	0	103	0	0	12
71	0	1	3	91	1	5	0	47	0	0	3
13	0	0	1	70	0	2	1	81	0	0	1
74	0	1	6	65	0	0	2	45	0	4	0
28	0	20	0	71	0	22	0	64	0	4	4
7	0	12	5	40	1	1	0	29	0	3	14
74	0	58	1	16	0	7	0	62	0	13	3
1	0	30	30	38	0	0	3	59	1	44	0
32	0	1	1	38	0	1	3	63	1	1	0
66	2	28	5	5	0	1	3	59	1	36	4
59	1	18	31	38	0	0	21	78	0	14	0
50	1	6	5	47	0	0	25	3	0	65	13
45	0	1	48	68	0	9	0	33	0	62	2
65	0	50	1	43	0	10	0	28	0	21	12
78	0	68	0	39	0	56	2	68	0	5	45
78	0	3	0	71	0	14	0	35	0	0	0
45	1	0	0	37	0	36	9	16	0	0	0
33	1	1	30	1	0	0	0	40	0	0	2
59	1	0	24	70	0	0	0	5	0	1	5
79	2	6	47	51	1	1	2	0	0	5	2
29	1	6	24	52	1	17	0	67	0	0	0
87	0	20	9	27	0	1	2	51	1	0	11
56	0	42	0	14	2	46	0	59	0	0	15
63	0	71	0	58	2	11	2	47	0	8	0
66	0	21	1	104	0	3	4	52	0	4	1
58	0	57	7	74	0	0	3	61	0	6	0
36	0	95	2	104	0	19	5	40	0	5	2
42	1	42	12	8	0	1	0	24	0	29	0
32	1	26	0	90	0	0	5	13	0	25	2
73	0	2	0	4	0	14	0	82	0	0	0
66	0	34	1	1	1	0	16	65	0	1	2
75	0	24	0	20	0	21	7	51	1	0	1
61	0	1	2	36	0	1	7	63	1	5	5
54	0	13	4	85	1	0	0	81	1	20	14
61	0	0	0	7	2	2	0	66	0	78	17
31	0	4	0	55	0	1	0	27	0	82	26
47	1	6	22	72	0	1	3	39	0	56	27
75	1	2	31	32	0	1	0	71	0	46	0
82	3	0	8	0	1	4	0	60	0	0	0
61	2	3	43	26	0	11	0	45	0	1	0
35	0	20	6	30	0	4	0	58	1	57	0
76	0	54	7	80	0	90	1	28	0	4	3
51	0	3	2	49	2	6	0	66	0	19	3
72	0	12	0	18	0	8	0	67	0	1	4
72	0	0	1	27	0	0	0	32	0	1	10
43	0	13	0	72	0	0	0	34	0	1	2
74	0	16	15	34	0	18	0	46	0	1	0
40	0	62	20	45	0	1	0	29	0	4	24
52	0	45	9	56	2	0	15	22	0	61	48
76	1	4	1	74	0	1	22	43	0	15	21
28	1	0	68	22	0	0	2	47	0	18	5
95	1	2	15	80	0	38	24	46	0	2	0
54	1	8	5	68	0	1	1	33	0	45	1
46	0	0	1	26	0	0	0	64	0	39	2
10	0	15	10	53	2	0	7	38	0	0	0
59	0	24	2	38	0	0	15	33	0	3	2
27	0	11	1	31	0	1	0	39	0	10	11
76	0	9	8	17	0	26	3	20	2	1	22
65	1	17	0	12	0	23	3	83	1	0	15
43	1	0	0	27	0	53	1	40	1	6	1
62	1	20	0	40	0	0	5	71	0	0	4
40	1	88	1	77	0	59	1	88	0	1	0
41	1	50	0	51	0	49	0	62	0	4	0
74	2	83	1	43	0	43	0	61	0	0	0
57	2	57	3	18	0	1	12	75	0	7	4
75	0	1	1	51	1	44	0	104	0	1	0
57	0	0	2	47	0	2	1	67	0	0	6
9	0	33	2	17	0	4	3	3	0	11	0
28	0	1	7	5	0	2	0	53	0	42	0
51	0	77	3	86	0	9	7	58	0	31	3
63	0	31	0	91	0	4	2	63	0	13	3
49	0	0	0	3	1	0		39	0	4	0
47	0	0	1	24	0	2	1	44	0	29	2
33	0	1	0	54	0	0	1	64	1	1	2
61	0	0	0	90	1	1	2	52	1	3	1
53	1	1	2	38	1	3	0	18	1	1	1
16	3	10	0	28	0	1	0	88	0	0	4
56	0	0	5	33	2	2	1	73	0	46	2
27	0	0	0	45	1	1	0	45	0	40	4
40	0	0	0	19	1	0	0	7	0	58	7
21	0	0	0	66	0	0	2	20	0	0	10
32	0	2	3	68	0	12	0	42	0	5	0
57	0	62	24	73	0	3	0	22	0	0	23
52	0	33	20	18	0	0	0	17	0	0	15
44	0	1	2	17	0	0	0	32	0	1	2
44	1	0	20	49	0	14	0	80	0	3	4
59	1	34	27	49	0	12	9	48	0	0	10
47	3	21	7	55	0	6	4	22	0	0	73
82	0	71	48	51	0	27	2	38	0	19	76
48	0	28	1	5	1	0	2	61	0		0
1	0	65	36	68	0	0	1	88	0		0
73	0	54	2	75	1	0	10	10	0		3
54	0	1	1	56	0	3	16	31	0		2
62	0	1	35	52	1	2	7	56	0		2
36	0	18	0	13	0	47	0	39	0		3
3	0	16	3	28	0	2	0	51	0		3
60	0	46	19	29	0	1	0	70	1		2
47	0	12	26	50	0	3	0	37	0		13
40	0	50	53	49	0	43	0	28	0		5
72	0	49	13	71	0	39	0	26	0		0
66	0	2	13	103	1	0	0	26	0		9
59	1	40	6	63	0	4	0	58	0		11
63	1	34	3	35	0	0	0	69	0		0
5	2	17	1	80	0	1	2	40	0		5
42	0	39	4	46	0	0	1	23	0		4
69	1	41	66	34	0	0	0	27	0		17
79	1	82	26	57	0	0		45	0		22
92	1	8	1	44	0	1		44	1		8
98	0	25	0	68	0	2		77	1		0
36	0	42	0	55	0	0		63	0		0
59	0		1	74	1	0		29	0		0
75	2	0	49	35	0	0		47	0		0
69	6	19	5	28	1	39		43	0		1
47	1	48	5	24	0	28		69	0		1
66	4	9	4	33	0			56	0		15
32	1	3	42	14	1			46	0		52
28	5	4	32	68	1			31	3		16
1	0	6	0	39	1			37	1		1
71	0	87	1	77	0			40	1		4
83	0	5	0	20	0			39	0		2
0	2	49	1	51	0			1	0		0
44	0	1	1		0			0	0		1
91	3	1	2		0			32	0		1
58	0	41	0		0			50	0		14
53	0	24	18		0			13	0		11
91	3	103	7		0			35	3		0
42	0	91	15		0			36	0		0
68	1	5	0		0			61	0		7
58	1	7	3		0			63	0		2
50	0	43	1		0			42	0		16
0	0	2	6		0			44	0		20
43	0		0		0			42	0		15
58	0	18	0		2			66	0		0
51	0	0	5					65	0		0
78	0	15	0					28	0		2
30	0	4	0					54	0		11
98	0	6	3					51	0		0
54	0	38	1					30	1		0
35	0	0	0					71	1		0
51	0	0	2					56	0		15
80	1	0	0					38	0		13
116	5	2	1					45	0		43
0	2	47	11					6	0		3
70	2	86	0					53	0		13
49	0	7	1					21	0
62	0	66	2					42	0
63	0	38	1					45	0
76	0	0	0					16	0
92	0	17	1						0
79	0	16	5						0
89	0	2	47						0
74	0	12	0						2
74	0	0	1						1
5	2	3	0						1
41	0	40	0						0
73	0	12	0						0
99	0	34	1						0
96	0	79	2						0
9	0	0	49
55	0	43	19
86	0	5	1
67	0	2	3
28	0	2	1
70	0	2	3
62	2	0	30
2	1	21	3
75	1	40	14
29	0	55	4
38	0	29	18
46	0	10	35
75	0	2	11
58	0	56	5
43	0	65	9
66	0	2	0
73	0	22	0
67	0	0	0
42	1	2	1
83	2		16
104	3		2
42	0		1
80	0		5
64	0		10
74	0		0
66	0		32
63	0		14
91	0		28
99	0		0
93	0		1
86	0		55
11	0		0
34	0		5
24	0		0
47	0		0
27	0		0
55	0		2
53	0		5
88	1		0
0	1		21
67	1		2
38	1		10
57	1		34
44	1		13
11	0		3
67	0		31
27	0		0
62	0		2
74	0		6
55	0		9
66	2		0
33	1		0
	1		0
	10		4
	0		8
	0		3
	0		5
	0		5
	0		6
	0		9
	0		0
	0		39
	0		18
	0		22
	0		2
	1		0
	1		23
			15
			6
			0
			0
			0
			0
			4
			0
			1
			1

## Sheet: Fig. 3F
Plating efficiency (%)
siCtrl*	siBRCA2*	siBRCA2 + WT*	BRCA2i + 3AQ	siBRCA2 + 3DQ		ANOVA summary			Dunnett's multiple comparisons test	Mean Diff,	95,00% CI of diff,	Below threshold?	Summary	Adjusted P Value
37.5	6.48958	13.75		9.35417		F (DFn, DFd)	F (4, 17) = 36,32		siBRCA2 + WT vs. siCtrl	-16.88	-24,33 to -9,433	Yes	****	<0,0001
42.5833	6.73958	21.1667	8.14583	10.6875		P value	<0,0001		siBRCA2 + WT vs. siBRCA2	13.3	5,852 to 20,75	Yes	***	0.0006
33.5	7.54167	23.6667	8.13542	7.375		P value summary	****		siBRCA2 + WT vs. siBRCA2 + 3AQ	10.13	2,685 to 17,58	Yes	**	0.0066
		23.3333	17.2083	18.0208		Significant diff. among means (P < 0.05)?	Yes		siBRCA2 + WT vs. siBRCA2 + 3DQ	9.304	2,280 to 16,33	Yes	**	0.0082
33.4167	5.48958	17.4167	5.4375	7.375
*Data is identical in 2B, 3F and S3A

## Sheet: Fig. 3G
Clonogenic survival (%)
	siCtrl*					siBRCA2*					siBRCA2 + WT*					siBRCA2 + 3AQ					siBRCA2 + 3DQ						ANOVA summary at 3 ng/mL			Dunnett's multiple comparisons test	Mean Diff,	95,00% CI of diff,	Below threshold?	Summary	Adjusted P Value
MMC (ng/mL)	Experiment 1	Experiment 2	Experiment 3	Experiment 4	Experiment 5	Experiment 1	Experiment 2	Experiment 3	Experiment 4	Experiment 5	Experiment 1	Experiment 2	Experiment 3	Experiment 4	Experiment 5	Experiment 1	Experiment 2	Experiment 3	Experiment 4	Experiment 5	Experiment 1	Experiment 2	Experiment 3	Experiment 4	Experiment 5		F (DFn, DFd)	F (4, 17) = 45,48		siBRCA2 + WT vs. siCtrl	-4.903	-23,04 to 13,24	No	ns	0.8822
0	100	100	100		100	100	100	100		100	100	100	100	100	100		100	100	100	100	100	100	100	100	100		P value	<0,0001		siBRCA2 + WT vs. siBRCA2	75.98	57,84 to 94,12	Yes	****	<0,0001
3	86.3333	93.3464	91.0448		78.803	4.33387	6.25966	9.84116		5.56214	71.5909	73.5236	83.8028	109.911	73.5646		41.1445	35.3073	38.2567	49.9042	35.245	58.2846	56.0028	49.711	60.1695		P value summary	****		siBRCA2 + WT vs. siBRCA2 + 3AQ	41.33	23,19 to 59,46	Yes	****	<0,0001
10	44.4167	74.8532	45.6468		36.409	2.79896	2.98493	2.03729		1.50617	32.1023	49.7539	32.2183	62.5	20.6938		13.499	5.44974	8.08111	8.16571	6.80679	25.3411	14.91	15.737	12.0056		Significant diff. among means (P < 0.05)?	Yes		siBRCA2 + WT vs. siBRCA2 + 3DQ	30.6	13,49 to 47,70	Yes	***	0.0006
*Data is identical in 2C, 3G and S3B																											ANOVA summary at 10 ng/mL			Dunnett's multiple comparisons test	Mean Diff,	95,00% CI of diff,	Below threshold?	Summary	Adjusted P Value
																											F (DFn, DFd)	F (4, 17) = 14,07		siBRCA2 + WT vs. siCtrl	-10.88	-31,36 to 9,600	No	ns	0.4439
																											P value	<0,0001		siBRCA2 + WT vs. siBRCA2	37.12	16,64 to 57,60	Yes	***	0.0005
																											P value summary	****		siBRCA2 + WT vs. siBRCA2 + 3AQ	30.65	10,18 to 51,13	Yes	**	0.003
																											Significant diff. among means (P < 0.05)?	Yes		siBRCA2 + WT vs. siBRCA2 + 3DQ	24.49	5,187 to 43,80	Yes	*	0.0112

## Sheet: Fig. 3H
Clonogenic survival (%)
	siCtrl*			siBRCA2*			siBRCA2 + WT*			siBRCA2 + 3AQ			siBRCA2 + 3DQ				ANOVA summary at 5 nM			Dunnett's multiple comparisons test	Mean Diff,	95,00% CI of diff,	Below threshold?	Summary	Adjusted P Value
Camptothecin (nM)	Experiment 1	Experiment 2	Experiment 3	Experiment 1	Experiment 2	Experiment 3	Experiment 1	Experiment 2	Experiment 3	Experiment 1	Experiment 2	Experiment 3	Experiment 1	Experiment 2	Experiment 3		F (DFn, DFd)	F (4, 9) = 45,92		siBRCA2 + WT vs. siCtrl	-25.54	-39,40 to -11,69	Yes	**	0.0014
0	100	100	100	100	100	100	100	100	100		100	100	100	100	100		P value	<0,0001		siBRCA2 + WT vs. siBRCA2	32.79	18,93 to 46,64	Yes	***	0.0002
5	79.7468	70.2794	64.9057	14.1798	14.5862	11.1751	45.22	53.5881	39.4902		22.3123	25.9901	44.5166	53.6023	55.5013		P value summary	****		siBRCA2 + WT vs. siBRCA2 + 3AQ	21.95	6,457 to 37,44	Yes	**	0.0078
15	10.1311	6.43064	7.39976	4.13785	3.46107	3.20276	8.82018	8.99961	8.51968		6.01536	6.32563	5.15891	7.28386	6.97835		Significant diff. among means (P < 0.05)?	Yes		siBRCA2 + WT vs. siBRCA2 + 3DQ	-5.107	-18,96 to 8,749	No	ns	0.6692
*Data is identical in Fig. 2D, 3H, and S3C																	ANOVA summary at 15 nM			Dunnett's multiple comparisons test	Mean Diff,	95,00% CI of diff,	Below threshold?	Summary	Adjusted P Value
																	F (DFn, DFd)	F (4, 9) = 10,03		siBRCA2 + WT vs. siCtrl	0.7927	-1,833 to 3,419	No	ns	0.7906
																	P value	0.0023		siBRCA2 + WT vs. siBRCA2	5.179	2,553 to 7,805	Yes	***	0.0009
																	P value summary	**		siBRCA2 + WT vs. siBRCA2 + 3AQ	2.609	-0,3267 to 5,545	No	ns	0.0833
																	Significant diff. among means (P < 0.05)?	Yes		siBRCA2 + WT vs. siBRCA2 + 3DQ	2.306	-0,3199 to 4,932	No	ns	0.0874

## Sheet: Fig. 3I
Clonogenic survival (%)
	siCtrl*			siBRCA2*			siBRCA2 + WT*			siBRCA2 + 3AQ			siBRCA2 + 3DQ				ANOVA summary at 5.6 nM			Dunnett's multiple comparisons test	Mean Diff,	95,00% CI of diff,	Below threshold?	Summary	Adjusted P Value
Olaparib (nM)	Experiment 1	Experiment 2	Experiment 3	Experiment 1	Experiment 2	Experiment 3	Experiment 1	Experiment 2	Experiment 3	Experiment 1	Experiment 2	Experiment 3	Experiment 1	Experiment 2	Experiment 3		F (DFn, DFd)	F (4, 10) = 182,9		siBRCA2 + WT vs. siCtrl	-26.61	-34,90 to -18,33	Yes	****	<0,0001
0	100	100	100	100	100	100	100	100	100	100	100	100	100	100	100		P value	<0,0001		siBRCA2 + WT vs. siBRCA2	46.41	38,12 to 54,69	Yes	****	<0,0001
5.6	95.1299	94.7368	100.37	17.8249	28.7234	24.6323	67.6856	68.9557	73.7603	47.651	49.0602	52.0557	70.1432	72.9665	75.0675		P value summary	****		siBRCA2 + WT vs. siBRCA2 + 3AQ	20.54	12,26 to 28,83	Yes	***	0.0001
16.7	98.052	89.7661	78.3333	9.26594	11.3497	15.1144	44.3959	46.3519	62.3967	27.0694	31.8609	34.1512	43.7628	55.7416	48.5508		Significant diff. among means (P < 0.05)?	Yes		siBRCA2 + WT vs. siBRCA2 + 3DQ	-2.592	-10,88 to 5,694	No	ns	0.778
*Data identical in 2E, 3I, and S3D																	ANOVA summary at 16.7 nM			Dunnett's multiple comparisons test	Mean Diff,	95,00% CI of diff,	Below threshold?	Summary	Adjusted P Value
																	F (DFn, DFd)	F (4, 10) = 47,98		siBRCA2 + WT vs. siCtrl	-37.67	-54,48 to -20,85	Yes	***	0.0003
																	P value	<0,0001		siBRCA2 + WT vs. siBRCA2	39.14	22,32 to 55,95	Yes	***	0.0002
																	P value summary	****		siBRCA2 + WT vs. siBRCA2 + 3AQ	20.02	3,207 to 36,84	Yes	*	0.0203
																	Significant diff. among means (P < 0.05)?	Yes		siBRCA2 + WT vs. siBRCA2 + 3DQ	1.696	-15,12 to 18,51	No	ns	0.9946

[truncated: 9 more sheets: Fig. 3J, Fig. 4C, Fig. 4D, Fig. S2E, Fig. S3A, Fig. S3B, Fig. S3C, Fig. S3D , Fig. S3E]
